# Supplementary material for: microRNA arm-imbalance in part from complementary targets mediated decay promotes gastric cancer progression
Source: Nat Commun. 2019 Sep 27;10:4397. doi: 10.1038/s41467-019-12292-5 (PMC6764945; doi:10.1038/s41467-019-12292-5)
Supplement: Supplementary file 4 — Supplementary Data 1 [file 41467_2019_12292_MOESM4_ESM.xlsx]

## Sheet: sheet1
Supplementary Data1 Global gene expression analysis in MGC-803 cells with miR-574 overexpression
gene_id	gene_short_name	locus	574_5p_1	574_5p_2	5p_NC_1	5p_NC_2	574_3p_1	574_3p_2	3p_NC_1	3p_NC_2
ENSG00000000003	TSPAN6	X:100627108-100639991	16.9909	18.2448	16.0646	13.9478	16.0096	15.5451	13.7886	13.9295
ENSG00000000005	TNMD	X:100584801-100599885	0	0	0	0	0	0	0	0
ENSG00000000419	DPM1	20:50934866-50958555	76.7945	101.114	86.0746	79.669	69.6437	69.4496	67.0448	63.0782
ENSG00000000457	SCYL3	1:169849630-169894267	2.37114	3.08407	0.893312	0.822337	2.1859	2.16024	2.08364	1.98249
ENSG00000000460	C1orf112	1:169662006-169854080	12.6588	14.0358	10.3665	11.8863	7.37133	7.17759	7.83492	7.38162
ENSG00000000938	FGR	1:27612063-27635277	0.029705	0	0	0.078233	0.0329246	0.0322162	0	0
ENSG00000000971	CFH	1:196651877-196747504	0.00657874	0.0865154	0.030715	0.0269051	0	0	0	0
ENSG00000001036	FUCA2	6:143494810-143511690	68.7575	64.3553	69.4784	65.8276	58.4275	57.0337	53.8456	50.9626
ENSG00000001084	GCLC	6:53497340-53616970	30.6831	26.9218	39.6197	41.4008	13.9615	15.1188	13.4772	13.515
ENSG00000001167	NFYA	6:41072944-41099976	17.7364	17.0084	11.1825	12.4502	6.25689	7.17953	6.4038	7.00544
ENSG00000001460	STPG1	1:24356998-24416934	2.66039	3.31771	3.3038	3.61547	2.59393	2.18905	2.99267	2.52292
ENSG00000001461	NIPAL3	1:24415793-24472976	9.74679	8.26502	3.50633	4.47731	5.69167	5.30439	5.66156	5.44854
ENSG00000001497	LAS1L	X:65512581-65534775	53.6097	50.2519	34.0992	33.6774	26.7947	28.0932	26.6677	25.5327
ENSG00000001561	ENPP4	6:46129992-46146699	0	0	0	0	0	0	0	0
ENSG00000001617	SEMA3F	3:50155044-50189075	18.3943	12.7066	10.3432	10.4314	7.67183	7.69958	7.89314	8.535
ENSG00000001626	CFTR	7:117465783-117715971	0.00867276	0.196183	0.0110463	0.162012	0.00952756	0.0146485	0.0221648	0.007589
ENSG00000001629	ANKIB1	7:92246233-92401384	18.518	29.6313	18.14	19.7511	16.0681	17.2461	15.1276	15.7893
ENSG00000001630	CYP51A1	7:92112150-92142952	27.3192	28.3238	13.5854	12.9897	37.7906	37.924	35.0691	35.5724
ENSG00000001631	KRIT1	7:92198968-92246166	18.6024	21.5744	10.0327	7.90443	16.891	17.598	15.5577	18.1609
ENSG00000002016	RAD52	12:912076-990053	17.1609	15.3302	6.84907	7.63281	7.48011	7.83977	8.44578	9.03579
ENSG00000002079	MYH16	7:99238793-99311130	0.0126605	0.00700223	0.0523044	0.257424	0	0.00950466	0	0
ENSG00000002330	BAD	11:64269829-64284704	15.482	11.4212	7.13596	8.81096	11.57	13.4856	10.9666	11.7141
ENSG00000002549	LAP3	4:17577191-17607972	37.0203	37.5099	21.3141	24.0776	24.8945	23.6568	23.6357	22.0407
ENSG00000002586	CD99	X:2691178-2741309	84.7292	68.8624	112.214	100.04	29.244	29.1247	24.8296	26.1021
ENSG00000002587	HS3ST1	4:11393149-11429765	0.106996	0.0381621	0.280658	0.050723	0.0396244	0.106434	0.0419123	0.36535
ENSG00000002726	AOC1	7:150824626-150861504	1.50679	0.721811	0.505472	0.388036	0.119836	0.026701	0	0.0289266
ENSG00000002745	WNT16	7:121325366-121341104	0.114466	0.403765	0.0308002	0.0378452	0.0869393	0.177923	0.157124	0.106357
ENSG00000002746	HECW1	7:43112598-43566001	4.82643	3.58094	1.633	2.19613	3.96074	2.60994	3.27126	3.44227
ENSG00000002822	MAD1L1	7:1815792-2233243	9.7424	7.19816	4.928	3.10244	7.58589	7.84076	8.04319	7.08664
ENSG00000002834	LASP1	17:38869858-38921770	52.1295	51.0601	35.7207	37.3589	29.0572	28.3519	28.1951	27.7993
ENSG00000002919	SNX11	17:48103356-48123074	9.22082	5.43233	4.09096	3.8497	6.48566	6.51879	5.92812	4.90846
ENSG00000002933	TMEM176A	7:150800402-150805120	0	0	0	0	0	0	0	0
ENSG00000003056	M6PR	12:8940362-8949955	101.586	104.005	91.6217	95.3801	68.9053	74.8901	70.0167	66.3665
ENSG00000003096	KLHL13	X:117897812-118117340	3.87466	4.47148	2.70714	3.09328	0.5895	0.516566	0.540504	0.574229
ENSG00000003137	CYP26B1	2:72129237-72148038	3.18632	2.40518	0.533813	0.6289	0.987022	0.944409	0.854671	1.1679
ENSG00000003147	ICA1	7:8113183-8262687	0	0	0	0	0	0	0	0
ENSG00000003249	DBNDD1	16:90004864-90020128	6.67254	5.41444	2.33895	2.3241	1.73825	1.63823	1.75928	1.63569
ENSG00000003393	ALS2	2:201700553-201781189	3.6752	5.49409	3.64402	4.79203	4.52323	4.58105	5.35548	4.2625
ENSG00000003400	CASP10	2:201182880-201229406	1.21474	0.763573	0.71189	0.603257	0.51123	0.785636	0.9884	0.763564
ENSG00000003402	CFLAR	2:201116103-201176687	11.1077	8.16645	9.25911	12.429	8.24152	8.80703	7.4594	7.10239
ENSG00000003436	TFPI	2:187464229-187565760	35.1845	35.3589	124.789	121.001	37.8707	36.6652	34.5032	33.3414
ENSG00000003509	NDUFAF7	2:37231630-37253403	23.7609	29.0366	18.1311	16.0434	20.242	18.3848	17.7927	16.3855
ENSG00000003756	RBM5	3:50088907-50119021	79.7437	82.1943	52.2175	46.472	50.18	47.6475	44.8283	44.8896
ENSG00000003987	MTMR7	8:17298029-17413528	0.747565	0.613736	1.09375	0.918815	0.993147	0.843394	1.07004	1.09934
ENSG00000003989	SLC7A2	8:17497087-17570573	8.36062	10.2747	8.92659	9.19044	10.1793	10.3682	11.1989	11.0952
ENSG00000004059	ARF5	7:127588344-127591705	119.909	97.3533	81.4172	82.1782	45.4109	45.7314	47.3698	43.9608
ENSG00000004139	SARM1	17:28364355-28404049	0.615048	1.23456	0.185497	0.5487	0.751573	1.10183	0.749999	0.685806
ENSG00000004142	POLDIP2	17:28347176-28357522	75.7592	49.5166	29.859	32.4027	35.7711	37.076	33.3115	34.6097
ENSG00000004399	PLXND1	3:129555174-129606818	44.9553	32.6915	46.5718	46.7175	10.2323	9.04115	10.2342	10.0399
ENSG00000004455	AK2	1:33007939-33080996	267.621	268.867	314.165	356.189	176.803	174.982	165.425	154.123
ENSG00000004468	CD38	4:15778274-15853230	0.000235387	0	0.0166491	0.0145106	0	0.00529968	0.0248569	0
ENSG00000004478	FKBP4	12:2794952-2805423	94.6256	94.6845	79.9188	85.8315	71.6963	72.8265	64.1013	66.5723
ENSG00000004487	KDM1A	1:23019447-23083689	79.5581	73.3594	52.2911	52.3372	62.7241	62.7458	61.4091	60.6819
ENSG00000004534	RBM6	3:49940006-50100045	77.7728	77.503	59.2512	56.6611	37.9303	36.2574	34.1491	35.27
ENSG00000004660	CAMKK1	17:3860314-3894891	7.68797	5.78015	2.18317	2.32299	3.75588	3.5902	3.20872	3.10899
ENSG00000004700	RECQL	12:21468910-21501669	45.929	55.0908	42.7537	44.1265	48.1099	44.1186	40.3334	41.2198
ENSG00000004766	VPS50	7:93232339-93361121	14.6694	13.5419	10.0356	10.358	14.1733	9.91143	12.7035	14.6251
ENSG00000004776	HSPB6	19:35754567-35758079	0.02111	0.172012	0.107304	0.0622126	0.0230827	0.0705319	0.0534679	0.025323
ENSG00000004777	ARHGAP33	19:35774531-35788822	12.2461	1.75169	1.53325	1.53791	0.0716691	0.161726	0.254505	0.428535
ENSG00000004779	NDUFAB1	16:23581001-23596356	91.2637	90.8061	82.3303	86.2529	91.5436	89.1241	87.6303	83.3966
ENSG00000004799	PDK4	7:95583498-95596491	5.48338	6.53018	11.7915	10.4085	4.94711	4.91208	4.74062	4.54227
ENSG00000004809	SLC22A16	6:110424686-110476641	0	0	0	0	0	0	0.0188627	0
ENSG00000004838	ZMYND10	3:50341109-50346852	0.708727	0.566729	0.446535	0.48471	0.847788	0.395398	0.546207	0.397035
ENSG00000004846	ABCB5	7:20615206-20777038	0.0229334	0.00760354	0	0	0	0.00516382	0.017581	0.0166628
ENSG00000004848	ARX	X:25003693-25015948	0.0291377	0	0	0.0147617	0.0106539	0.0108978	0.0123752	0.011727
ENSG00000004864	SLC25A13	7:96120219-96322147	28.2752	27.6884	15.1923	13.2711	25.2065	39.1828	26.5353	34.2939
ENSG00000004866	ST7	7:116953237-117230103	12.9834	12.5792	3.88291	6.69676	5.75014	5.69201	4.27098	6.21082
ENSG00000004897	CDC27	17:47117702-47189422	31.6435	33.405	22.215	21.4146	26.1961	28.2521	24.7103	25.5893
ENSG00000004939	SLC4A1	17:44248384-44268141	0	0.0343093	0	0.0317265	0	0.0170525	0.233931	0
ENSG00000004948	CALCR	7:93424486-93574730	0.0302164	0.0248626	0	0	0.00828796	0	0.0515694	0
ENSG00000004961	HCCS	X:11111300-11123078	46.3356	44.1959	25.1504	26.314	20.2775	21.1971	19.0674	18.6624
ENSG00000004975	DVL2	17:7225340-7234545	27.4817	19.9413	27.3974	30.4786	13.6702	13.2851	13.8764	13.8469
ENSG00000005001	PRSS22	16:2852726-2858170	0	0.100566	0.745594	0.059227	0	0	0	0.15109
ENSG00000005007	UPF1	19:18831937-18868236	16.1739	11.748	8.13462	7.88113	8.72725	6.86987	7.88584	7.86639
ENSG00000005020	SKAP2	7:26667061-26995239	10.1788	11.4869	9.16475	8.22013	3.01559	4.07686	3.91801	3.24134
ENSG00000005022	SLC25A5	X:119468399-119471319	438.837	381.63	299.157	312.389	216.293	227.046	211.758	209.244
ENSG00000005059	CCDC109B	4:109560204-109688726	11.9015	7.96456	8.3583	10.6164	6.32523	8.84114	7.81899	6.98562
ENSG00000005073	HOXA11	7:27181509-27185223	3.67629	3.1354	1.1209	2.01253	2.99163	3.02543	2.43179	2.5728
ENSG00000005075	POLR2J	7:102473117-102478907	65.0277	49.6632	40.3266	48.8039	27.0469	26.3346	24.5729	22.9889
ENSG00000005100	DHX33	17:5440911-5469060	25.8326	22.5203	9.24452	9.68383	10.843	11.7658	12.1611	12.0756
ENSG00000005102	MEOX1	17:43640387-43661954	10.1169	6.18864	0.764691	0.913553	1.5013	1.6086	1.87738	1.54716
ENSG00000005108	THSD7A	7:11370356-11832198	0.00246437	0	0.0303903	0.0114796	0.0392694	0	0.0221886	0.0962896
ENSG00000005156	LIG3	17:34980493-35009743	10.7367	9.07211	6.23422	6.86247	7.29649	7.51132	6.65977	7.51439
ENSG00000005175	RPAP3	12:47661248-47706061	48.2754	53.0423	18.9278	22.5106	32.782	26.7682	29.439	29.5216
ENSG00000005187	ACSM3	16:20610242-20797581	0.517438	0.696501	0	0.50187	0.436215	0.331136	0.132624	0.192467
ENSG00000005189	AC004381.6	16:20806428-20849668	4.91875	5.19372	2.19077	2.76651	2.9919	3.3587	4.06134	2.52093
ENSG00000005194	CIAPIN1	16:57428168-57447528	51.6582	43.7585	22.2081	24.4643	36.9393	36.3118	35.0776	31.8171
ENSG00000005206	SPPL2B	19:2328614-2354806	45.9559	30.3351	18.9463	21.7714	14.7799	13.4466	12.8844	14.4464
ENSG00000005238	FAM214B	9:35104111-35116341	3.39062	3.18368	13.4117	13.747	1.79775	2.16732	2.26364	1.79196
ENSG00000005243	COPZ2	17:48026166-48038030	0.531741	0	0	0.424561	0.714458	0.166593	0.415481	0.235936
ENSG00000005249	PRKAR2B	7:107044648-107161811	0.0802759	0.0480722	0.140983	0.090324	0.200536	0.0820139	0.250871	0.0848757
ENSG00000005302	MSL3	X:11758158-11775753	21.6248	21.2088	21.4716	18.8718	8.98311	10.1209	8.88099	9.6994
ENSG00000005339	CREBBP	16:3725053-3880726	13.7922	11.5985	8.45688	9.09659	3.61676	3.35353	6.08886	5.2615
ENSG00000005379	BZRAP1	17:58301227-58328760	0	0.0181842	0	0.0561388	0	0	0.0258316	0
ENSG00000005381	MPO	17:58269855-58280935	0	0	0	0	0	0	0.650511	0.0415717
ENSG00000005421	PON1	7:95297675-95324707	0.0838394	0.124907	0.0191356	0.257354	0.0899466	0.179743	0.404803	0.288152
ENSG00000005436	GCFC2	2:75651999-75710989	16.3042	14.0465	15.0509	13.4307	15.3564	17.5816	12.9866	12.7959
ENSG00000005448	WDR54	2:74421677-74425755	29.6634	21.9315	42.6773	46.2941	20.5369	19.5426	19.5004	19.9041
ENSG00000005469	CROT	7:87345680-87399795	0.548777	0.130535	0.0822094	0.207547	0.258457	0.16649	0.370263	0.151854
ENSG00000005471	ABCB4	7:87401696-87480435	0	0	0.0259639	0	0	0	0	0
ENSG00000005483	KMT2E	7:105014178-105114361	15.9162	21.147	17.0629	14.8025	16.6004	18.5721	17.7345	19.3264
ENSG00000005486	RHBDD2	7:75842601-75888926	30.9641	16.6095	11.1223	11.5917	14.3399	13.6124	13.8494	13.7239
ENSG00000005513	SOX8	16:981807-986979	0	0.0149398	0	0	0	0	0	0
ENSG00000005700	IBTK	6:82169982-82247754	22.0618	26.7055	29.1644	28.8321	26.6383	26.5437	27.0463	27.4293
ENSG00000005801	ZNF195	11:3339260-3379222	21.1429	23.8504	6.90409	5.57432	27.4621	27.186	24.4199	26.0911
ENSG00000005810	MYCBP2	13:77044654-77327050	11.5615	13.1712	7.98394	7.47488	14.8399	15.2512	14.3341	16.3012
ENSG00000005812	FBXL3	13:76992597-77027195	10.3857	10.3272	4.25952	4.90496	11.0339	10.8671	9.86131	9.9262
ENSG00000005844	ITGAL	16:30472657-30523185	0	0	0	0.0506433	0	0.00648679	0.133033	0
ENSG00000005882	PDK2	17:50094736-50112152	29.6263	17.5471	9.09238	10.5695	7.65841	7.40937	6.41361	7.52137
ENSG00000005884	ITGA3	17:50055967-50090481	29.9874	26.9776	52.7378	48.8792	21.3987	20.5079	21.3614	19.9827
ENSG00000005889	ZFX	X:24149172-24216255	21.9227	25.1968	8.05161	8.39802	29.4037	32.959	26.0075	26.5546
ENSG00000005893	LAMP2	X:120427826-120469365	43.2513	45.4287	49.9122	51.6847	39.0581	38.7364	36.714	36.0095
ENSG00000005961	ITGA2B	17:44372179-44389505	1.87358	0.884356	1.62838	1.56482	1.13508	2.99295	0.753637	0.871384
ENSG00000005981	ASB4	7:95478443-95540232	0	0	0	0	0	0	0.0498398	0.00862696
ENSG00000006007	GDE1	16:19501688-19522145	29.9001	27.9913	20.7958	20.1103	26.3348	26.6922	26.625	22.4545
ENSG00000006015	C19orf60	19:18588684-18592336	13.0193	9.47898	4.44746	6.32848	12.876	15.8887	14.6547	11.366
ENSG00000006016	CRLF1	19:18572219-18607741	3.92404	4.08779	5.51878	6.78244	2.87343	3.31096	1.98437	3.07934
ENSG00000006025	OSBPL7	17:47807371-47821834	4.12075	2.87607	8.56276	7.30987	1.62558	1.80232	1.76622	2.12821
ENSG00000006042	TMEM98	17:32927909-32945106	0.0789403	0.17951	0	0	0	0	0	0
ENSG00000006047	YBX2	17:7288251-7294615	0.23171	0.216374	0.347609	0.585791	0.0130177	0.0299697	0.0726769	0.0632066
ENSG00000006059	KRT33A	17:41346091-41350812	0	0	0	0	0	0	0	0
ENSG00000006062	MAP3K14	17:45263120-45317040	8.06956	5.85622	4.17392	4.07844	3.00216	3.43821	3.45628	3.81206
ENSG00000006071	ABCC8	11:17392884-17476845	0	0	0.0476542	0	0	0	0	0
ENSG00000006116	CACNG3	16:24255552-24362801	0.0269613	0.0442181	0.0157127	0	0	0	0.0229105	0
ENSG00000006118	TMEM132A	11:60924462-60937159	35.0622	18.5973	18.1372	17.2181	20.5056	19.3174	17.6462	16.0364
ENSG00000006125	AP2B1	17:35578045-35726409	68.078	68.4125	69.8084	78.2719	35.8106	26.6305	27.9354	30.9464
ENSG00000006128	TAC1	7:97731907-97740472	0	0	0	0	0	0	0	0
ENSG00000006194	ZNF263	16:3263799-3301401	18.5725	13.1941	10.3853	9.30083	17.4201	14.6851	12.196	12.465
ENSG00000006210	CX3CL1	16:57372457-57385048	0	0	0	0	0.00505197	0	0	0
ENSG00000006282	SPATA20	17:50543057-50555852	13.1183	10.3331	10.3228	11.8488	8.06063	7.0291	8.26514	7.22072
ENSG00000006283	CACNA1G	17:50561067-50627474	0.226123	0.185988	0.256348	0.212856	0.149486	0.146379	0.0559309	0.177466
ENSG00000006327	TNFRSF12A	16:3018444-3022383	45.9856	41.4651	45.8893	45.1021	58.4741	58.1781	52.1534	46.8391
ENSG00000006377	DLX6	7:97005547-97011039	0.0535539	0.0605899	0.0941778	0.0804725	0.0136102	0.0139074	0.0395408	0.0718181
ENSG00000006432	MAP3K9	14:70722525-70809534	2.3113	1.88432	1.59505	1.66862	1.35529	1.77207	2.04502	1.44195
ENSG00000006451	RALA	7:39623482-39708124	23.7213	33.1558	52.488	46.8585	10.7162	10.7719	10.874	10.849
ENSG00000006453	BAIAP2L1	7:98291650-98401068	21.092	17.3732	17.0292	18.7788	8.66592	8.11238	8.96997	9.59854
ENSG00000006459	KDM7A	7:140084745-140177035	1.96005	2.73844	5.52937	6.18425	1.54735	1.50854	2.09616	1.97742
ENSG00000006468	ETV1	7:13891227-13991425	0.0838098	0.161197	0.0143375	0.0099482	0.00897954	0.16594	0.0678951	0
ENSG00000006530	AGK	7:141551188-141655244	14.1828	14.6042	10.5977	10.2042	9.81902	11.9458	9.53425	9.23372
ENSG00000006534	ALDH3B1	11:68008577-68029282	18.2463	12.8146	7.55399	7.34506	8.10621	8.66823	6.20321	7.33198
ENSG00000006555	TTC22	1:54779711-54801267	0	0	0	0	0	0	0	0
ENSG00000006576	PHTF2	7:77798791-77957503	10.07	11.5074	11.476	11.694	11.0857	12.0943	10.5756	10.7936
ENSG00000006606	CCL26	7:75769532-75789896	0.112561	1.13345	1.05908	1.0255	0.0609444	0.196504	0.0699546	0.212899
ENSG00000006607	FARP2	2:241356242-241494841	15.8099	15.1161	7.69075	7.39212	19.3398	19.1757	17.5151	20.3765
ENSG00000006611	USH1C	11:17493894-17544416	4.23634	2.41691	0.212696	0.188459	0.126606	0.213314	0.12185	0.17649
ENSG00000006625	GGCT	7:30496620-30504844	94.2185	113.759	90.3109	81.5796	59.2041	65.287	57.2908	54.218
ENSG00000006634	DBF4	7:87876215-87909541	29.3042	26.3875	16.3136	17.4638	22.1707	22.6932	23.9612	19.1719
ENSG00000006638	TBXA2R	19:3594505-3606840	3.37469	1.9773	0.583436	0.749469	2.94628	2.66038	2.56029	3.69791
ENSG00000006652	IFRD1	7:112422967-112481017	47.5993	53.6453	44.6652	40.8472	54.1789	54.4568	50.3318	50.5604
ENSG00000006659	LGALS14	19:39704305-39709444	0.232664	0	0	0	0	0	0	0
ENSG00000006695	COX10	17:14069495-14208677	14.752	12.0463	10.6054	9.15878	10.9109	12.8899	8.8849	9.98375
ENSG00000006704	GTF2IRD1	7:74453789-74602604	25.5191	18.1843	12.9839	13.4751	11.2562	9.22991	8.07644	9.47225
ENSG00000006712	PAF1	19:39385851-39391195	25.7947	20.7118	15.1083	13.7056	11.9056	12.4557	11.7389	11.1381
ENSG00000006715	VPS41	7:38722962-38932394	12.9752	16.3285	13.5074	11.7906	18.0701	16.8431	15.9737	17.154
ENSG00000006740	ARHGAP44	17:12789538-12991643	4.25859	3.69127	3.95182	4.23877	1.72465	1.54731	2.48011	2.95248
ENSG00000006744	ELAC2	17:12992390-13018187	88.9325	88.9317	42.1549	42.7223	39.067	37.0365	36.4959	39.6572
ENSG00000006747	SCIN	7:12570576-12660179	1.86119	1.99908	0.642381	0.870028	1.0442	1.16617	1.21717	1.10099
ENSG00000006756	ARSD	X:2903969-2929351	2.16053	1.20082	1.82733	1.3842	1.00424	0.886709	1.32761	2.28606
ENSG00000006757	PNPLA4	X:7898246-7927739	16.5277	13.1382	12.0074	13.6905	7.81283	8.55359	6.18816	5.34209
ENSG00000006788	MYH13	17:10298083-10373130	0.0225051	0.0223868	0.139374	0.0520577	0.0148316	0.010133	0.00574735	0.00544733
ENSG00000006831	ADIPOR2	12:1688573-1788678	43.3356	43.9979	31.1282	29.1226	25.1009	25.52	25.2761	26.4402
ENSG00000006837	CDKL3	5:134286349-134371047	0.399417	0.744877	0.571362	0.2373	0.514153	0.604027	0.354388	0.114665
ENSG00000007001	UPP2	2:157876701-158136154	0	0	0	0	0	0	0	0
ENSG00000007038	PRSS21	16:2817179-2826304	70.3807	55.9149	56.7624	65.1114	36.4111	38.2367	35.6208	33.6525
ENSG00000007047	MARK4	19:45079287-45305283	4.32366	3.42361	5.10467	6.52858	0.966262	1.40397	1.01388	1.68966
ENSG00000007062	PROM1	4:15963075-16084378	0.046	0	0.0123172	0.0426003	0.124051	0.00787797	0.125171	0.0172836
ENSG00000007080	CCDC124	19:17933015-17943991	58.1553	48.7689	46.3723	44.5097	21.2074	19.9522	19.3727	20.8869
ENSG00000007129	CEACAM21	19:41549517-41586844	0	0	0	0	0	0	0	0
ENSG00000007168	PAFAH1B1	17:2593209-2685615	67.727	93.2828	90.5568	85.7427	43.5056	46.6936	47.3541	47.544
ENSG00000007171	NOS2	17:27756765-27800499	0	0	0	0	0	0	0	0
ENSG00000007174	DNAH9	17:11598430-11969748	0	0	0	0	0	0	0	0
ENSG00000007202	KIAA0100	17:28614439-28645454	52.1252	45.1229	37.0772	37.5331	33.8741	35.4982	33.3442	35.7537
ENSG00000007216	SLC13A2	17:28473292-28497781	0	0	0	0	0	0	0	0
ENSG00000007237	GAS7	17:9910608-10198551	0.39618	0.256819	0.0190756	0.0358198	0.869547	0.873587	0.688445	0.187846
ENSG00000007255	TRAPPC6A	19:45162927-45178237	7.47269	4.0485	4.5033	3.7795	3.70241	2.86917	2.83871	2.78653
ENSG00000007264	MATK	19:3777969-3802129	6.51188	6.68923	3.28652	2.29359	3.9488	3.54576	3.65702	3.18735
ENSG00000007306	CEACAM7	19:41673306-41706976	0	0	0	0	0	0	0	0
ENSG00000007312	CD79B	17:63928739-63932354	0.614996	0.131953	0.571368	0.405823	0.0918498	0.143638	0.0641624	0.420518
ENSG00000007314	SCN4A	17:63938553-63972918	0.00337615	0.0168404	0	0.201938	0.0868391	0.0938059	0	0.190695
ENSG00000007341	ST7L	1:112523517-112620825	18.4767	18.4094	23.74	20.9649	8.69743	9.0205	7.78566	7.21644
ENSG00000007350	TKTL1	X:154295670-154330350	0.0110093	0	0.127766	0.0333499	0	0	0	0
ENSG00000007372	PAX6	11:31784791-31817961	0.151384	0.140977	0.0754135	0.0847609	0.141841	0.213368	0.316411	0.464921
ENSG00000007376	RPUSD1	16:784973-788397	28.8851	15.8481	6.88596	7.95192	16.4627	15.4846	14.0303	15.1476
ENSG00000007384	RHBDF1	16:58058-76355	7.26202	3.63175	13.9613	10.0077	3.17299	2.77969	3.98137	3.49365
ENSG00000007392	LUC7L	16:188968-229463	43.5568	43.2432	30.8249	28.6729	24.7724	22.4248	21.6707	21.8896
ENSG00000007402	CACNA2D2	3:50362798-50504244	0.145712	0.146241	0.194578	0.118618	0.0982957	0.0879275	0.0142665	0.0811646
ENSG00000007516	BAIAP3	16:1333600-1349441	0.387957	0.0778141	2.97483	1.26794	0.744436	0.123416	0.610639	0.670799
ENSG00000007520	TSR3	16:1349239-1351911	39.3688	27.4648	18.5714	21.3954	28.4432	29.586	26.6415	26.234
ENSG00000007541	PIGQ	16:566994-584136	22.6549	8.12649	8.78622	7.57637	8.65446	8.90584	7.63345	7.38454
ENSG00000007545	CRAMP1	16:1612324-1677908	8.10835	4.99175	2.25498	1.72226	2.97487	2.30209	2.22474	2.53363
ENSG00000007866	TEAD3	6:35473596-35497076	5.87728	3.34511	4.00769	3.88069	1.50497	1.56061	1.54612	1.79761
ENSG00000007908	SELE	1:169722640-169764705	0	0	0	0	0	0	0	0
ENSG00000007923	DNAJC11	1:6634167-6701924	41.1555	40.8682	13.6955	14.0917	22.834	24.9601	23.8436	24.275
ENSG00000007933	FMO3	1:171090876-171117819	0.0138836	0	0	0	0	0	0	0.0167232
ENSG00000007944	MYLIP	6:16129124-16148248	14.4701	11.5027	12.3445	11.4848	7.61624	8.08998	7.23269	7.69265
ENSG00000007952	NOX1	X:100843323-100874345	0	0.180265	0.0612519	0	0.0257913	0	0	0
ENSG00000007968	E2F2	1:23506429-23531220	11.3466	8.85245	4.43091	4.31897	7.34131	5.82139	6.03968	6.91515
ENSG00000008018	PSMB1	6:170535116-170553341	182.141	199.979	156.523	159.252	187.902	176.347	171.315	158.548
ENSG00000008056	SYN1	X:47571897-47619853	0.0612481	0.100499	0.135763	0.0266579	0.0756631	0.0294645	0.0219781	0.0211334
ENSG00000008083	JARID2	6:15246295-15522040	8.2594	8.86733	6.43528	6.8318	5.64045	5.58269	5.45887	5.36664
ENSG00000008086	CDKL5	X:18425582-18653629	2.87819	2.1902	2.84695	3.9131	1.88794	1.95782	2.19037	1.76676
ENSG00000008118	CAMK1G	1:209583716-209613938	0	0	0.0202173	0	0.127678	0.0391498	0.0889375	0.0280899
ENSG00000008128	CDK11A	1:1702729-1724324	29.5381	26.294	19.2054	16.4076	6.80943	6.51354	7.84071	7.88337
ENSG00000008130	NADK	1:1751231-1780457	36.1275	28.0932	24.9099	22.1208	21.1593	19.8739	18.9209	18.4238
ENSG00000008196	TFAP2B	6:50818722-50847613	0	0	0	0	0	0	0	0
ENSG00000008197	TFAP2D	6:50713827-50772988	0	0	0	0	0	0	0	0
ENSG00000008226	DLEC1	3:38039204-38124025	0.0196875	0.0322217	0	0	0.0323922	0.033132	0.0125414	0.0356535
ENSG00000008256	CYTH3	7:6161775-6272644	10.4353	9.28987	4.07809	4.26388	4.76729	4.77783	4.94435	4.43115
ENSG00000008277	ADAM22	7:87934142-88202889	4.07874	3.28745	2.23617	3.21582	3.35322	3.18534	2.45537	2.33018
ENSG00000008282	SYPL1	7:106090502-106112576	25.1024	30.8928	33.0081	29.3497	13.8761	12.7846	14.0111	14.5756
ENSG00000008283	CYB561	17:63432303-63446378	31.7464	24.7027	10.2549	9.77974	20.2646	20.4005	17.2206	16.3413
ENSG00000008294	SPAG9	17:50962173-51120865	27.9355	30.9163	52.9538	53.7073	28.3796	26.344	29.3446	28.7924
ENSG00000008300	CELSR3	3:48636468-48662915	7.97904	4.39677	3.15672	2.99926	1.68789	1.50233	1.55435	1.91438
ENSG00000008311	AASS	7:122075646-122144280	0.00875574	0.00623198	0	0	0.0178315	0.0428442	0.0608147	0.133287
ENSG00000008323	PLEKHG6	12:6310435-6328506	0.336863	0.256576	0.0726304	0.0264582	0.236462	0.100104	0.248066	0.258198
ENSG00000008324	SS18L2	3:42581839-42595114	40.7477	39.0421	27.9682	28.1124	29.1762	31.6637	30.8652	28.5065
ENSG00000008382	MPND	19:4343526-4360086	6.61795	6.4856	3.44594	3.44257	2.46121	3.02922	3.19989	3.00711
ENSG00000008394	MGST1	12:16347141-16609259	158.065	124.919	94.1242	102.922	51.1933	52.6505	46.437	49.2001
ENSG00000008405	CRY1	12:106991363-107093829	13.8123	11.9337	6.10717	5.34118	7.46882	6.97038	6.60801	5.72736
ENSG00000008438	PGLYRP1	19:46019152-46023065	0.108486	0	0	0	0.0587739	0.118253	0.134995	0.0638645
ENSG00000008441	NFIX	19:12995607-13098796	2.77093	1.87001	1.27459	0.837377	0.408618	0.343082	0.27911	0.248194
ENSG00000008513	ST3GAL1	8:133454847-133571940	8.12927	5.91253	8.54086	9.54852	7.76039	9.90756	8.66529	9.64227
ENSG00000008516	MMP25	16:3046680-3060726	0.44337	0.107095	0.0763821	0.0117976	0.128536	0.0173461	0.00984644	0.0279941
ENSG00000008517	IL32	16:3065296-3082192	0.136869	0.327206	0.682298	1.24798	0.0246458	0.151022	0	0.139288
ENSG00000008710	PKD1	16:2088709-2135898	26.6369	15.7016	23.7904	22.3935	6.97647	6.11816	6.40251	6.87887
ENSG00000008735	MAPK8IP2	22:50600684-50613981	1.64194	1.34848	0.485452	0.57081	1.22107	1.33638	1.18198	1.35254
ENSG00000008838	MED24	17:40019096-40061215	42.335	36.0836	29.4263	29.2324	16.2462	17.2202	18.5496	18.6979
ENSG00000008853	RHOBTB2	8:22987416-23020199	29.692	23.1015	5.5614	4.22124	12.4001	11.2305	10.8048	11.1327
ENSG00000008869	HEATR5B	2:36968382-37084342	6.99423	7.25961	11.0674	10.6494	8.34208	7.2814	7.33492	7.51786
ENSG00000008952	SEC62	3:169966634-169998373	46.7206	68.567	23.3196	20.7796	20.5692	22.1231	18.3742	19.0677
ENSG00000008988	RPS20	8:56067294-56074581	797.81	736.736	808.13	832.423	777.205	773.678	739.485	676.36
ENSG00000009307	CSDE1	1:114716912-114758676	215.733	251.797	218.411	235.867	247.905	235.001	227.135	226.453
ENSG00000009335	UBE3C	7:157138912-157269372	48.572	51.4558	31.7901	32.4889	42.4138	46.3584	45.7467	45.1054
ENSG00000009413	REV3L	6:111299027-111483715	9.9805	11.0539	7.39457	8.55452	10.2845	11.0257	9.33617	8.90125
ENSG00000009694	TENM1	X:124375902-124963817	0.00605854	0.0101063	0	0.00313584	0.00221988	0	0.00516738	0.0146958
ENSG00000009709	PAX7	1:18631005-18748866	0	0	0	0	0	0	0	0
ENSG00000009724	MASP2	1:11026522-11047233	0.795591	0.992	0	0.0704561	0.378603	0.36558	0.315208	0.423427
ENSG00000009765	IYD	6:150368891-150405969	0	0.0430463	0	0.000904765	0.00385867	0	0	0
ENSG00000009780	FAM76A	1:27725978-27763122	2.92387	3.47558	2.00193	2.70979	3.27623	4.11761	3.42833	3.33952
ENSG00000009790	TRAF3IP3	1:209756031-209782320	0.0433942	0.0274539	0.0585411	0.0967943	0.0275111	0.00938517	0.0244698	0
ENSG00000009830	POMT2	14:77274955-77320884	13.3058	14.9533	11.8779	6.88114	9.04959	9.24918	8.30802	9.64464
ENSG00000009844	VTA1	6:142147161-142224689	36.2032	38.8316	23.3026	23.9328	21.3801	20.7257	21.3181	20.4431
ENSG00000009950	MLXIPL	7:73593193-73624543	3.37129	1.92754	1.44605	1.35468	0.963231	0.983543	0.651005	0.659373
ENSG00000009954	BAZ1B	7:73440397-73522278	29.4558	32.301	18.0503	19.2287	17.4645	18.5573	16.4008	17.1146
ENSG00000010017	RANBP9	6:13621497-13711564	21.6658	21.6499	18.9279	19.212	12.2023	11.9017	11.909	12.7122
ENSG00000010030	ETV7	6:36354090-36387800	0.0430732	0.0342744	0.0338596	0	0.0269138	0	0.0272685	0.0258253
ENSG00000010072	SPRTN	1:231337103-231355023	13.0139	14.6948	4.47812	4.92391	8.91829	8.274	8.63606	9.21819
ENSG00000010165	METTL13	1:171781663-171814023	22.0867	24.8978	6.82849	5.53385	17.1037	16.853	14.1951	14.788
ENSG00000010219	DYRK4	12:4562203-4615302	12.0625	8.50284	8.32987	8.42623	8.12389	6.97538	6.46767	6.1806
ENSG00000010244	ZNF207	17:32350116-32381886	127.047	103.332	90.7159	83.9884	80.5263	84.1724	80.5299	77.6345
ENSG00000010256	UQCRC1	3:48599001-48610976	239.998	219.657	246.543	250.161	155.684	161.636	156.707	142.711
ENSG00000010270	STARD3NL	7:38178221-38230671	17.1237	15.2838	14.2291	14.6971	13.5384	12.6531	11.8282	11.7907
ENSG00000010278	CD9	12:6199714-6238271	92.1786	95.5992	90.6187	93.6143	65.5139	68.7669	67.1373	62.5783
ENSG00000010282	HHATL	3:42692662-42702827	0	0	0	0.0759363	0	0	0	0
ENSG00000010292	NCAPD2	12:6493355-6531955	104.529	83.1586	54.559	52.8533	49.2121	47.2306	46.6587	46.7995
ENSG00000010295	IFFO1	12:6538374-6556083	3.19321	2.69817	0.856124	0.749805	1.8067	1.58172	1.47712	1.51978
ENSG00000010310	GIPR	19:45668243-45683724	1.32553	1.0435	3.92108	2.8941	0.473831	0.683943	0.493312	0.717234
ENSG00000010318	PHF7	3:52410560-52423641	2.41585	2.2423	1.79127	2.70316	0.441701	1.0113	1.2341	0.943439
ENSG00000010319	SEMA3G	3:52433052-52445085	0.175578	0.19804	0.0968137	0.0674955	0.12653	0.0803144	0.108077	0.0664037
ENSG00000010322	NISCH	3:52455117-52493071	14.8582	8.4698	8.40441	8.91536	6.15125	6.77484	6.06537	7.56496
ENSG00000010327	STAB1	3:52495337-52524495	0.126091	0.0227479	0.0391738	0.258923	0.0036505	0.198231	0.163692	0.0687672
ENSG00000010361	FUZ	19:49806868-49817376	0.683632	0.27217	0.357766	0.204948	1.56048	1.8278	1.52772	1.80719
ENSG00000010379	SLC6A13	12:220620-262873	3.48255	3.80079	2.94761	4.01187	1.83471	2.00109	3.03679	4.08318
ENSG00000010404	IDS	X:149476989-149521096	6.20507	5.66835	11.7414	13.5179	4.02346	3.95007	5.17644	4.71832
ENSG00000010438	PRSS3	9:33750465-33799231	0.0951288	0	0	0	0.0775718	0	0.118791	0.0562069
ENSG00000010539	ZNF200	16:3222324-3236221	6.74747	6.04219	2.04583	1.34006	5.31825	5.45183	5.12257	5.446
ENSG00000010610	CD4	12:6786857-6820808	0.0178111	0.0221527	0	0.0135653	0.00977081	0.00999756	0.0958002	0
ENSG00000010626	LRRC23	12:6873568-6914243	4.50595	2.99578	6.60437	5.78338	2.10057	2.31944	3.08049	2.28733
ENSG00000010671	BTK	X:101349446-101390796	0.0303994	0.0383275	0.0220954	0.201906	0	0	0.099102	0.177524
ENSG00000010704	HFE	6:26087280-26098343	6.92587	8.92519	4.86758	5.52089	2.5551	4.31953	2.41651	3.31157
ENSG00000010803	SCMH1	1:41027199-41242154	12.2169	9.73541	5.9221	8.51466	4.70328	3.36647	5.09225	5.24386
ENSG00000010810	FYN	6:111660331-111873452	78.8725	73.3999	49.1706	48.9913	33.6912	30.0681	28.4382	28.0898
ENSG00000010818	HIVEP2	6:142751466-142945201	2.26466	2.23024	2.96294	2.55633	1.26366	1.10027	1.35323	2.49549
ENSG00000010932	FMO1	1:171248470-171285978	0	0	0	0	0	0	0	0
ENSG00000011007	TCEB3	1:23743154-23762059	37.76	29.5148	17.089	18.0148	22.0229	21.4298	20.7206	21.2539
ENSG00000011009	LYPLA2	1:23790969-23795539	41.1985	22.7045	19.1767	22.2069	23.9632	24.3138	24.3533	24.8838
ENSG00000011021	CLCN6	1:11806095-11843144	4.57803	4.36774	2.86562	3.42378	2.27861	2.21651	2.85183	2.44469
ENSG00000011028	MRC2	17:62627400-62693597	37.8792	24.0879	29.0775	27.9273	13.0995	14.8638	12.6469	11.4847
ENSG00000011052	NME1-NME2	17:51153589-51171744	22.0894	14.5451	23.311	29.2525	13.6126	9.49202	8.50355	9.39078
ENSG00000011083	SLC6A7	5:150189956-150222788	0.00731036	0	0.051351	0	0	0	0.0186529	0
ENSG00000011105	TSPAN9	12:3077354-3286564	2.22765	2.16902	2.00955	2.34887	1.14639	1.74192	0.925124	0.850477
ENSG00000011114	BTBD7	14:93237549-93333092	7.31037	10.9413	6.30216	6.12402	6.03201	5.62057	5.64399	6.51788
ENSG00000011132	APBA3	19:3750818-3761699	14.5306	6.49345	7.74309	8.78386	5.11858	3.60959	3.28055	3.50187
ENSG00000011143	MKS1	17:58205436-58219605	13.3314	11.4558	13.6598	11.0869	6.31674	8.02352	8.89228	6.68581
ENSG00000011198	ABHD5	3:43690112-43734371	8.84743	8.81194	6.53821	7.05806	8.11714	7.99776	8.02891	7.32215
ENSG00000011201	ANOS1	X:8528873-8732187	0.0918156	0.0423653	0.0226908	0.0592966	0	0	0	0
ENSG00000011243	AKAP8L	19:15380047-15419141	29.3923	23.8163	22.0877	22.6067	15.4735	13.726	12.3232	11.7513
ENSG00000011258	MBTD1	17:51177424-51260163	9.02988	10.124	5.02948	4.9171	8.89011	8.59047	8.89413	8.89347
ENSG00000011260	UTP18	17:51260527-51297936	39.9746	39.4387	23.9523	24.3698	32.3645	34.5737	29.1576	28.2285
ENSG00000011275	RNF216	7:5620046-5781739	8.24819	7.82289	7.19195	6.79942	6.54278	7.09047	7.01484	7.19515
ENSG00000011295	TTC19	17:15999379-16045015	12.2019	12.0854	12.5747	13.0914	9.51117	9.90661	9.93547	9.60715
ENSG00000011304	PTBP1	19:797074-812327	175.715	145.993	113.942	121.737	59.0686	62.4049	55.9534	57.85
ENSG00000011332	DPF1	19:38211005-38229714	2.23915	2.03845	1.08337	1.78142	0.775093	1.22051	0.578429	1.1759
ENSG00000011347	SYT7	11:61515312-61581148	3.7689	3.05173	4.19987	4.52237	1.31807	1.12164	1.36473	1.4633
ENSG00000011376	LARS2	3:45388505-45549421	14.4037	14.2837	7.62308	9.87958	9.74478	9.51705	9.34801	9.39415
ENSG00000011405	PIK3C2A	11:17077729-17207983	19.7006	26.8217	22.2517	22.1061	22.3999	24.513	24.9557	24.306
ENSG00000011422	PLAUR	19:43646094-43670547	27.9501	24.1444	89.3949	97.2732	27.4492	25.3852	24.8583	24.796
ENSG00000011426	ANLN	7:36389805-36453791	58.9562	74.9894	115.948	111.469	41.99	41.8003	40.5299	38.9053
ENSG00000011451	WIZ	19:15419979-15449951	12.737	7.59643	6.77607	6.93113	1.7801	1.98449	1.96811	2.264
ENSG00000011454	RABGAP1	9:122940832-123104866	11.0441	12.7168	10.5943	9.17429	7.19023	7.71245	8.90419	6.83093
ENSG00000011465	DCN	12:91140483-91183123	0.80981	0.571689	0.77888	0.436533	0.816329	1.91262	1.70555	0.891047
ENSG00000011478	QPCTL	19:45692482-45703989	7.27567	4.00009	5.84888	7.48184	5.72462	6.00731	5.5554	4.97914
ENSG00000011485	PPP5C	19:46346993-46392981	55.6641	52.549	49.2862	37.566	21.0678	19.3083	18.5406	18.2944
ENSG00000011523	CEP68	2:65056365-65087004	3.8707	3.55024	1.94839	2.22555	1.84609	1.79279	1.87715	2.05665
ENSG00000011566	MAP4K3	2:39249265-39437312	17.576	20.4261	11.0759	11.518	17.8099	20.8315	17.7076	18.7086
ENSG00000011590	ZBTB32	19:35704526-35717038	0.137576	0	0.289727	0	0.119049	0.221742	0.180917	0.171302
ENSG00000011600	TYROBP	19:35904400-35908295	0	0	0	0	0	0	0.296218	0
ENSG00000011638	TMEM159	16:21158376-21180616	2.7203	2.90279	4.55627	2.92903	4.29311	4.72581	5.22075	5.26477
ENSG00000011677	GABRA3	X:152166233-152451358	0.125245	0.121331	0.0388077	0.0782585	0.00808664	0	0	0
ENSG00000012048	BRCA1	17:43044294-43170245	26.4214	25.0644	14.7157	16.3177	16.4353	17.5863	13.8993	15.4952
ENSG00000012061	ERCC1	19:45407332-45478828	28.3337	14.8687	12.7063	12.2155	10.7251	10.031	9.82269	9.05645
ENSG00000012124	CD22	19:35319260-35347355	0.00570705	0	0.0384303	0.0158041	0.093703	0.187929	0.0946752	0.0875018
ENSG00000012171	SEMA3B	3:50267557-50277546	41.9105	23.2888	41.121	40.3368	11.1127	10.1222	11.3644	10.6408
ENSG00000012174	MBTPS2	X:21839635-21885424	8.50935	9.60783	8.15317	8.81173	4.24799	4.44043	4.85714	5.30117
ENSG00000012211	PRICKLE3	X:49175263-49186528	12.6981	9.95588	9.43538	9.47045	3.3653	4.52122	4.29584	4.45438
ENSG00000012223	LTF	3:46435644-46485234	0	0	0	0	0	0.0303652	0.133303	0
ENSG00000012232	EXTL3	8:28600468-28755599	8.9798	5.59299	6.9465	6.45434	5.14309	6.9069	5.05935	6.73346
ENSG00000012504	NR1H4	12:100473707-100564413	0	0	0.195671	0.0883083	0.0106216	0	0.0123378	0
ENSG00000012660	ELOVL5	6:53267397-53349179	79.794	83.1732	88.3854	85.6136	55.8331	55.2874	54.0877	51.4199
ENSG00000012779	ALOX5	10:45374175-45446119	0.0150462	0.0243191	0.183094	0	0	0	0.0575691	0.146821
ENSG00000012817	KDM5D	Y:19703864-19744939	0	0	0	0	0	0	0.0674886	0
ENSG00000012822	CALCOCO1	12:53708516-53727745	26.6246	19.3866	34.2865	35.1291	14.6856	11.7846	16.6544	15.1595
ENSG00000012963	UBR7	14:93207055-93229215	25.5849	29.5996	25.8656	26.141	10.6257	12.1091	11.6345	10.9869
ENSG00000012983	MAP4K5	14:50418500-50561126	27.5812	34.4525	23.2917	21.6749	17.6464	18.7626	19.5989	17.4219
ENSG00000013016	EHD3	2:31234336-31269447	0.0232615	0	0	0	0.0127718	0	0.0158458	0.0140744
ENSG00000013275	PSMC4	19:39971004-39981441	48.9963	38.4258	17.1403	17.6897	33.0927	30.8741	29.2873	28.3149
ENSG00000013288	MAN2B2	4:6575174-6623362	3.32406	2.1864	1.87664	1.75318	0.853633	0.843851	0.886705	0.879873
ENSG00000013293	SLC7A14	3:170459583-170586074	0.00258876	0.000308044	0	0	0.00284527	0	0	0
ENSG00000013297	CLDN11	3:170418864-170860380	0.186348	0.376266	0.119198	0.0828536	0	0.0355348	0.063064	0.0191291
ENSG00000013306	SLC25A39	17:44319624-44324870	157.269	90.3507	76.9372	79.4744	52.4377	49.8556	49.8599	49.0155
ENSG00000013364	MVP	16:29820393-29848039	27.2434	25.2089	19.1976	19.9036	17.3464	17.3962	17.7424	16.0225
ENSG00000013374	NUB1	7:151341698-151378449	63.0558	55.948	63.9878	62.8494	27.062	28.2407	26.686	26.0345
ENSG00000013375	PGM3	6:83161149-83193936	8.69547	11.0944	14.485	15.6585	17.037	16.7903	17.6087	17.1928
ENSG00000013392	RWDD2A	6:83193378-83198932	1.73008	1.73108	0.655231	0.748332	1.11377	1.23056	1.15483	1.25331
ENSG00000013441	CLK1	2:200853008-200864744	18.8106	22.1562	127.476	123.159	16.1142	18.6487	14.005	13.7779
ENSG00000013503	POLR3B	12:106357657-106510198	6.66423	8.19402	1.94661	1.80943	9.76381	8.91948	8.02611	6.54932
ENSG00000013523	ANGEL1	14:76786177-76826246	6.25663	5.57137	5.19473	3.58757	2.76634	2.53384	3.19181	3.0077
ENSG00000013561	RNF14	5:141958327-141990291	17.3045	20.2902	14.3581	14.5502	17.8585	16.9682	17.0648	16.8336
ENSG00000013563	DNASE1L1	X:154401237-154412112	9.73654	7.13394	11.2965	10.6132	7.92859	7.74986	7.15863	6.61371
ENSG00000013573	DDX11	12:31073844-31104791	84.8916	71.0372	75.0863	60.3737	51.5441	46.5172	51.8481	52.1768
ENSG00000013583	HEBP1	12:12974863-13000273	28.3203	23.8986	25.5986	25.4623	7.94054	6.67661	7.41352	7.06003
ENSG00000013588	GPRC5A	12:12890781-12917937	26.1592	22.2027	373.282	398.4	19.4863	19.4305	19.0341	23.529
ENSG00000013619	MAMLD1	X:150361421-150514178	1.9853	1.23837	1.30613	1.13071	0.562248	0.360723	0.360807	1.2907
ENSG00000013725	CD6	11:60971679-61020377	0	0	0	0	0	0	0	0
ENSG00000013810	TACC3	4:1721489-1745176	56.5386	42.5185	24.6113	22.8772	14.2635	11.8102	13.8357	12.5752
ENSG00000014123	UFL1	6:96521594-96555276	10.481	11.7361	11.2371	11.813	9.13941	8.97212	8.33967	8.87263
ENSG00000014138	POLA2	11:65261761-65305589	46.6328	32.5043	15.2921	17.2465	14.3739	15.3799	14.2788	11.9614
ENSG00000014164	ZC3H3	8:143437654-143541453	6.07756	3.52526	1.60657	1.78469	1.26556	1.31396	1.15914	1.11882
ENSG00000014216	CAPN1	11:65180565-65212006	34.4899	29.157	19.7415	17.7328	14.9106	15.6928	18.0767	13.9623
ENSG00000014257	ACPP	3:132317366-132368298	1.22342	0.815028	0.931686	0.407469	0.336123	0.351231	0.236236	0.276742
ENSG00000014641	MDH1	2:63588608-63607197	145.058	137.647	108.304	119.946	104.684	104.077	106.614	104.377
ENSG00000014824	SLC30A9	4:41990471-42090457	19.5288	25.0688	18.6726	17.9937	13.6165	15.0389	12.9976	12.7629
ENSG00000014914	MTMR11	1:149928650-149936898	2.98831	2.55796	11.7965	9.96318	1.0321	0.901745	1.70698	1.1826
ENSG00000014919	COX15	10:99711843-99732100	20.3173	22.7779	26.0917	27.2979	15.4971	16.4276	15.965	14.5987
ENSG00000015133	CCDC88C	14:91271322-91417844	4.82348	2.52889	2.31299	4.39726	3.38803	3.10588	3.10298	2.94073
ENSG00000015153	YAF2	12:42157103-42238349	20.5966	18.0535	17.1065	16.472	18.3728	14.2669	20.2185	13.5124
ENSG00000015171	ZMYND11	10:134464-254637	11.2882	13.5865	6.56166	6.25489	7.05597	7.83897	7.0842	6.83253
ENSG00000015285	WAS	X:48676595-48691427	0.0318995	0.128622	0.0850562	0	0.0349307	0.171566	0.0976531	0.0191893
ENSG00000015413	DPEP1	16:89613307-89638456	0.0189994	0.144598	0	0.0281606	0	0.021188	0.0703324	0.111831
ENSG00000015475	BID	22:17734137-17774770	26.8054	17.9947	26.3004	25.2521	15.9671	14.2391	14.4192	11.4424
ENSG00000015479	MATR3	5:139293647-139331359	202.727	241.344	169.514	162.301	149.261	156.677	150.138	148.397
ENSG00000015520	NPC1L1	7:44512534-44541315	0.0111467	0	0	0	0	0	0.0071163	0
ENSG00000015532	XYLT2	17:50346091-50363138	9.16789	6.66018	7.83321	9.94987	6.10262	6.47308	6.27386	5.30402
ENSG00000015568	RGPD5	2:109792757-109857695	11.6198	5.62373	13.4573	12.1379	14.1605	13.389	15.1461	13.0103
ENSG00000015592	STMN4	8:27235322-27258420	0.0254908	0	0	0.0371235	0	0	0	0
ENSG00000015676	NUDCD3	7:44379120-44490880	24.3418	21.8988	13.2771	14.7519	18.4954	16.9164	19.061	18.6545
ENSG00000016082	ISL1	5:51383390-51394738	4.12223	3.57445	2.92943	2.55366	0.936723	0.885121	1.35348	1.16305
ENSG00000016391	CHDH	3:53812334-53846390	1.01683	0.800663	0.601059	0.569575	0.343967	0.391448	0.444172	0.393595
ENSG00000016402	IL20RA	6:136999970-137045180	0	0	0	0	0.00893417	0	0	0
ENSG00000016490	CLCA1	1:86468367-86500289	0	0	0	0	0	0	0	0
ENSG00000016602	CLCA4	1:86547077-86580754	0	0	0	0	0	0	0	0
ENSG00000016864	GLT8D1	3:52694484-52706083	30.1547	22.3712	19.3801	19.7165	19.1977	17.9829	17.8112	18.0778
ENSG00000017260	ATP2C1	3:130850594-131016712	25.0867	30.7755	36.8425	36.0658	20.567	20.3357	19.4767	18.6582
ENSG00000017427	IGF1	12:102395866-102480645	0.914011	1.20229	1.07268	0.925793	0.906275	1.20526	1.07971	0.827841
ENSG00000017483	SLC38A5	X:48458536-48470256	63.4553	47.6179	24.4397	32.259	41.0943	39.8689	36.3717	40.3724
ENSG00000017797	RALBP1	18:9475008-9538116	15.9643	21.0197	20.1175	21.2276	10.9885	11.7812	9.97894	9.41262
ENSG00000018189	RUFY3	4:70704203-70807315	4.82575	4.58861	3.77873	4.21302	3.87001	3.53807	3.20619	3.52363
ENSG00000018236	CNTN1	12:40692441-41072418	0.00484618	0.240467	0.0319939	0.041846	0	0	0	0
ENSG00000018280	SLC11A1	2:218382028-218396894	0.361038	0.231994	0.235198	0.357163	0.20787	0.286262	0.246603	0.292399
ENSG00000018408	WWTR1	3:149517234-149736714	24.1984	19.292	27.3844	28.6851	7.24298	7.80074	7.44	7.97659
ENSG00000018510	AGPS	2:177392643-177543836	21.9717	25.9858	17.2868	20.5749	29.8128	32.5503	34.175	32.7971
ENSG00000018607	ZNF806	2:132309308-132318736	0	0	0	0	0	0	0	0
ENSG00000018610	CXorf56	X:119538148-119565408	18.5281	21.7726	16.4594	15.1717	19.434	19.8832	18.9984	17.3408
ENSG00000018625	ATP1A2	1:160115758-160143591	0.01781	0	0	0	0.07043	0	0	0.0107561
ENSG00000018699	TTC27	2:32628031-32821051	14.0536	14.1371	7.1607	10.326	13.4308	15.3078	13.0011	13.7314
ENSG00000018869	ZNF582	19:56375845-56393545	0	0	0	0	0	0	0	0
ENSG00000019102	VSIG2	11:124747471-124752238	0	0	0	0	0.0591671	0	0	0
ENSG00000019144	PHLDB1	11:118606439-118658038	17.8755	13.5135	7.28577	6.46304	12.3991	12.8589	11.0213	12.3415
ENSG00000019169	MARCO	2:118942165-118994660	0.0832902	0	0.0275659	0	0	0	0	0
ENSG00000019186	CYP24A1	20:54153448-54173973	0.49644	0.744592	1.30599	1.16299	0.881576	0.852959	0.318005	1.18651
ENSG00000019485	PRDM11	11:45095805-45235124	6.01298	4.57462	2.02659	0.956503	3.15215	4.07993	2.83631	3.24075
ENSG00000019505	SYT13	11:45240300-45286319	0.347871	0.362344	0.207361	0.10427	0.35489	0.528036	0.306205	0.316163
ENSG00000019549	SNAI2	8:48917689-48921740	3.13113	2.90699	7.64453	7.96054	1.08815	1.03398	0.858412	0.947081
ENSG00000019582	CD74	5:150401636-150412929	0.0345359	0	0.0360226	0.24836	0.297188	0.387217	1.18577	0.505718
ENSG00000019991	HGF	7:81699005-81770438	2.25673	3.98574	1.60998	1.38274	7.28662	6.84228	7.05951	8.72896
ENSG00000019995	ZRANB1	10:124942122-124988189	3.66862	3.50963	3.49468	2.90984	5.04194	4.7056	4.40648	4.19112
ENSG00000020129	NCDN	1:35557472-35567274	15.0234	11.159	4.36871	4.98143	7.89698	6.93721	7.09933	6.28177
ENSG00000020181	ADGRA2	8:37784190-37844896	11.8284	8.0345	1.60329	1.60112	4.95022	4.58119	4.65439	4.28754
ENSG00000020219	CCT8L1P	7:152445476-152447150	0.0716382	0	0	0	0.0196007	0	0.0454383	0.0860921
ENSG00000020256	ZFP64	20:52051662-52204308	20.8811	15.0442	5.48658	7.63223	11.5152	11.7981	10.1085	11.0358
ENSG00000020426	MNAT1	14:60734741-60969953	34.4247	32.5036	38.9452	36.1719	25.9376	28.0501	30.4882	24.157
ENSG00000020577	SAMD4A	14:54567096-54793315	1.45363	1.61234	3.82778	3.24405	2.39803	2.0576	2.54374	2.54365
ENSG00000020633	RUNX3	1:24899510-24965121	0.46958	0.657738	1.84405	0.839491	0.171633	0.165854	0.135188	0.222074
ENSG00000020922	MRE11A	11:94415577-94493908	21.7689	28.0744	14.3772	13.6116	16.5761	19.4321	17.6317	17.6032
ENSG00000021300	PLEKHB1	11:73646177-73662819	1.23892	1.09575	0.916112	0.693744	0.128235	0.19352	0.984249	0.177056
ENSG00000021355	SERPINB1	6:2832331-2842006	59.993	61.375	87.1069	95.4644	24.5622	25.1221	23.9003	23.9325
ENSG00000021461	CYP3A43	7:99828012-99866102	0	0	0	0	0	0	0	0
ENSG00000021488	SLC7A9	19:32830508-32869766	0	0	0	0.0218806	0	0	0	0
ENSG00000021574	SPAST	2:32063610-32157637	5.24848	6.93065	3.25774	3.34443	6.57659	7.44433	6.86664	6.21177
ENSG00000021645	NRXN3	14:78170372-79868290	0.0565743	0.0345957	0	0.0197129	0.00710491	0	0.119223	0.0233213
ENSG00000021762	OSBPL5	11:3087115-3166739	22.4835	15.5707	10.6043	15.2445	14.8168	17.2374	15.4123	17.4443
ENSG00000021776	AQR	15:34851781-34969839	28.7652	23.6379	11.9777	15.0261	16.1121	17.5479	17.3012	16.7878
ENSG00000021826	CPS1	2:210477681-210679107	199.054	219.151	136.95	157.173	160.824	162.253	172.84	173.375
ENSG00000021852	C8B	1:56929209-56966140	0	0	0	0	0	0	0	0
ENSG00000022267	FHL1	X:136146701-136211359	50.8345	48.7131	59.2744	67.0686	31.4192	30.1287	31.3081	30.5946
ENSG00000022277	RTFDC1	20:56468584-56519449	68.3889	80.0666	68.7045	68.378	52.0192	52.5451	51.4592	46.7978
ENSG00000022355	GABRA1	5:161847190-161899981	0	0	0	0	0	0	0	0
ENSG00000022556	NLRP2	19:54953129-55001142	0	0	0	0	0	0	0	0
ENSG00000022567	SLC45A4	8:141207165-141308305	1.47345	1.57101	0.961539	0.672487	3.12647	2.42043	2.31753	2.73729
ENSG00000022840	RNF10	12:120533479-120577594	36.9833	38.582	33.1169	38.1594	26.7533	30.1691	25.7759	30.8314
ENSG00000022976	ZNF839	14:102317376-102342702	3.47234	3.74171	1.28126	1.10916	2.34635	2.27284	2.93844	2.00557
ENSG00000023041	ZDHHC6	10:112424427-112446917	28.2869	31.6374	18.0289	16.2514	12.5456	12.602	12.7319	13.7037
ENSG00000023171	GRAMD1B	11:123454397-123627774	30.9387	28.5713	28.6651	31.8912	25.4225	25.5939	22.7835	23.7498
ENSG00000023191	RNH1	11:494511-507300	81.1405	55.7703	48.3655	55.4054	47.24	46.6093	43.0053	40.6388
ENSG00000023228	NDUFS1	2:206114816-206159603	60.0403	64.236	49.1698	56.483	59.1466	57.7609	55.7787	50.7294
ENSG00000023287	RB1CC1	8:52622455-52745843	16.5018	18.8491	12.9878	12.0268	18.5061	17.8433	17.5006	17.1444
ENSG00000023318	ERP44	9:99979178-100099040	9.3571	10.0971	14.0363	13.0157	4.28921	4.02041	4.66924	4.23089
ENSG00000023330	ALAS1	3:52198085-52214327	31.269	24.8712	11.2202	11.6163	18.0929	17.4712	17.832	17.7681
ENSG00000023445	BIRC3	11:102317449-102339403	4.48828	5.96755	13.5922	12.4215	2.37586	2.33189	2.58525	3.0841
ENSG00000023516	AKAP11	13:42272152-42323267	5.84788	7.16173	4.84955	4.93522	4.46458	4.55835	4.20022	4.76788
ENSG00000023572	GLRX2	1:193096467-193106114	26.0285	31.8368	13.5053	15.6727	29.3565	27.294	31.9364	27.2035
ENSG00000023608	SNAPC1	14:61762356-61796428	10.076	11.1	15.2728	15.943	6.65114	6.33916	5.69307	6.49036
ENSG00000023697	DERA	12:15911171-16037282	29.946	32.558	21.5406	21.8155	29.3988	25.9157	23.1133	24.9789
ENSG00000023734	STRAP	12:15882390-15903478	134.424	174.025	157.357	147.412	139.6	142.136	141.301	135.262
ENSG00000023839	ABCC2	10:99782731-99852192	27.4789	23.704	12.707	14.6121	20.1203	20.1359	21.3051	20.5171
ENSG00000023892	DEF6	6:35297851-35321771	0.16479	0.0412107	0.0438988	0.114658	0.171875	0.0851718	0.0967531	0.0305587
ENSG00000023902	PLEKHO1	1:150149182-150164720	3.79001	1.9931	1.96068	2.16743	3.93616	4.07549	3.78463	3.99799
ENSG00000023909	GCLM	1:93885204-93909456	24.4101	26.5166	23.0755	22.2928	15.3816	16.4995	15.569	17.6769
ENSG00000024048	UBR2	6:42564061-42693504	6.40772	6.84101	4.25707	4.70767	7.44027	7.53378	7.32737	7.68584
ENSG00000024422	EHD2	19:47713342-47743134	21.8993	17.3898	23.6278	24.9538	3.14167	3.12081	4.28863	4.01777
ENSG00000024526	DEPDC1	1:68474151-68497221	27.6367	23.7722	17.5303	15.1555	17.461	18.3592	15.99	16.5182
ENSG00000024862	CCDC28A	6:138773508-138793319	8.00616	9.90448	18.8476	18.9667	4.7766	6.17282	4.36054	4.80601
ENSG00000025039	RRAGD	6:89364635-89412270	0.0269048	0	0.216341	0.051859	0	0.0226855	0.0583542	0
ENSG00000025156	HSF2	6:122399545-122433119	12.317	9.85712	10.1222	11.4888	8.05948	7.77943	6.60441	6.58734
ENSG00000025293	PHF20	20:35771973-35950381	53.2551	47.3748	43.3657	48.0453	43.2216	43.1077	40.0204	40.3725
ENSG00000025423	HSD17B6	12:56752160-56787790	1.32184	1.1517	0.941737	0.995088	0.417337	0.602831	1.13928	0.916754
ENSG00000025434	NR1H3	11:47248299-47269032	9.96097	9.00371	3.98464	4.48079	9.80341	9.38583	8.72984	9.46183
ENSG00000025708	TYMP	22:50525751-50530056	7.20529	4.90151	1.95945	1.74183	6.34754	5.54162	5.24125	4.6653
ENSG00000025770	NCAPH2	22:50508215-50523472	30.439	18.6204	13.1628	12.0603	20.6414	19.6744	19.3561	18.2994
ENSG00000025772	TOMM34	20:44942129-44960486	94.1627	75.1804	76.3949	80.27	40.2015	40.1401	37.4294	37.7521
ENSG00000025796	SEC63	6:107867755-107958189	29.212	44.3702	47.6917	49.298	13.0463	15.9409	16.5823	19.0256
ENSG00000025800	KPNA6	1:32108037-32176568	16.71	16.0581	15.628	16.1075	21.2684	20.1188	20.9653	21.6677
ENSG00000026025	VIM	10:17228258-17237593	426.712	341.566	650.021	672.044	255.509	257.783	238.409	229.643
ENSG00000026036	RTEL1-TNFRSF6B	20:63659299-63698684	2.30537	1.1467	0.841628	0.734571	1.09528	1.08419	1.02603	1.02683
ENSG00000026103	FAS	10:88990530-89015785	17.3154	14.8877	23.3273	22.9711	13.0453	13.4066	13.3559	12.1245
ENSG00000026297	RNASET2	6:166929503-166957191	5.55968	4.04723	6.9043	6.67838	2.39513	2.04194	2.14394	2.09487
ENSG00000026508	CD44	11:35138869-35232402	142.595	133.34	406.411	440.353	46.4318	52.9136	52.0725	58.3588
ENSG00000026559	KCNG1	20:51003655-51023129	0.209725	0.332998	0.326983	0.360013	1.05184	1.02873	0.857139	0.638962
ENSG00000026652	AGPAT4	6:161129978-161274061	2.71782	3.13793	2.20048	2.47023	2.8791	2.71125	2.96676	2.53296
ENSG00000026751	SLAMF7	1:160739056-160754821	0	0	0	0	0	0	0	0.0146631
ENSG00000026950	BTN3A1	6:26402236-26415216	5.07403	5.37845	4.22669	4.76892	2.7649	2.36208	2.73932	2.18524
ENSG00000027001	MIPEP	13:23730188-23889419	8.19367	8.30721	4.44558	4.45162	6.52357	5.59117	6.50488	5.65746
ENSG00000027075	PRKCH	14:61187558-61550976	0.437156	0.476322	0.470734	0.681025	1.65192	1.14766	1.11912	1.98256
ENSG00000027644	INSRR	1:156840062-156859018	0	0	0	0	0.00577467	0	0.0134309	0
ENSG00000027697	IFNGR1	6:137197483-137219449	14.6782	14.6718	13.0972	12.6379	10.4584	10.1528	10.5654	10.8016
ENSG00000027847	B4GALT7	5:177600099-177610347	9.59339	5.46956	5.06074	6.30585	4.3249	5.08572	4.81402	4.12996
ENSG00000027869	SH2D2A	1:156806242-156816862	2.80169	1.46776	0.862994	1.23962	1.37957	0.916059	0.586174	1.26315
ENSG00000028116	VRK2	2:57907650-58159920	9.32009	13.2994	7.18676	6.47653	9.99002	10.832	10.1997	10.552
ENSG00000028137	TNFRSF1B	1:12167002-12209228	0.0459124	0.012587	0.0671275	0.3816	0	0.00859516	0.00975793	0.1924
ENSG00000028203	VEZT	12:95217745-95302790	30.7923	29.3357	25.2213	25.0503	24.4475	22.8962	22.9916	20.8556
ENSG00000028277	POU2F2	19:42086109-42196585	0.177223	0.042496	0.00679713	0.0159957	0.084468	0.0616553	0	0
ENSG00000028310	BRD9	5:850290-892824	41.5014	38.0844	40.2649	38.5559	28.8201	30.5564	28.2442	28.8662
ENSG00000028528	SNX1	15:64094122-64146090	62.6934	61.2308	43.0034	44.9142	18.6473	19.317	18.7227	20.8106
ENSG00000028839	TBPL1	6:133952169-133990432	20.8265	22.9952	21.6873	21.9962	23.1653	23.2951	26.282	21.7865
ENSG00000029153	ARNTL2	12:27332853-27425289	9.80098	12.0707	8.29912	7.27317	13.0108	11.9878	9.78478	9.63492
ENSG00000029363	BCLAF1	6:136256862-136289851	114.386	120.14	41.6345	45.3656	75.8766	79.8233	71.0097	70.2037
ENSG00000029364	SLC39A9	14:69398014-69462388	13.3656	13.2745	9.81378	10.8176	16.4505	15.7582	14.8779	14.585
ENSG00000029534	ANK1	8:41653219-41896762	0.120225	0.297586	0.0886074	0.0840186	0.100903	0.0609315	0.329106	0.111465
ENSG00000029559	IBSP	4:87799580-87812435	0	0	0	0	0	0	0	0
ENSG00000029639	TFB1M	6:155257508-155314493	18.3538	19.9694	21.5628	19.8633	15.0704	16.7808	16.1561	13.6824
ENSG00000029725	RABEP1	17:5282264-5385812	31.6352	35.9866	29.456	31.6448	34.0931	42.8671	36.3756	36.5542
ENSG00000029993	HMGB3	X:150980508-150990775	81.1304	86.8819	50.392	43.8868	42.8578	44.8586	34.2452	36.2448
ENSG00000030066	NUP160	11:47778086-47848555	53.4352	56.1222	37.5114	38.9134	39.3199	39.4179	39.3554	41.6499
ENSG00000030110	BAK1	6:33572546-33580293	11.2618	9.03788	13.6167	13.5335	7.85577	7.40995	7.19872	7.52681
ENSG00000030304	MUSK	9:110668770-110801620	0.011818	0	0	0.0535754	0.0129558	0	0.0663346	0
ENSG00000030419	IKZF2	2:212999690-213152427	0.462956	0.980183	0.383637	0.49207	1.01083	0.99517	0.70957	1.27956
ENSG00000030582	GRN	17:44345085-44353102	165.72	90.9817	108.879	119.408	44.9567	42.2212	40.6634	44.3112
ENSG00000031003	FAM13B	5:137937959-138051961	10.5771	12.1941	5.52453	4.60542	7.59973	7.50868	7.1224	8.62013
ENSG00000031081	ARHGAP31	3:119294372-119420714	0.033758	0.0374709	0	0.0174344	0.0309172	0.0253669	0.0107931	0.0409211
ENSG00000031691	CENPQ	6:49463377-49493107	14.6864	14.214	8.06405	8.60431	9.75122	9.67728	8.59855	8.99375
ENSG00000031698	SARS	1:109213917-109238169	90.1834	81.9631	106.799	106.629	83.6046	86.1166	77.3375	73.7174
ENSG00000031823	RANBP3	19:5916138-5978142	48.4918	30.2193	18.5417	16.2962	14.644	13.807	13.0253	13.3338
ENSG00000032219	ARID4A	14:58298384-58373887	4.69245	6.89001	6.7198	5.56766	2.71953	2.63164	2.77633	3.80366
ENSG00000032389	TSSC1	2:3188924-3377882	23.4225	18.1217	13.9273	14.7096	16.4093	16.7241	16.3997	17.6345
ENSG00000032444	PNPLA6	19:7534003-7561764	31.2669	21.8911	11.0914	10.8788	16.7597	15.663	16.4146	15.6453
ENSG00000032742	IFT88	13:20567068-20691437	3.0341	2.82736	1.63296	1.74295	2.66781	2.75736	1.74272	2.44702
ENSG00000033011	ALG1	16:5033959-5087379	19.7116	18.1253	6.28589	7.73644	18.9404	17.6026	17.2873	15.591
ENSG00000033030	ZCCHC8	12:122471599-122501073	24.3748	23.7573	17.5976	15.0833	14.9504	15.7026	15.0608	16.6862
ENSG00000033050	ABCF2	7:151207836-151227230	68.912	64.7833	30.5173	30.4008	52.8557	49.7426	49.3723	53.7384
ENSG00000033100	CHPF2	7:151232488-151238827	15.949	12.8069	4.3095	3.60182	13.3609	13.3687	12.2335	11.4958
ENSG00000033122	LRRC7	1:69568397-70151945	0.0857528	0.0135325	0.441641	0.521377	0.10898	0.0708099	0.264847	0.047155
ENSG00000033170	FUT8	14:65410591-65744121	7.41004	6.73412	2.20326	2.63646	7.70561	6.42977	8.04104	6.50962
ENSG00000033178	UBA6	4:67612651-67701179	14.5088	14.2691	11.0774	13.5919	23.9628	17.1301	24.1329	19.4582
ENSG00000033327	GAB2	11:78215296-78418348	1.75754	1.60051	3.2268	2.79377	1.14153	1.22655	1.3649	1.33811
ENSG00000033627	ATP6V0A1	17:42458843-42522611	19.4482	14.3653	10.4861	9.4202	9.93532	10.891	12.198	10.3386
ENSG00000033800	PIAS1	15:68054178-68198603	18.7631	17.712	15.5628	13.9353	7.55677	10.76	9.19585	9.45896
ENSG00000033867	SLC4A7	3:27372720-27484420	21.9822	33.1365	24.3056	28.7626	41.22	40.1068	39.8022	42.042
ENSG00000034053	APBA2	15:28884482-29118315	0.0530392	0	0.0133488	0.0116299	0.0163938	0	0	0
ENSG00000034152	MAP2K3	17:21284671-21315240	10.9727	8.33288	13.2046	11.213	3.85057	3.16653	4.25975	4.7329
ENSG00000034239	EFCAB1	8:48710788-48735311	0	0	0	0	0	0	0	0
ENSG00000034510	TMSB10	2:84905624-84906675	2068.63	1628.72	2711.28	2781.34	2852.95	2746.34	2639.38	2420.3
ENSG00000034533	ASTE1	3:131013874-131027649	4.48322	3.55395	1.71862	1.44829	2.56102	2.78355	2.7489	2.69255
ENSG00000034677	RNF19A	8:100257058-100410015	34.4766	33.7653	51.1524	40.2617	21.956	21.161	24.3086	22.8872
ENSG00000034693	PEX3	6:143450806-143490010	15.9666	21.7166	22.5774	22.4303	13.2578	14.116	14.7578	14.6647
ENSG00000034713	GABARAPL2	16:75566350-75577881	51.265	50.2808	62.5688	58.6541	29.9128	33.0579	30.1436	27.8312
ENSG00000034971	MYOC	1:171635416-171652683	0	0	0	0	0	0	0	0
ENSG00000035115	SH3YL1	2:217729-266398	1.77858	1.49512	1.22173	1.36384	1.49364	1.09461	1.51056	1.06091
ENSG00000035141	FAM136A	2:70295974-70302090	68.041	67.8998	39.3557	36.7833	37.6217	39.7789	34.7538	33.8954
ENSG00000035403	VCL	10:73995192-74121363	72.9395	73.153	61.3706	72.8165	61.7712	62.4874	60.1761	56.6124
ENSG00000035499	DEPDC1B	5:60596911-60700190	7.00362	7.21575	4.67357	5.39213	4.67382	4.11569	4.79668	4.33509
ENSG00000035664	DAPK2	15:63907035-64072033	5.47715	4.76767	6.37132	7.19758	4.01998	3.64256	3.61514	2.54899
ENSG00000035681	NSMAF	8:58583503-58659844	7.43315	9.96123	4.80375	5.78851	5.54283	6.01238	5.26814	5.82601
ENSG00000035687	ADSS	1:244408493-244452134	35.5715	39.7559	35.52	31.4764	30.3944	29.1889	27.8703	26.5776
ENSG00000035720	STAP1	4:67558727-67607337	0.0284598	0	0	0	0	0	0.0256235	0
ENSG00000035862	TIMP2	17:78852976-78925387	73.433	72.9166	78.5242	76.0874	19.6145	20.8061	19.605	21.7009
ENSG00000035928	RFC1	4:39287455-39366375	37.668	30.8265	35.5652	37.2857	17.2382	19.0169	16.4344	16.5876
ENSG00000036054	TBC1D23	3:100260999-100325251	10.6462	13.0097	12.1576	13.3204	12.746	14.2285	11.9596	11.4823
ENSG00000036257	CUL3	2:224470149-224585397	57.4996	59.1722	29.7649	32.3854	37.3975	36.6899	36.8346	39.9987
ENSG00000036448	MYOM2	8:2045039-2165552	0.872373	0.983259	0.409551	1.05066	0.351395	0.502493	0.581433	0.499121
ENSG00000036473	OTC	X:38352544-38421450	0	0	0	0	0	0	0	0
ENSG00000036530	CYP46A1	14:99684303-99727301	0.0389883	0.00665879	0.0142118	0.114367	0.00440682	0.00451755	0.00512641	0
ENSG00000036549	ZZZ3	1:77562415-77683419	28.3456	37.7577	19.7264	21.0694	35.2475	38.8846	33.0649	34.0815
ENSG00000036565	SLC18A1	8:20144854-20183206	0	0	0	0	0	0	0	0
ENSG00000036672	USP2	11:119355214-119381726	1.50073	1.02318	0.390418	0.499867	0.474644	0.525967	0.759579	0.602831
ENSG00000036828	CASR	3:122183682-122286503	0	0	0	0	0	0	0	0
ENSG00000037042	TUBG2	17:42659304-42667006	9.7043	7.86534	15.8577	13.2176	2.82387	2.82511	2.77012	4.17529
ENSG00000037241	RPL26L1	5:172958728-172969771	70.4585	75.8942	62.499	74.5749	71.2931	73.828	74.9661	65.6215
ENSG00000037280	FLT4	5:180601505-180649624	0.854468	0.416836	0.159034	0.634139	0.184068	0.0924958	0.371281	0.144219
ENSG00000037474	NSUN2	5:6599238-6633291	98.8098	104.28	50.6655	47.5364	86.2472	89.6051	81.7399	84.6686
ENSG00000037637	FBXO42	1:16246838-16352454	7.6537	4.9613	5.2704	5.09245	3.5273	3.84627	4.27679	3.5607
ENSG00000037749	MFAP3	5:154038905-154220478	20.6988	20.8488	5.56637	5.26557	17.0058	19.8612	17.1265	16.095
ENSG00000037757	MRI1	19:13764531-13774282	23.7847	16.3898	10.5539	12.2498	14.0296	13.6638	12.5184	11.7261
ENSG00000037897	METTL1	12:57768470-57772793	18.142	16.4507	3.5388	3.23132	7.56657	6.87947	5.13369	9.44414
ENSG00000037965	HOXC8	12:54009105-54012362	4.80822	3.96893	2.67428	2.07139	0.783886	0.921794	0.968445	0.917534
ENSG00000038002	AGA	4:177430769-177442503	14.778	16.3024	16.8715	20.1612	5.74026	6.64023	7.15656	4.77617
ENSG00000038210	PI4K2B	4:25233974-25279092	8.1111	9.60596	8.1882	8.28079	7.49169	7.11518	6.53729	6.33701
ENSG00000038219	BOD1L1	4:13568737-13627723	20.1889	22.1225	18.0255	19.6973	11.7765	12.5439	11.4413	13.1936
ENSG00000038274	MAT2B	5:163503113-163519336	43.6378	51.0775	22.5526	22.8255	25.9404	27.612	28.3629	25.4039
ENSG00000038295	TLL1	4:165873257-166103895	8.76389	12.4481	6.73804	7.02708	5.37203	3.76722	4.54414	5.26023
ENSG00000038358	EDC4	16:67873022-67884503	32.0847	22.4817	15.8502	15.1063	11.1895	10.8612	10.3497	11.1758
ENSG00000038382	TRIO	5:14143701-14532128	32.473	36.5487	40.6519	44.714	57.974	56.4727	60.8065	64.2712
ENSG00000038427	VCAN	5:83471464-83582303	0.0482439	0.0461754	0.0159094	0.0104952	0.0177293	0.0540254	0.0277441	0
ENSG00000038532	CLEC16A	16:10944487-11182189	9.82811	8.58219	6.06462	5.62869	4.62193	6.18244	5.00899	4.90842
ENSG00000038945	MSR1	8:16107877-16567490	0	0.108116	0.0215863	0	0.0217202	0	0.0126141	0.0119533
ENSG00000039068	CDH1	16:68737224-68835548	0.341202	0.78749	0.0438775	0.0382227	0.349902	0.247779	1.10493	0.373047
ENSG00000039123	SKIV2L2	5:55307759-55425581	44.7108	39.4498	23.9206	24.2615	36.1159	37.2016	36.7816	32.1485
ENSG00000039139	DNAH5	5:13690330-13944543	0.840238	0.700283	0.455793	0.614051	0.907887	0.889761	0.77042	1.06113
ENSG00000039319	ZFYVE16	5:80408012-80479350	13.9398	17.6455	10.3963	10.7484	11.9751	12.6906	13.5876	12.1349
ENSG00000039523	FAM65A	16:67518417-67546788	17.944	17.1388	14.4718	12.7569	3.82979	3.5422	7.11072	6.43769
ENSG00000039537	C6	5:41142233-41261438	0	0	0	0	0	0	0	0
ENSG00000039560	RAI14	5:34656236-34832627	26.3103	28.8177	12.9971	13.8131	21.15	22.8885	17.6322	17.8491
ENSG00000039600	SOX30	5:157625678-157671480	0.0540319	0	0	0	0	0	0.0131731	0
ENSG00000039650	PNKP	19:49861203-49878351	27.5636	19.8007	11.3558	8.58103	11.6877	11.4367	11.0293	10.5681
ENSG00000039987	BEST2	19:12751701-12758458	0	0	0	0	0.0673832	0	0	0.0944284
ENSG00000040199	PHLPP2	16:71637834-71724701	5.16921	5.59707	1.70634	1.66771	3.98239	3.85902	4.08953	4.1694
ENSG00000040275	SPDL1	5:169583633-169604778	70.7495	74.3877	50.7516	57.5474	38.2772	40.0605	37.7894	41.5621
ENSG00000040341	STAU2	8:73420368-73747708	27.9806	21.2003	11.7821	16.3788	13.7063	10.8357	13.8588	9.88655
ENSG00000040487	PQLC2	1:19312325-19329300	3.61802	2.52424	1.82838	1.65171	1.71549	1.97807	2.36372	1.56799
ENSG00000040531	CTNS	17:3636467-3661542	7.1937	4.58389	1.89819	3.72063	4.4731	3.82998	3.68779	4.65807
ENSG00000040608	RTN4R	22:20241414-20283246	2.55529	1.12932	1.05892	0.944844	1.88455	1.56797	1.54905	1.44311
ENSG00000040633	PHF23	17:7235027-7239722	44.7555	37.6276	7.73917	10.9436	20.9899	19.5798	16.3871	17.5138
ENSG00000040731	CDH10	5:24487099-24644978	0.131704	0.0520842	0.017081	0.0472208	0.0429579	0.0449406	0.0405759	0.0193387
ENSG00000040933	INPP4A	2:98444853-98594390	3.782	4.49527	2.12277	2.00899	2.5872	3.14777	3.59271	3.50452
ENSG00000041353	RAB27B	18:54717859-54895516	0.841641	0.898187	1.58389	1.48213	1.57052	1.56526	1.66242	2.09227
ENSG00000041357	PSMA4	15:78540404-78552419	418.263	483.546	279.409	254.606	401.311	405.378	370.662	348.626
ENSG00000041515	MYO16	13:108596151-109208007	0.108618	0.11678	0.0776171	0.15739	0.0686724	0.0527998	0.142392	0.0804521
ENSG00000041802	LSG1	3:194640787-194672477	51.9841	47.0924	13.8859	13.1434	30.8853	34.6237	31.1502	29.0476
ENSG00000041880	PARP3	3:51942344-51948867	10.7905	7.52872	5.44057	4.8111	4.01514	4.54602	4.18067	3.70517
ENSG00000041982	TNC	9:115019577-115118257	12.0573	9.54372	47.0323	47.478	7.52693	8.13397	7.59826	7.90642
ENSG00000041988	THAP3	1:6624865-6635586	6.57132	5.19137	5.32765	7.25512	4.28616	4.75892	5.23113	5.52242
ENSG00000042062	FAM65C	20:50586107-50691528	0.121442	0.137575	0	0.0874064	0.260186	0.305048	0.305232	0.333591
ENSG00000042088	TDP1	14:89954938-90044768	17.6861	15.0842	8.64982	8.67648	11.5728	12.4834	11.3613	10.644
ENSG00000042286	AIFM2	10:70098222-70132934	5.76111	4.00028	3.47271	3.57126	2.01123	1.64241	1.84273	2.0262
ENSG00000042304	C2orf83	2:227610089-227633320	0	0	0	0	0.0175189	0	0	0
ENSG00000042317	SPATA7	14:88384923-88470350	2.40312	2.54578	3.00864	3.63505	2.09725	1.83209	2.00703	2.36358
ENSG00000042429	MED17	11:93784226-93814695	29.455	39.5101	12.3956	9.53419	22.7626	23.2288	22.8833	23.252
ENSG00000042445	RETSAT	2:85342087-85354620	15.8558	17.1226	18.0741	23.5144	11.1926	13.0078	13.067	11.8537
ENSG00000042493	CAPG	2:85394747-85418432	58.2302	43.6425	73.6388	80.3958	55.5795	50.766	43.8857	46.237
ENSG00000042753	AP2S1	19:46838135-46850992	114.137	73.5937	67.9795	64.4383	109.612	105.951	101.649	89.8921
ENSG00000042781	USH2A	1:215622893-216423396	0.0123204	0.018299	0.00976938	0.00851848	0.0436475	0.0540565	0.0473057	0.0498236
ENSG00000042813	ZPBP	7:49850420-50121329	0	0	0	0	0	0	0	0
ENSG00000042832	TG	8:132866957-133134903	0	0	0.0722728	0	0	0.0646919	0	0.00641209
ENSG00000042980	ADAM28	8:24294039-24359018	0.0663565	0.0675793	0.497129	0.154116	0.105195	0.0180563	0.283728	0.321251
ENSG00000043039	BARX2	11:129375939-129452279	0.0163171	0	0.0839644	0.2192	0.0294491	0.0182288	0	0.0196271
ENSG00000043093	DCUN1D1	3:182938073-182985953	20.931	24.9748	11.1947	12.4523	22.453	19.976	19.2229	18.1167
ENSG00000043143	JADE2	5:134524311-134583230	25.1494	18.4561	6.02314	9.57395	13.0918	15.7395	14.1899	14.7625
ENSG00000043355	ZIC2	13:99981771-99986773	3.57609	2.57241	2.98267	3.35089	1.20212	0.942642	1.57024	1.08196
ENSG00000043462	LCP2	5:170246236-170298227	0	0	0	0	0	0	0.0908496	0
ENSG00000043514	TRIT1	1:39841021-39883511	28.0369	26.5427	34.1719	33.921	19.4419	18.9805	18.7735	17.668
ENSG00000043591	ADRB1	10:114044055-114046908	0.0979839	0.0481151	0.0341891	0.0297772	0.19346	0.0879475	0.0873874	0.13013
ENSG00000044012	GUCA2B	1:42153420-42155824	0	0	0	0	0	0	0	0
ENSG00000044090	CUL7	6:43037616-43053945	5.86152	4.82694	4.61244	5.38501	2.87753	3.00947	2.39379	2.92225
ENSG00000044115	CTNNA1	5:138610966-138935034	265.828	228.802	256.376	259.213	115.686	110.633	106.162	105.834
ENSG00000044446	PHKA2	X:18892299-18984598	10.6952	9.25857	4.53213	4.39346	4.52131	4.41044	3.5717	5.12534
ENSG00000044459	CNTLN	9:17134981-17503923	5.73557	6.88258	5.66827	5.23557	5.19745	5.30194	5.57378	4.97265
ENSG00000044524	EPHA3	3:89107523-89482134	0.00899656	0.0295091	0.019234	0.0168176	0	0	0.0114673	0
ENSG00000044574	HSPA5	9:125234852-125241330	142.326	127.368	231.981	217.38	47.571	49.3458	44.575	49.205
ENSG00000046604	DSG2	18:31498042-31549008	15.5114	16.964	23.7488	25.8025	10.7745	10.9128	10.7255	10.9969
ENSG00000046647	GEMIN8	X:14008278-14029893	8.93982	5.86107	4.73136	4.43211	4.09038	3.82282	3.69011	3.43094
ENSG00000046651	OFD1	X:13734744-13769353	12.5789	13.1397	12.1935	12.9325	9.3577	7.69781	6.96008	7.31407
ENSG00000046653	GPM6B	X:13771030-13938638	0.285419	0.561389	0.148935	0.192144	0.548152	0.423304	0.384002	0.437894
ENSG00000046774	MAGEC2	X:142202344-142205290	0.0292981	0	0	0	0.0160468	0.0163833	0.0558465	0.0881873
ENSG00000046889	PREX2	8:67952117-68237030	0.00485849	0	0.0322341	0	0	0	0	0
ENSG00000047056	WDR37	10:1049537-1132297	3.70097	2.94563	2.33528	2.27108	2.87182	2.65617	2.82343	2.55311
ENSG00000047188	YTHDC2	5:113513682-113595285	13.3271	19.6007	9.96935	13.4296	10.2268	10.7638	11.7274	10.6912
ENSG00000047230	CTPS2	X:16588002-16712936	8.97536	7.69382	6.95234	7.02714	6.84359	5.97593	6.15901	5.92195
ENSG00000047249	ATP6V1H	8:53715556-53843558	11.3316	14.9493	10.9855	11.9402	16.6345	15.8163	17.0317	18.6872
ENSG00000047315	POLR2B	4:56977721-57031168	57.1512	52.0687	38.3019	34.1284	42.9589	41.4633	38.4015	37.7072
ENSG00000047346	FAM214A	15:52581316-52709817	11.7567	10.6522	8.6302	9.215	7.73509	7.9531	7.28767	8.05778
ENSG00000047365	ARAP2	4:35948220-36244509	3.24467	1.6848	0.980468	1.29153	3.05863	2.95737	2.65549	1.93724
ENSG00000047410	TPR	1:186311651-186375693	48.4762	63.2553	41.6569	40.0185	48.9541	51.4657	49.4167	46.0472
ENSG00000047457	CP	3:149162409-149222055	1.12478	3.21639	6.54147	5.92981	1.35849	1.7669	1.31248	1.5663
ENSG00000047578	KIAA0556	16:27550132-27780369	10.7588	9.06041	4.95758	4.96065	5.64742	4.90099	7.23701	5.95091
ENSG00000047579	DTNBP1	6:15522800-15663058	13.1696	11.9658	4.95109	4.10866	2.59315	2.82867	3.0046	3.08191
ENSG00000047597	XK	X:37685758-37732130	0	0	0	0	0	0	0	0
ENSG00000047617	ANO2	12:5531868-5946232	0	0	0	0	0	0.0873233	0.00939637	0.0993342
ENSG00000047621	C12orf4	12:4487727-4538508	14.2537	16.7557	4.31727	4.09463	16.1024	15.3157	15.2441	15.1061
ENSG00000047634	SCML1	X:17737448-17754988	10.1633	11.6426	14.8101	14.1991	4.919	4.61291	5.3836	5.5046
ENSG00000047644	WWC3	X:10015561-10144478	3.70101	2.64122	0.469577	1.39211	1.87979	1.67661	2.15053	2.11156
ENSG00000047648	ARHGAP6	X:11137542-11665701	0	0	0	0.0190637	0.00770203	0	0	0
ENSG00000047662	FAM184B	4:17629305-17781512	1.7733	2.15309	3.18411	2.72594	0.826794	0.98733	0.849252	0.955253
ENSG00000047849	MAP4	3:47850689-48089272	112.565	95.8636	83.881	82.4326	39.7832	37.0876	38.1453	46.8656
ENSG00000047932	GOPC	6:117560268-117602542	20.8725	26.4588	10.1513	10.8105	24.8428	24.0003	24.4276	24.2024
ENSG00000047936	ROS1	6:117288299-117425855	0.0960908	0.0414027	0.355203	0.0274442	0.113264	0.200625	0.0727731	0.107673
ENSG00000048028	USP28	11:113797873-113875570	25.6903	24.9903	24.0246	25.325	10.9116	10.9891	10.8588	13.6533
ENSG00000048052	HDAC9	7:18086948-19002416	0.408541	0.467525	0.30272	0.280999	0.499135	0.13352	0.115284	0.281305
ENSG00000048140	TSPAN17	5:176647386-176659054	16.5114	10.6984	7.04483	7.3585	7.18872	6.65058	6.21171	7.21258
ENSG00000048162	NOP16	5:176383937-176388975	90.6628	69.5427	22.6249	23.4213	36.3178	36.2516	38.1202	34.1402
ENSG00000048342	CC2D2A	4:15469864-15601557	8.81378	8.46368	4.81091	5.40514	5.40198	5.49338	4.41944	4.63226
ENSG00000048392	RRM2B	8:102204501-102239118	15.2041	16.8995	5.44921	5.5307	13.7898	12.1482	12.5266	11.7372
ENSG00000048405	ZNF800	7:127346789-127431924	9.04281	11.1218	4.55901	6.04878	7.13384	7.56522	7.08941	7.46019
ENSG00000048462	TNFRSF17	16:11965106-11968068	0.0685459	0.0529623	0	0.0487828	0.0373402	0	0	0
ENSG00000048471	SNX29	16:11976736-12574289	1.77947	1.97732	2.27012	1.62272	2.69896	2.47936	2.32183	2.40802
ENSG00000048540	LMO3	12:16548372-16610594	14.1048	17.126	5.62475	6.51835	17.0682	15.5804	15.7368	14.3992
ENSG00000048544	MRPS10	6:42206800-42217865	29.4944	29.8598	36.1933	32.4442	28.9591	29.2931	27.0218	26.8253
ENSG00000048545	GUCA1A	6:42155405-42180056	0	0	0	0	0	0	0	0
ENSG00000048649	RSF1	11:77659995-77821017	27.6243	30.711	43.8954	46.4835	17.6437	20.0206	15.7881	18.0911
ENSG00000048707	VPS13D	1:12230066-12512047	6.69344	6.73663	6.15553	5.76189	7.29661	7.47833	6.33335	7.44862
ENSG00000048740	CELF2	10:11005320-11336675	0	0	0	0	0	0	0.0412037	0.0155286
ENSG00000048828	FAM120A	9:93451721-93566107	61.161	58.3685	50.1387	53.2269	27.2953	28.2618	27.6089	29.5904
ENSG00000048991	R3HDM1	2:135531454-135725270	16.0918	18.5811	12.9209	11.1102	8.32467	8.76545	9.88911	10.5858
ENSG00000049089	COL9A2	1:40300486-40317816	0.269144	0.184162	0.0340565	0.060578	0.18456	0.191003	0.0544201	0.10458
ENSG00000049130	KITLG	12:88492792-88580851	10.8928	15.2936	4.00802	5.36009	5.88744	4.95507	5.68732	5.51721
ENSG00000049167	ERCC8	5:60873830-60945073	6.36192	8.16679	4.26944	4.08315	4.93696	5.51592	5.91629	6.08237
ENSG00000049192	ADAMTS6	5:65148735-65481920	4.22747	3.59241	1.48139	1.24784	5.60419	5.66239	4.2202	4.26501
ENSG00000049239	H6PD	1:9234774-9271337	1.48691	1.2084	1.68728	1.37695	0.630198	0.639878	0.568348	0.64645
ENSG00000049245	VAMP3	1:7771268-7781432	46.5732	46.0272	49.1572	49.4042	27.5357	26.1968	28.2075	25.0712
ENSG00000049246	PER3	1:7784319-7845177	0.52741	0.166591	0.239691	0.104028	0.0743896	0.00964503	0.0253663	0.133396
ENSG00000049247	UTS2	1:7843082-7853512	0.952489	0.742151	2.21855	1.63879	0.171303	0.260838	0.615752	0.100357
ENSG00000049249	TNFRSF9	1:7915893-7943165	0.368653	0.19943	1.05034	0.844148	0.134546	0.0687458	0.0584094	0.110091
ENSG00000049283	EPN3	17:50532542-50543750	0.0333761	0	0.111644	0.0260369	0	0	0.0255571	0.150337
ENSG00000049323	LTBP1	2:32946971-33399509	18.0155	15.689	6.68988	6.95286	8.49459	9.84958	9.09263	8.9868
ENSG00000049449	RCN1	11:31812390-32105755	180.408	179.569	198.943	196.533	88.1703	88.0341	80.183	78.4582
ENSG00000049540	ELN	7:74027788-74069907	0.0730514	0	0	0.0157716	0.0280919	0.0598639	0	0.0192546
ENSG00000049541	RFC2	7:74231498-74254458	43.5961	40.1586	37.8445	38.4239	24.751	23.5569	22.7729	21.8652
ENSG00000049618	ARID1B	6:156777373-157210779	10.3515	7.49744	4.52279	4.78751	4.27369	4.49817	4.79716	5.39287
ENSG00000049656	CLPTM1L	5:1317743-1345099	193.985	146.094	121.065	110.989	86.0057	85.9144	77.6102	79.3784
ENSG00000049759	NEDD4L	18:58044366-58401540	24.732	14.0438	14.5342	15.3576	6.88302	5.87733	4.98068	5.64923
ENSG00000049768	FOXP3	X:49250435-49264826	0.0378009	0.116875	0.0218191	0	0.0258911	0	0.0761142	0.0151866
ENSG00000049769	PPP1R3F	X:49269842-49301461	1.83987	0.526122	0.157229	0.233276	0.351697	0.259132	0.357629	0.683144
ENSG00000049860	HEXB	5:74640022-74722647	47.2658	46.7601	91.2164	80.3094	35.2804	38.7647	35.0343	30.4614
ENSG00000049883	PTCD2	5:72320366-72368395	13.4994	17.2171	9.06323	8.10629	10.1449	10.356	9.59997	10.3398
ENSG00000050030	KIAA2022	X:74732848-74925485	0	0.00409699	0	0	0	0	0	0
ENSG00000050130	JKAMP	14:59484442-59505410	18.6721	18.9274	13.136	15.4012	17.5798	16.8598	13.7919	13.7993
ENSG00000050165	DKK3	11:11963105-12009769	9.00423	5.5855	7.18534	7.72022	5.06003	5.47193	4.66708	4.3636
ENSG00000050327	ARHGEF5	7:144355287-144380632	0.103392	0.0119737	0.0212936	0.0111344	0.0173303	0	0.0240993	0
ENSG00000050344	NFE2L3	7:26152239-26187125	2.50695	2.45079	1.28094	1.05478	3.48664	3.17272	3.0965	3.30196
ENSG00000050393	MCUR1	6:13786556-13814568	14.0878	15.8401	9.88676	12.1208	8.79322	7.83708	7.73543	7.2528
ENSG00000050405	LIMA1	12:50175787-50283546	87.0091	82.0268	98.5585	100.46	58.4015	57.6503	55.7707	54.2934
ENSG00000050426	LETMD1	12:51047961-51060424	63.9166	63.3329	60.3738	68.3368	30.7317	32.1277	30.4323	33.0526
ENSG00000050438	SLC4A8	12:51391316-51515763	0.31667	0.407589	0.0801266	0	0.310847	0.122211	0.138534	0.265704
ENSG00000050555	LAMC3	9:131009081-131094473	25.5031	13.5631	11.919	12.6741	8.39172	7.99218	7.98336	9.07543
ENSG00000050628	PTGER3	1:70852352-71047808	0	0	0.00671618	0.00585425	0	0.0244386	0.00484296	0
ENSG00000050730	TNIP3	4:121131407-121227466	0	0	0	0	0	0	0	0
ENSG00000050748	MAPK9	5:180233142-180292099	38.6464	35.7083	21.1053	23.9535	16.2261	17.3466	15.1259	16.3454
ENSG00000050767	COL23A1	5:178237617-178590555	0.0613384	0.0199605	0	0	0	0	0	0
ENSG00000050820	BCAR1	16:75228186-75268053	17.5758	10.1569	7.03888	7.7737	6.66496	6.90661	6.17175	6.86395
ENSG00000051009	FAM160A2	11:6211334-6234711	15.4357	6.8511	6.37874	6.86205	5.5199	5.74357	4.86206	5.33242
ENSG00000051108	HERPUD1	16:56932047-56944863	41.3068	40.7543	56.8864	56.2421	30.353	31.0829	24.3136	29.193
ENSG00000051128	HOMER3	19:18929200-18941261	9.81574	7.18806	6.64576	5.85056	7.10852	7.03776	6.61465	6.55405
ENSG00000051180	RAD51	15:40694773-40732339	22.2414	24.2468	17.604	13.1889	9.50509	8.16918	8.72174	8.80817
ENSG00000051341	POLQ	3:121431426-121546641	6.63275	7.70324	3.27925	3.35965	6.11632	6.74133	6.66298	7.18757
ENSG00000051382	PIK3CB	3:138652698-138834938	14.2239	15.4081	9.64213	8.78954	6.67727	7.72081	8.26964	8.16972
ENSG00000051523	CYBA	16:88643282-88651152	114.93	60.9818	62.8082	72.6909	89.2401	91.0522	82.5118	78.0169
ENSG00000051596	THOC3	5:175917872-176034680	71.3829	50.8127	70.283	62.7821	40.0254	37.732	40.4315	34.2527
ENSG00000051620	HEBP2	6:138403530-138422197	15.1264	15.9585	23.1434	19.7177	17.7764	16.8223	15.8031	15.6514
ENSG00000051825	MPHOSPH9	12:123152319-123244014	46.9023	39.2256	26.1358	29.1901	47.7757	46.149	44.2638	41.1843
ENSG00000052126	PLEKHA5	12:19129751-19376400	8.49631	9.11177	11.3721	10.99	8.65858	9.24142	8.36391	9.4709
ENSG00000052344	PRSS8	16:31131432-31135762	0.540677	0.241173	2.11922	2.53944	0.210745	0.0702909	0.256912	0.317285
ENSG00000052723	SIKE1	1:114769478-114780685	22.0401	21.0927	16.8916	21.9129	22.9133	25.5607	26.4474	19.1066
ENSG00000052749	RRP12	10:97356357-97426076	16.5145	12.8284	5.83869	6.32515	10.4593	10.8298	9.31693	10.1225
ENSG00000052795	FNIP2	4:158769137-158908049	2.60819	2.5266	2.19255	2.22215	2.44974	2.46812	2.41152	2.99792
ENSG00000052802	MSMO1	4:165327622-165343160	20.8078	20.89	34.859	34.0097	20.5397	20.4631	20.9858	19.5693
ENSG00000052841	TTC17	11:43358931-43494933	25.8397	30.4176	38.2817	34.3648	27.3284	27.992	24.407	24.4637
ENSG00000052850	ALX4	11:44260443-44310166	6.4717	5.23478	1.6814	1.90865	4.02439	4.06709	3.78017	4.40271
ENSG00000053108	FSTL4	5:133196454-133612564	0.0615466	0.085818	0.0521746	0.216956	0.118541	0.0134518	0.0907467	0.160989
ENSG00000053254	FOXN3	14:89124870-89619149	13.5167	10.7722	10.0328	10.0031	6.66112	7.8613	7.87967	8.0985
ENSG00000053328	METTL24	6:110245927-110358272	0	0	0	0	0.0320141	0	0	0
ENSG00000053371	AKR7A2	1:19303964-19312146	30.2064	21.6471	22.7905	21.1925	19.9707	15.2393	17.5554	17.8839
ENSG00000053372	MRTO4	1:19251538-19260128	50.1197	44.0441	19.2841	17.302	37.4441	35.0282	32.1258	32.9331
ENSG00000053438	NNAT	20:37521214-37523693	0.345686	0.543735	0.977515	1.4674	0.929039	0.82622	0.872985	0.729098
ENSG00000053501	USE1	19:17215345-17219829	18.2774	14.5337	7.90412	10.5035	8.24265	7.08481	7.70268	7.51757
ENSG00000053524	MCF2L2	3:183178042-183428778	1.46007	2.26437	2.75988	2.00958	1.75317	1.66782	1.38022	2.20732
ENSG00000053702	NRIP2	12:2825347-2835544	0.664196	0.651645	0.516423	0.63586	0.336214	0.595997	0.442547	0.407027
ENSG00000053747	LAMA3	18:23689442-23955066	5.27378	5.29115	4.2414	3.92874	3.10647	3.63155	3.80588	4.225
ENSG00000053770	AP5M1	14:57268908-57298742	10.3295	12.3299	3.70137	3.17641	6.57768	6.46599	7.1334	6.6835
ENSG00000053900	ANAPC4	4:25377212-25418498	12.7089	14.0564	7.57067	7.69003	9.88123	10.5185	9.91953	11.7413
ENSG00000053918	KCNQ1	11:2444683-2849109	1.57157	0.911417	0.545338	0.7732	0.623171	0.635426	0.577449	0.943308
ENSG00000054116	TRAPPC3	1:36136569-36156053	54.8313	61.5397	35.3592	31.2918	34.0777	36.0474	33.8128	33.0963
ENSG00000054118	THRAP3	1:36224415-36305357	56.2953	52.3559	30.0492	28.8328	34.72	34.7755	31.9665	33.7027
ENSG00000054148	PHPT1	9:136848723-136851027	53.1909	33.6677	24.1361	30.1678	31.2575	33.7417	28.7952	25.6222
ENSG00000054179	ENTPD2	9:137048097-137054045	1.48464	1.36243	3.22876	2.4769	0.0476321	0.113812	0.180915	0.0666056
ENSG00000054219	LY75	2:159803354-159904749	0	3.39e-47	0	0	0.101944	0.00865893	0.00982575	0
ENSG00000054267	ARID4B	1:235131633-235328219	11.3199	13.0088	9.22665	10.0285	10.6243	8.32824	7.35651	8.15807
ENSG00000054277	OPN3	1:241590101-241677376	13.7564	12.5908	6.8366	7.43505	8.24605	8.48018	8.10782	7.69015
ENSG00000054282	SDCCAG8	1:243256033-243500092	6.1711	7.35476	10.9507	9.06721	5.11502	4.77667	4.62229	3.0281
ENSG00000054356	PTPRN	2:219289622-219309648	0.611267	0.572309	5.69913	6.09976	0.876722	0.544075	0.556975	0.398309
ENSG00000054392	HHAT	1:210328251-210676296	0.336013	0.464677	0.43195	0.410397	0.128149	0.229972	0.209466	0.118113
ENSG00000054523	KIF1B	1:10210804-10381603	16.659	17.2895	10.0945	11.1894	12.9718	12.4251	13.2715	14.5512
ENSG00000054598	FOXC1	6:1609971-1613897	9.88043	8.17698	3.86636	4.46328	4.31112	4.36769	4.35607	4.20384
ENSG00000054611	TBC1D22A	22:46762616-47175699	10.6073	6.44185	7.03746	7.62819	6.30708	6.16864	6.15256	5.50242
ENSG00000054654	SYNE2	14:63852982-64226433	10.5509	10.6828	6.20889	5.16723	10.32	10.0427	8.57832	10.9915
ENSG00000054654	SYNE2	14:63864387-63874006	0.120818	0	0	0	0.196034	0	0	0.141761
ENSG00000054690	PLEKHH1	14:67533300-67589612	0.525494	0.318394	0.60055	0.273908	0.111585	0.198293	0.160593	0.0890663
ENSG00000054793	ATP9A	20:51596513-51768634	15.3717	15.083	5.01492	5.10063	12.3682	11.5174	10.9256	11.8323
ENSG00000054796	SPO11	20:57329758-57343994	0	0	0	0	0	0	0	0
ENSG00000054803	CBLN4	20:55997439-56005472	0	0	0	0	0	0	0	0
ENSG00000054938	CHRDL2	11:74696428-74731385	0	0	0.568747	0.710855	0	0.323225	0	0
ENSG00000054965	FAM168A	11:73400486-73598189	10.142	10.2747	9.03843	9.73994	3.97592	4.24864	4.46999	5.51081
ENSG00000054967	RELT	11:73376263-73397474	3.59331	2.34001	6.57087	6.61633	2.00738	2.29813	1.99077	2.86169
ENSG00000054983	GALC	14:87837819-87993665	0	0	0	0.105777	0	0	0.0179699	0
ENSG00000055044	NOP58	2:202265715-202303666	78.6577	88.9542	30.9252	31.9291	55.1306	55.4895	50.4558	48.6821
ENSG00000055070	SZRD1	1:16352574-16398145	55.5844	43.5322	23.6583	23.9203	21.7756	23.9537	21.6847	20.5289
ENSG00000055118	KCNH2	7:150944960-150978315	5.64388	3.58172	0.811124	1.10274	1.28696	1.20689	0.844771	0.683151
ENSG00000055130	CUL1	7:148697913-148801036	51.1488	50.9011	21.1289	22.2174	28.0798	27.4384	26.7742	28.2821
ENSG00000055147	FAM114A2	5:153990127-154038936	8.70729	10.4658	4.70424	4.92768	6.17159	5.74423	7.08976	6.36204
ENSG00000055163	CYFIP2	5:157266078-157395595	0.972321	0.901935	1.53043	2.69292	0.425529	0.342413	0.629483	0.521518
ENSG00000055208	TAB2	6:149218640-149411613	19.0866	17.2845	16.2417	16.529	6.17868	7.06624	6.88786	7.04833
ENSG00000055211	GINM1	6:149566293-149591748	20.119	23.3769	26.3526	23.9132	17.8915	18.2476	16.3783	15.2173
ENSG00000055332	EIF2AK2	2:37099209-37157065	25.8735	31.0089	14.4354	13.5855	13.7864	14.3821	12.9612	15.1672
ENSG00000055483	USP36	17:78787380-78841441	22.5644	16.8952	10.8092	13.2639	8.94765	10.8084	10.7827	12.0163
ENSG00000055609	KMT2C	7:152134921-152436005	12.0473	13.3991	9.27925	8.90375	11.2103	13.8571	13.8063	19.3018
ENSG00000055732	MCOLN3	1:85018081-85048499	0.579929	0.619695	0.515105	0.47261	0.121071	0.159671	0.138175	0.134709
ENSG00000055813	CCDC85A	2:56184122-56386173	0	0.0338025	2.9e-07	0	0	0.00768295	0	0
ENSG00000055917	PUM2	2:20248690-20352234	28.2739	36.8187	21.7824	25.687	18.2138	16.6044	18.8746	19.4564
ENSG00000055950	MRPL43	10:100969457-100987515	63.3219	43.2354	35.0018	41.0598	38.2913	38.8961	36.404	38.4234
ENSG00000055955	ITIH4	3:52812974-52831479	1.97448	0.973619	3.37554	4.33033	0.535203	0.77683	1.45477	0.838755
ENSG00000055957	ITIH1	3:52777591-52792068	0	0	0.0181979	0	0	0	0	0
ENSG00000056050	C4orf27	4:169729464-169757953	26.8917	28.4839	19.4374	18.3043	10.8753	14.7383	10.5177	11.869
ENSG00000056097	ZFR	5:32354349-32444761	49.3379	61.5568	37.3018	39.353	43.9481	44.6585	42.5272	42.4537
ENSG00000056277	ZNF280C	X:130202710-130268899	5.58113	5.01168	3.62136	3.48008	3.04107	2.68193	3.11251	3.23202
ENSG00000056291	NPFFR2	4:72031803-72148067	0	0.00127319	0	0	0	0	0	0
ENSG00000056487	PHF21B	22:44881161-45009999	0	0	0	0	0	0	0	0.00950585
ENSG00000056558	TRAF1	9:120902392-120929173	0.119653	0.0975532	0.156148	0.0903596	0.0369068	0.0567488	0.0378946	0.0305198
ENSG00000056586	RC3H2	9:122844555-122905341	15.9804	16.4342	10.2313	9.8651	16.4126	15.6598	15.5455	14.7917
ENSG00000056736	IL17RB	3:53846579-53865800	3.1626	2.6546	1.65343	1.45101	0.987059	1.10639	1.369	1.08105
ENSG00000056972	TRAF3IP2	6:111556453-111606278	14.7092	9.61627	12.393	13.2467	8.30266	8.79003	9.88003	8.24111
ENSG00000056998	GYG2	X:2828787-2882818	5.04424	3.45241	1.11187	1.2261	2.58248	2.24776	1.80458	1.50332
ENSG00000057019	DCBLD2	3:98795940-98901689	8.4751	8.53349	9.5742	7.09041	8.60178	9.77973	10.1068	8.52512
ENSG00000057149	SERPINB3	18:63637718-63661963	5.83e-05	0	0.507445	0.955845	8.36e-07	0	0.0250331	0.0330189
ENSG00000057252	SOAT1	1:179293713-179358680	14.6381	15.7025	7.19718	8.46505	14.9655	14.3239	14.9991	14.5452
ENSG00000057294	PKP2	12:32790744-32896840	6.01303	4.22075	11.4568	9.94337	2.05488	2.66356	2.10532	1.8721
ENSG00000057468	MSH4	1:75796881-75913238	0.033827	0.0416622	0.0444182	0.0128977	0.0185592	0.00949656	0	0.0204361
ENSG00000057593	F7	13:113105787-113120681	0.00972266	0	0	0	0.0129501	0	0.015034	0
ENSG00000057608	GDI2	10:5765222-5842132	145.96	161.118	122.532	123.35	108.942	111.832	101.895	96.7885
ENSG00000057657	PRDM1	6:106086319-106109939	0.768153	0.867615	13.948	14.2547	1.0931	1.27203	1.18105	1.05965
ENSG00000057663	ATG5	6:106184475-106325820	20.1888	22.15	16.5356	17.8194	20.7354	20.221	19.6537	20.2588
ENSG00000057704	TMCC3	12:94567123-94650562	1.56381	1.39301	0.514328	1.65069	0.802938	0.538614	0.994968	0.634706
ENSG00000057757	PITHD1	1:23778404-23788232	33.9438	33.8005	25.853	24.0396	27.3642	26.438	25.7294	24.6059
ENSG00000057935	MTA3	2:42494568-42756947	29.6725	37.0582	31.9723	31.2179	13.4078	14.0177	13.2769	12.8097
ENSG00000058056	USP13	3:179652754-179789401	15.8709	15.6627	8.43355	9.39037	8.20606	7.95294	8.04041	8.99254
ENSG00000058063	ATP11B	3:182793499-182921635	8.90457	11.0745	13.3313	14.6685	7.10201	7.85669	8.29685	9.02549
ENSG00000058085	LAMC2	1:183186237-183244900	1.13163	1.35359	3.43152	3.07222	1.86847	2.00974	1.3761	1.40043
ENSG00000058091	CDK14	7:90466423-91210590	7.47174	6.19356	12.0823	7.58293	9.73278	11.1608	9.60404	7.19068
ENSG00000058262	SEC61A1	3:128051640-128071683	75.9733	69.7261	49.1114	49.974	48.5586	48.6282	46.0004	45.0981
ENSG00000058272	PPP1R12A	12:79773562-79935460	76.4815	96.1136	74.1495	66.8427	53.9136	53.0154	51.6163	54.2328
ENSG00000058335	RASGRF1	15:78959946-79090773	0.0197	0	0	0	0	0.011006	0.012498	0.0240838
ENSG00000058404	CAMK2B	7:44217149-44334577	0.00655265	0	0	0.0100466	0.0215838	0.0454211	0.00836317	0.00792597
ENSG00000058453	CROCC	1:16740272-16972979	11.7418	11.6421	4.51512	4.36604	4.48886	4.30286	4.30778	3.7413
ENSG00000058600	POLR3E	16:22297374-22335103	45.332	33.4843	16.5346	18.06	20.1668	25.6063	21.6005	20.7646
ENSG00000058668	ATP2B4	1:203626560-203744081	11.9041	11.569	13.1155	14.028	5.81349	5.62211	5.01956	6.09079
ENSG00000058673	ZC3H11A	1:203795653-203854124	67.3479	68.5598	42.2163	42.7047	41.83	43.0029	41.5385	41.5657
ENSG00000058729	RIOK2	5:97160866-97183260	16.4269	25.0638	16.0958	12.6384	14.5466	13.4734	15.0271	15.2973
ENSG00000058799	YIPF1	1:53851718-53889834	8.29281	5.81349	6.55351	6.3715	5.4855	4.8419	3.60536	4.00854
ENSG00000058804	NDC1	1:53765459-53838860	29.9318	33.0428	15.8275	17.0423	30.7346	30.0486	30.2593	27.8961
ENSG00000058866	DGKG	3:186105667-186362237	0.0319444	0.331846	0.900278	0.32987	0.306337	0.648177	0.459814	0.289528
ENSG00000059122	FLYWCH1	16:2911936-2951208	18.0569	14.113	10.2363	11.3073	9.79239	9.09838	10.5545	9.2744
ENSG00000059145	UNKL	16:1363204-1414751	14.5659	18.3172	7.55066	7.93972	6.60727	7.2064	6.15716	7.08485
ENSG00000059377	TBXAS1	7:139777050-140020325	0.611214	0.358646	0.395058	1.28247	0.784296	0.904221	0.752442	0.735714
ENSG00000059378	PARP12	7:140023743-140063721	8.2801	6.70378	7.05555	9.57982	3.91638	3.24108	4.4126	4.75678
ENSG00000059573	ALDH18A1	10:95605928-95656706	50.0539	41.6096	41.5397	42.6566	32.7757	31.8158	31.5315	31.1058
ENSG00000059588	TARBP1	1:234391312-234479103	11.9326	13.519	7.89323	7.7109	8.26138	6.99175	6.73982	7.95783
ENSG00000059691	GATB	4:151670503-151761023	20.3053	16.5673	15.8083	16.3672	10.4478	11.9993	10.0479	9.61133
ENSG00000059728	MXD1	2:69897687-69942945	1.63926	1.78432	14.4452	12.5558	1.36184	1.43335	1.30727	1.12861
ENSG00000059758	CDK17	12:96278260-96400560	11.975	13.49	16.2188	16.7166	13.7785	15.5708	14.4172	14.3213
ENSG00000059769	DNAJC25	9:111631351-111654351	5.27538	6.93662	7.41563	6.47314	3.36244	3.36131	3.60533	2.98883
ENSG00000059804	SLC2A3	12:7919229-7936275	41.4792	47.4848	856.034	928.822	43.5945	46.7734	44.1746	43.9176
ENSG00000059915	PSD	10:102402616-102421539	0.204582	0.187491	0.216597	0.34652	0.345287	0.298728	0.222447	0.226901
ENSG00000060069	CTDP1	18:79679800-79756623	8.4631	7.46231	3.10303	3.69734	6.09931	5.59633	5.84518	5.06359
ENSG00000060138	YBX3	12:10699088-10723312	224.207	213.789	189.111	186.417	90.6229	87.7768	85.9209	94.3061
ENSG00000060140	STYK1	12:10618938-10674318	0.563791	0.304549	0.162319	0.183797	0.183479	0.286007	0.189466	0.0561068
ENSG00000060237	WNK1	12:752592-911452	52.0937	58.3934	32.9499	37.1786	25.3958	28.1674	34.2049	37.2227
ENSG00000060303	RPS17P5	6:50857254-50857662	0	0	0	0	0	0	0	0
ENSG00000060339	CCAR1	10:68721011-68792377	60.0501	76.1389	83.1408	66.9645	23.819	23.9233	22.9973	20.4115
ENSG00000060491	OGFR	20:62804834-62814000	29.8138	21.2358	20.5723	18.5947	12.9677	12.5709	11.5736	10.919
ENSG00000060558	GNA15	19:3136192-3163769	0	0	0.234001	0.122221	0.0148414	0.030318	0.0689068	0.0489536
ENSG00000060566	CREB3L3	19:4153600-4173054	0.0208062	0.0351769	0.037486	0.0163222	0	0	0.0855205	0
ENSG00000060642	PIGV	1:26787471-26798398	4.12751	3.26748	2.81844	2.2638	2.93766	3.04732	3.19026	2.58267
ENSG00000060656	PTPRU	1:29236515-29326813	15.4852	12.6557	12.2396	10.7758	5.33078	5.21997	5.88279	5.96888
ENSG00000060688	SNRNP40	1:31259567-31296782	74.8833	71.0003	36.6687	37.3603	74.1354	74.6582	70.5571	68.8192
ENSG00000060709	RIMBP2	12:130396136-130716281	0	0	0	0	0	0	0	0
ENSG00000060718	COL11A1	1:102876466-103108496	0.0763445	0.0810684	0.0270816	0.204046	0	0	0	0
ENSG00000060749	QSER1	11:32893177-32993316	17.429	18.0095	7.1031	8.76221	12.5578	12.2628	13.1689	16.0106
ENSG00000060762	MPC1	6:166364918-166383013	37.7427	31.4168	15.2013	17.2302	19.1389	19.218	20.6316	19.8461
ENSG00000060971	ACAA1	3:38103128-38137242	33.797	29.6658	18.09	20.2172	10.6646	10.7113	9.96888	9.59493
ENSG00000060982	BCAT1	12:24810021-24949459	26.8307	26.0636	22.2488	24.7528	34.1887	27.6246	28.8284	26.6813
ENSG00000061273	HDAC7	12:47782721-47833132	34.4037	21.2069	26.0196	24.2672	10.9044	10.4302	10.2368	11.6099
ENSG00000061337	LZTS1	8:20246164-20303963	0	0.00810948	0	0	0	0	0	0
ENSG00000061455	PRDM6	5:123089120-123194266	0.598932	0.530987	0.318601	0.371432	0.347787	0.367085	0.222924	0.327188
ENSG00000061492	WNT8A	5:138083891-138092365	0	0	0	0	0	0	0	0
ENSG00000061656	SPAG4	20:35615891-35621049	8.56032	6.86735	17.7207	20.9686	3.02727	2.27796	4.42191	3.37987
ENSG00000061676	NCKAP1	2:182909114-183038858	42.2125	48.1979	50.8	50.9304	37.3023	39.1167	40.7573	40.6106
ENSG00000061794	MRPS35	12:27710772-27756295	87.0807	86.7676	67.5379	66.0176	70.5457	70.2454	66.529	62.6933
ENSG00000061918	GUCY1B3	4:155758991-155807591	0.076257	0	0	0.0383476	0.0139373	0	0.022625	0.0107203
ENSG00000061936	SFSWAP	12:131711080-131799737	21.341	16.4112	19.2236	18.8366	11.1102	10.5126	10.7612	11.1016
ENSG00000061938	TNK2	3:195863363-195911945	23.0286	15.9452	6.74109	8.98668	4.59206	5.57539	4.417	4.88966
ENSG00000061987	MON2	12:62466816-62600479	13.1629	13.7276	12.5695	13.522	14.2833	14.3832	13.667	15.8737
ENSG00000062038	CDH3	16:68636188-68722616	0.756357	0.27336	0.615419	0.792897	0.176698	0.0458457	0.254201	0.184326
ENSG00000062038	CDH3	16:68696143-68696923	0	0	0	0	0	0	0	0
ENSG00000062096	ARSF	X:3041470-3112726	0	0	0	0	0	0	0	0
ENSG00000062194	GPBP1	5:57173947-57264679	30.2975	30.4891	21.4297	18.8172	20.0089	18.997	20.4079	19.0597
ENSG00000062282	DGAT2	11:75759511-75801535	0.526772	0.961691	1.12773	0.765503	0.5785	0.901774	0.426888	0.486975
ENSG00000062370	ZNF112	19:44326554-44367217	1.23795	1.25567	0.395097	0.697038	0.871954	0.878013	0.788905	1.02221
ENSG00000062485	CS	12:56271698-56300392	131.365	118.708	81.8624	82.2128	53.8381	55.0822	52.3415	56.9791
ENSG00000062524	LTK	15:41503637-41513887	0.104447	0.0578313	0.027851	0.0484734	0.0350545	0.115501	0.0657995	0.028954
ENSG00000062582	MRPS24	7:43866557-43869893	135.984	92.1603	86.5499	85.1188	108.863	104.884	101.614	95.775
ENSG00000062598	ELMO2	20:46366048-46432985	16.2103	14.4927	9.28149	8.00736	5.33395	6.00328	6.84022	5.31025
ENSG00000062650	WAPL	10:86435255-86521815	20.0009	22.4735	8.18533	8.05192	18.2618	18.9605	17.4754	19.7573
ENSG00000062716	VMP1	17:59707191-59842255	122.06	171.244	142.408	138.329	182.587	179.155	140.492	138.043
ENSG00000062725	APPBP2	17:60443148-60526219	5.71971	6.98476	1.11257	2.88208	3.94027	4.44151	3.36173	3.20654
ENSG00000062822	POLD1	19:50384203-50418018	29.9686	18.2995	11.7837	11.1754	14.6985	21.4119	15.2617	14.5596
ENSG00000063015	SEZ6	17:28954900-29006440	0.0158511	0	0	0	0.539678	0.401369	0.374843	0.408916
ENSG00000063046	EIF4B	12:53006157-53042209	509.276	481.995	449.676	495.748	373.661	378.841	347.796	332.404
ENSG00000063127	SLC6A16	19:49289637-49325225	1.10497	1.41139	0.399748	0.304766	0.514919	0.786864	0.793698	0.831957
ENSG00000063169	GLTSCR1	19:47608195-47703277	3.4745	3.2003	1.19908	1.59552	0.156507	0.312728	0.538944	0.705041
ENSG00000063176	SPHK2	19:48619290-48630717	4.65939	3.78718	0.653847	1.052	2.66227	1.74829	1.826	1.89243
ENSG00000063177	RPL18	19:48615327-48619536	831.324	457.42	527.955	560.065	544.642	520.904	497.501	482.972
ENSG00000063180	CA11	19:48637941-48646312	7.07192	8.77261	7.04194	7.74004	4.32313	5.9756	3.7063	3.15188
ENSG00000063241	ISOC2	19:55452984-55462343	34.8796	16.2765	5.91311	5.45851	18.2571	20.3484	16.9114	16.1128
ENSG00000063244	U2AF2	19:55654145-55674715	123.499	75.514	44.0354	44.775	53.5315	51.9977	48.4951	49.4477
ENSG00000063245	EPN1	19:55675225-55709858	42.835	24.6251	23.2012	24.3344	8.42313	7.09556	8.22037	9.21424
ENSG00000063322	MED29	19:39391302-39400637	9.65571	8.21526	5.53411	5.20466	4.10256	3.84744	3.58236	3.50162
ENSG00000063438	AHRR	5:304175-438291	4.65192	4.17673	1.45055	1.575	2.36135	1.57001	2.60532	2.4009
ENSG00000063515	GSC2	22:19148575-19150283	0	0	0	0	0	0	0	0
ENSG00000063587	ZNF275	X:153334154-153360110	0.926562	0.969714	0.553728	0.650168	0.591892	0.519729	0.668082	0.516797
ENSG00000063601	MTMR1	X:150692970-150765103	16.648	18.4162	8.24198	11.333	9.35787	10.0256	10.0452	9.10314
ENSG00000063660	GPC1	2:240435670-240468078	38.6462	26.6187	30.3888	34.092	15.2463	14.833	14.7959	13.2094
ENSG00000063761	ADCK1	14:77800082-77935012	2.61988	1.68481	0.427842	0.463469	1.44646	1.97058	1.17912	1.30048
ENSG00000063854	HAGH	16:1795619-1827194	35.4668	24.1216	35.2761	47.0394	13.1824	14.574	11.7607	11.376
ENSG00000063978	RNF4	4:2462219-2625320	35.0012	36.6918	16.6049	20.418	21.3983	21.6616	26.2972	20.6536
ENSG00000064012	CASP8	2:201233442-201287711	22.707	18.318	6.87649	7.88637	13.4389	15.1162	12.1505	12.1076
ENSG00000064042	LIMCH1	4:41359606-41700044	40.9598	41.0804	84.6205	78.6656	40.8009	42.9864	44.6872	51.7014
ENSG00000064102	ASUN	12:26905180-26938326	73.6099	90.548	119.685	123.355	55.4967	55.4919	52.7266	50.7308
ENSG00000064115	TM7SF3	12:26973194-27014434	87.0647	75.3828	31.285	36.7485	53.6316	46.7234	42.9519	45.9147
ENSG00000064195	DLX3	17:49990004-49995224	1.3087	0.424922	0.943346	0.739348	0.0940282	0.255325	0.207125	0.222437
ENSG00000064199	SPA17	11:124673797-124697518	2.27569	2.83164	1.43072	1.29908	0.874801	1.01311	1.06298	1.04383
ENSG00000064201	TSPAN32	11:2301996-2318200	0.0414728	0.379427	0.0145282	0	0.0182039	0.0825998	0.0105764	0.0100229
ENSG00000064205	WISP2	20:44714843-44728509	35.2919	20.9736	55.6561	69.1164	14.6457	12.8523	13.1973	13.3163
ENSG00000064218	DMRT3	9:976963-991731	0	0	0	0	0	0	0	0
ENSG00000064225	ST3GAL6	3:98732235-98821201	0.0352032	0.299271	0.254453	0.110559	0.273008	0.143604	0.340886	0.18716
ENSG00000064270	ATP2C2	16:84368526-84464187	0.225726	0.320052	0.140357	0.2649	0.055996	0.114471	0.165903	0.0365229
ENSG00000064300	NGFR	17:49495292-49515017	0.394625	0.185337	1.89143	2.02411	0.141411	0.135693	0.112976	0.126532
ENSG00000064309	CDON	11:125955795-126063335	4.61033	4.46976	6.36433	6.60795	5.214	4.94491	4.37649	4.98475
ENSG00000064313	TAF2	8:119730774-119832863	17.2841	15.9045	9.66668	11.5452	15.6755	14.9948	13.0854	14.1477
ENSG00000064393	HIPK2	7:139561569-139777778	4.15426	4.66031	4.96737	4.95591	1.69142	1.42036	1.76885	2.45633
ENSG00000064419	TNPO3	7:128954179-129055173	27.2688	28.9196	19.942	21.9972	21.3535	21.0831	21.6781	22.0259
ENSG00000064489	BORCS8-MEF2B	19:19145566-19192158	2.21384	1.0136	0.846728	0.959309	1.25921	2.07717	1.94013	0.972928
ENSG00000064490	RFXANK	19:19192228-19201869	25.136	16.8841	8.49641	8.30015	16.7969	15.6277	17.0608	17.5789
ENSG00000064545	TMEM161A	19:19119168-19138513	15.308	9.80702	5.40231	6.32759	9.76082	9.44886	7.17654	9.43729
ENSG00000064547	LPAR2	19:19623667-19628930	2.12328	1.60196	1.09938	0.999837	1.05061	0.893037	0.231449	0.72306
ENSG00000064601	CTSA	20:45890143-45898820	109.389	82.9872	121.295	116.371	41.558	36.742	39.0444	37.7264
ENSG00000064607	SUGP2	19:18990887-19034023	26.9189	23.7587	21.6432	21.4993	10.8674	11.3667	10.304	9.90824
ENSG00000064651	SLC12A2	5:128083765-128189688	3.71468	5.50421	3.77718	3.49506	7.45953	5.95747	6.07373	6.04818
ENSG00000064652	SNX24	5:122843438-123029354	16.6347	13.0645	14.1459	14.3866	10.4068	10.0233	10.3727	9.58405
ENSG00000064655	EYA2	20:46894623-47188844	0	0	0.0207279	0.0354768	0	0	0	0
ENSG00000064666	CNN2	19:1026580-1039068	107.018	78.8491	66.1844	64.652	59.9111	61.6299	56.6585	55.1089
ENSG00000064687	ABCA7	19:1040100-1065572	15.2938	9.57828	9.39606	9.05413	6.45312	6.90824	7.62357	6.10097
ENSG00000064692	SNCAIP	5:122311353-122464219	0	0.0304466	0	0	0	0	0	0
ENSG00000064703	DDX20	1:111755244-111768016	9.7583	10.4537	5.85359	3.81436	8.21212	7.90235	7.35053	7.15334
ENSG00000064726	BTBD1	15:83016421-83067354	60.2757	71.5111	60.012	62.4778	53.8301	52.9586	53.5296	47.8969
ENSG00000064763	FAR2	12:29149102-29340980	0.386451	1.05481	0.22447	0.139019	1.71304	1.09741	1.57765	1.2493
ENSG00000064787	BCAS1	20:53936776-54070594	0.0167085	0.0072173	0.0160874	0.0827973	0.0119871	0.133115	0.0672517	0.0478721
ENSG00000064835	POU1F1	3:87259403-87276587	0	0	0	0	0	0	0	0
ENSG00000064886	CHI3L2	1:111200770-111243440	0.0215134	0	0	0	0	0	0	0
ENSG00000064932	SBNO2	19:1107635-1174283	29.1432	18.4644	16.2877	18.7972	12.012	12.7403	11.9141	11.0425
ENSG00000064933	PMS1	2:189784084-189877629	20.2124	18.7106	11.1934	9.8852	15.2369	12.9293	11.1842	14.7024
ENSG00000064961	HMG20B	19:3572776-3579088	119.116	87.224	124.673	119.447	60.084	59.9855	60.4833	59.2186
ENSG00000064989	CALCRL	2:187343128-187448460	0.0103964	0	0.198156	0	0.0759606	0	0.0265621	0.0627008
ENSG00000064995	TAF11	6:34877777-34888089	25.5997	25.7707	14.989	14.1604	19.9994	20.1766	18.9183	18.9685
ENSG00000064999	ANKS1A	6:34889264-35091413	5.91961	4.97046	2.34828	2.3761	2.41795	2.76072	2.81291	2.94151
ENSG00000065000	AP3D1	19:2100987-2164465	54.0227	44.5211	36.0189	36.0419	30.854	29.1094	28.4934	28.1858
ENSG00000065029	ZNF76	6:35258908-35295985	20.8995	14.7948	8.93475	10.0716	6.50847	6.74312	5.74844	5.5901
ENSG00000065054	SLC9A3R2	16:2025355-2039026	29.2026	14.3329	9.77623	7.4941	6.40864	7.29811	6.53386	7.09664
ENSG00000065057	NTHL1	16:2039814-2047866	19.8143	16.5724	10.0125	12.3856	18.3169	19.8627	19.6819	15.7228
ENSG00000065060	UHRF1BP1	6:34792014-34883138	7.46549	7.11744	7.12414	7.22602	6.22048	6.30048	6.31644	6.94415
ENSG00000065135	GNAI3	1:109548610-109618321	3.2499	3.99374	4.42841	4.61736	3.89401	3.96555	3.77306	3.55241
ENSG00000065150	IPO5	13:97953657-98024297	102.684	105.02	78.4115	80.8486	68.9268	70.0499	69.6187	69.6345
ENSG00000065154	OAT	10:124397302-124418976	26.0229	29.7103	23.8151	27.2592	24.3718	23.7627	22.2768	22.7496
ENSG00000065183	WDR3	1:117929719-117966542	43.2001	41.4989	16.735	21.2432	35.1375	34.8191	29.7797	30.8364
ENSG00000065243	PKN2	1:88684221-88836255	25.5428	29.4404	18.1149	16.6496	17.5257	18.1151	16.8349	16.5138
ENSG00000065268	WDR18	19:984270-998438	24.0195	16.4404	9.04817	9.14618	17.5945	15.3236	15.3937	12.8022
ENSG00000065308	TRAM2	6:52497401-52576915	7.9378	7.48876	3.38145	3.79087	3.70825	3.54278	3.71168	3.4716
ENSG00000065320	NTN1	17:9021541-9244000	0.478471	0.304017	0.15033	0.138042	0.203798	0.110765	0.06285	0.0758154
ENSG00000065325	GLP2R	17:9822205-9892102	6.98721	6.21132	1.25833	1.31596	5.89433	6.83394	5.12616	3.40998
ENSG00000065328	MCM10	10:13161553-13211104	15.1908	13.4018	11.3912	12.4713	10.779	13.5405	11.4038	12.6401
ENSG00000065357	DGKA	12:55927318-55954027	15.6327	16.5125	29.9567	25.6874	7.22395	4.96037	8.03557	7.56249
ENSG00000065361	ERBB3	12:56079856-56103505	1.5158	1.36898	0.730528	0.850336	0.341064	0.269528	0.216538	0.376702
ENSG00000065371	ROPN1	3:123968520-123992178	0	0	0	0	0.0204583	0	0	0
ENSG00000065413	ANKRD44	2:196967016-197311173	2.21795	5.21161	1.48887	1.74941	1.44532	3.30617	3.58697	2.30602
ENSG00000065427	KARS	16:75627473-75648643	158.378	133.531	126.267	131.273	109.43	107.537	102.426	98.0563
ENSG00000065457	ADAT1	16:75596980-75623300	22.5063	17.5998	5.5295	6.51545	11.6152	11.7933	11.3247	11.0568
ENSG00000065485	PDIA5	3:123067061-123225227	21.4679	20.9292	37.3395	32.8948	12.6433	11.9751	9.69241	10.0735
ENSG00000065491	TBC1D22B	6:37257771-37332970	7.90898	6.30624	3.38294	4.11142	3.1024	3.16665	3.17995	3.3495
ENSG00000065518	NDUFB4	3:120596308-120602500	126.994	214.894	212.268	219.946	99.5227	99.9721	97.2049	96.0911
ENSG00000065526	SPEN	1:15847863-15940460	17.0722	15.6672	10.0989	12.2403	8.09649	8.16794	9.04105	10.7074
ENSG00000065534	MYLK	3:123610048-123884331	0.318516	0.645345	0.327249	0.379385	0.552572	0.810394	0.729701	0.870192
ENSG00000065548	ZC3H15	2:186486155-186509363	72.1094	78.3517	66.8881	65.6306	53.6263	52.7701	47.1679	47.4947
ENSG00000065559	MAP2K4	17:12020823-12143830	7.99226	8.34663	5.74441	7.97336	8.36728	7.29746	9.24113	7.14584
ENSG00000065600	TMEM206	1:212363930-212414901	6.80343	6.84215	6.14605	5.91136	6.73669	5.5897	4.57937	5.44407
ENSG00000065609	SNAP91	6:83552879-83709691	0	0	0	0	0	0.0972575	0	0
ENSG00000065613	SLK	10:103967200-104029233	12.2478	14.2921	10.5059	11.0164	10.5926	11.0111	10.473	10.204
ENSG00000065615	CYB5R4	6:83859642-83967424	12.0676	14.5659	7.785	7.58575	7.17323	8.06586	9.23059	7.1614
ENSG00000065618	COL17A1	10:104031285-104086002	0.060464	0.0917407	0.440871	0.575213	0.0106961	0.0954115	0.116696	0.0235819
ENSG00000065621	GSTO2	10:104268872-104304945	0.04832	0.229163	0.140309	0	0.142482	0.163759	0.322589	0.0726548
ENSG00000065665	SEC61A2	10:12129636-12169961	3.67364	4.40308	7.1564	9.22455	2.17841	3.39293	2.92498	3.0833
ENSG00000065675	PRKCQ	10:6427142-6580301	0	0	0.0157394	0	0	0	0.0114778	0
ENSG00000065717	TLE2	19:2997637-3047635	17.4638	8.77146	9.48541	10.5886	3.34076	2.95077	3.03948	3.38249
ENSG00000065802	ASB1	2:238426741-238452250	12.4219	7.23462	11.7605	6.50161	5.11308	4.63803	5.83436	6.54431
ENSG00000065809	FAM107B	10:14518556-14774897	59.7225	69.9486	59.7035	69.3827	25.0457	23.9257	24.5142	26.2136
ENSG00000065833	ME1	6:83210388-83431071	23.152	24.9386	19.5737	20.0452	14.5822	14.4474	14.8189	14.4978
ENSG00000065882	TBC1D1	4:37891086-38139175	12.7297	10.0025	9.47534	11.2443	9.62285	8.44756	7.9869	8.22846
ENSG00000065883	CDK13	7:39950036-40097134	10.8909	13.2442	4.44927	4.58791	10.081	9.9183	10.0995	9.97119
ENSG00000065911	MTHFD2	2:74198561-74217565	98.542	112.015	170.424	174.373	117.847	119.918	114.252	104.745
ENSG00000065923	SLC9A7	X:46599251-46759172	4.74745	2.95362	5.06896	4.58847	5.43626	4.37441	4.31792	3.80913
ENSG00000065970	FOXJ2	12:8032702-8055503	6.80009	6.4385	11.9139	11.5516	2.00493	1.7907	1.88292	2.20486
ENSG00000065978	YBX1	1:42682426-42702349	846.299	794.927	603.304	616.672	492.176	490.111	464.211	443.045
ENSG00000065989	PDE4A	19:10416772-10469631	12.6715	8.41591	4.37765	4.38159	2.37472	2.01841	2.38775	2.31595
ENSG00000066027	PPP2R5A	1:212285536-212361863	20.0386	23.5657	15.4594	15.9321	13.3273	13.6281	14.3116	11.7684
ENSG00000066032	CTNNA2	2:79185230-80648861	0	0	0	0	0	0.0112518	0	0
ENSG00000066044	ELAVL1	19:7958578-8445041	33.2017	28.0976	16.7958	16.5663	17.9926	18.0049	17.7646	17.1109
ENSG00000066056	TIE1	1:43300992-43323108	0.00299676	0.000921528	0.00157181	0	0	0.00789348	0	0.0108594
ENSG00000066084	DIP2B	12:50504984-50748667	20.8993	22.0483	13.1366	13.5221	21.6457	21.7816	20.2626	21.2668
ENSG00000066117	SMARCD1	12:50084971-50100712	59.8259	61.1599	30.4873	29.9853	21.2599	25.3991	22.5554	23.5017
ENSG00000066135	KDM4A	1:43650157-43705515	17.4015	14.5577	8.95578	7.83026	10.0876	10.9716	10.4489	11.4595
ENSG00000066136	NFYC	1:40691569-40771603	30.762	18.7612	9.82855	11.7338	12.8389	12.2251	14.0501	13.1929
ENSG00000066185	ZMYND12	1:42430328-42456267	0.0203532	0	0.0286554	0	0	0	0.0515705	0.0244257
ENSG00000066230	SLC9A3	5:473309-524332	0.389483	0.342733	0.680486	0.47386	0.26839	0.0490048	0.279214	0.175999
ENSG00000066248	NGEF	2:232878685-233013272	5.60054	6.45198	8.09833	11.2308	4.82907	5.64426	5.83879	5.2238
ENSG00000066279	ASPM	1:197084127-197146694	17.378	23.1915	9.26979	8.75095	18.003	18.7263	17.6053	17.8472
ENSG00000066294	CD84	1:160541094-160579516	0	0	0	0	0	0	0.0587298	0
ENSG00000066322	ELOVL1	1:43363396-43368074	41.3905	36.9004	28.654	32.0917	22.8845	19.7918	20.6212	19.771
ENSG00000066336	SPI1	11:47354859-47378576	0.0277766	0	0	0	0	0.0246158	0.0309961	0
ENSG00000066379	ZNRD1	6:30058898-30064909	33.7158	27.1521	28.5848	28.9739	35.3192	34.1253	33.5451	29.9144
ENSG00000066382	MPPED2	11:30384492-30586872	1.99996	2.07877	0.286905	0.170635	0.167192	0.221321	0.275055	0.0817551
ENSG00000066405	CLDN18	3:137998734-138033655	0.114572	0.163028	0.0842431	0.106572	0.173323	0.15773	0.254268	0.271076
ENSG00000066422	ZBTB11	3:101648888-101677495	10.8584	11.485	13.3447	13.0466	9.76891	11.6414	10.5872	10.7216
ENSG00000066427	ATXN3	14:92038651-92106621	11.7588	13.1627	8.25174	5.67323	8.83944	9.31765	7.68095	12.1342
ENSG00000066455	GOLGA5	14:92794230-92839963	16.8028	17.577	10.2818	10.4107	10.8595	10.9475	10.9171	10.6586
ENSG00000066468	FGFR2	10:121478333-121598458	13.3464	11.5501	1.6632	1.92445	3.55606	4.3122	3.68617	4.34899
ENSG00000066557	LRRC40	1:70144804-70205620	15.0766	17.3285	12.9443	11.9363	12.8522	13.4616	12.3254	11.3642
ENSG00000066583	ISOC1	5:129094750-129114028	17.0093	16.7246	13.4771	12.2385	9.3554	9.64866	8.81331	9.18559
ENSG00000066629	EML1	14:99737692-99942060	12.5665	15.6111	14.3437	10.909	8.29914	7.86712	7.70738	8.92346
ENSG00000066651	TRMT11	6:125986429-126039276	19.9895	19.8832	18.5093	19.1004	15.0566	16.9052	15.7802	17.8299
ENSG00000066654	THUMPD1	16:20733663-20742084	19.6507	22.8289	8.8561	8.3975	20.7401	22.0974	19.8944	18.4291
ENSG00000066697	MSANTD3	9:100427155-100451711	21.0682	19.1461	49.2623	49.1843	17.7303	16.3645	16.6955	15.2544
ENSG00000066735	KIF26A	14:104138722-104180894	15.299	9.38119	4.46769	4.54023	10.5542	9.91817	9.07897	9.49325
ENSG00000066739	ATG2B	14:96279201-96363870	6.83216	5.82345	6.9468	6.78176	5.07007	5.76809	5.39963	6.36087
ENSG00000066777	ARFGEF1	8:67173510-67343677	8.46739	9.73807	8.78377	8.01317	6.74242	7.19612	6.04936	7.94755
ENSG00000066813	ACSM2B	16:20536225-20576427	0	0	0.0524761	0	0	0	0	0
ENSG00000066827	ZFAT	8:134477787-134713049	4.13737	4.27074	2.11356	2.78519	2.79089	3.75904	4.37152	2.93713
ENSG00000066855	MTFR1	8:65644733-65771261	26.9572	29.2333	26.9959	25.2032	29.6624	30.1573	29.1857	26.3999
ENSG00000066923	STAG3	7:100177562-100221488	5.23865	5.05946	3.32391	3.69499	1.82133	2.4371	1.7955	2.784
ENSG00000066926	FECH	18:57548282-57586772	18.4166	14.5989	8.7873	7.58996	10.9946	10.9887	10.9316	10.9515
ENSG00000066933	MYO9A	15:71822288-72118577	7.7378	10.5583	4.47847	5.14932	8.00838	10.8634	9.411	10.883
ENSG00000067048	DDX3Y	Y:12904107-12920478	0	0	0	0	0	0	0	0
ENSG00000067057	PFKP	10:3066332-3137712	98.7085	89.8849	131.754	139.126	65.9526	65.3329	63.2472	60.8891
ENSG00000067064	IDI1	10:1039907-1049170	29.3817	35.0983	20.643	19.2577	21.8669	22.4505	20.9159	19.6307
ENSG00000067066	SP100	2:230415941-230544090	11.0052	11.563	19.3204	18.7943	7.63659	7.69756	6.95134	7.34228
ENSG00000067082	KLF6	10:3775995-3785281	9.69362	9.98963	19.1528	18.8223	13.8538	13.0063	7.30635	8.14962
ENSG00000067113	PLPP1	5:55424853-55535050	8.06694	8.17292	5.9144	5.39407	5.0376	5.14657	5.83266	5.50888
ENSG00000067141	NEO1	15:73051709-73305206	2.15482	2.91694	2.26767	1.84818	0.92894	0.643384	2.42525	1.12666
ENSG00000067167	TRAM1	8:70573441-70608387	55.9598	72.8707	37.5601	34.0237	40.7698	41.3356	39.2134	37.2049
ENSG00000067177	PHKA1	X:72578813-72714319	6.5615	5.50384	6.2811	6.68827	5.05263	5.17057	5.08681	4.89646
ENSG00000067182	TNFRSF1A	12:6328756-6342114	72.1586	49.3687	63.0713	64.7877	27.2479	28.7062	24.7788	24.9871
ENSG00000067191	CACNB1	17:39173455-39197703	3.4267	2.81183	1.54927	2.11614	2.74862	2.03546	1.91817	2.12839
ENSG00000067208	EVI5	1:92508695-92792404	6.96711	8.02898	4.58049	4.436	8.60382	7.83113	9.64359	9.25309
ENSG00000067221	STOML1	15:73978922-73994622	3.71633	2.16132	0.98128	1.03246	2.51412	3.15516	2.47649	2.48536
ENSG00000067225	PKM	15:72199028-72231822	1507.36	1251.47	1999.68	1928.71	788.881	795.978	761.54	741.43
ENSG00000067248	DHX29	5:55256244-55307722	6.31981	7.72912	4.63067	5.52985	4.62808	5.0155	4.35862	4.36028
ENSG00000067334	DNTTIP2	1:93866282-93879918	45.6675	42.9844	18.7915	20.9892	35.3013	37.7552	30.0316	28.3895
ENSG00000067365	METTL22	16:8621682-8649654	14.58	10.2225	18.6375	14.641	8.36124	7.59755	8.0133	7.70999
ENSG00000067369	TP53BP1	15:43403060-43510728	29.1112	32.5151	16.0784	18.5893	19.8386	20.0965	20.459	20.3032
ENSG00000067445	TRO	X:54920461-54931431	0.17172	0.154313	0.110326	0.137662	0	0.0176957	0.138218	0
ENSG00000067533	RRP15	1:218285286-218337983	15.3462	13.1537	4.19753	5.54503	12.4633	13.7185	13.0419	11.9915
ENSG00000067560	RHOA	3:49359144-49412998	356.663	330.779	307.789	319.591	186.979	192.123	183.633	172.146
ENSG00000067596	DHX8	17:43483864-43544463	22.5949	20.5251	14.1385	14.9228	19.2815	17.1627	16.6741	17.7465
ENSG00000067601	PMS2P4	7:67295607-67302907	5.16784	4.40946	4.16485	3.61226	3.69938	1.81194	3.30825	3.36844
ENSG00000067606	PRKCZ	1:2050469-2185395	11.0354	5.87648	4.794	5.011	3.99798	4.05237	3.25894	4.23554
ENSG00000067646	ZFY	Y:2935280-2982506	0	0	0	0	0	0	0	0
ENSG00000067704	IARS2	1:220094101-220148041	55.4732	57.5703	68.6575	70.1772	44.5469	43.6705	43.6541	44.2805
ENSG00000067715	SYT1	12:78863992-79452008	0.0223838	0.0194129	0	0	0.0128997	0.0792927	0.0657196	0.0426482
ENSG00000067798	NAV3	12:77830904-78213008	4.62424	3.71066	3.4745	2.88977	2.49874	3.20571	3.23159	3.12796
ENSG00000067829	IDH3G	X:153785765-153794523	53.6501	36.5076	38.8913	40.1044	17.9928	17.459	17.2367	16.9853
ENSG00000067836	ROGDI	16:4796967-4802950	9.06599	7.57047	2.92808	3.18047	4.92676	5.50012	4.5157	4.32734
ENSG00000067840	PDZD4	X:153802165-153830565	0.273724	0.287938	0.493187	0.471678	0.216885	0.148041	0.0821371	0.0896657
ENSG00000067842	ATP2B3	X:153517675-153582939	0	0.011027	0.0117607	0	0.00454082	0.043234	0.0052821	0.0100138
ENSG00000067900	ROCK1	18:20946905-21111851	13.3726	16.5829	17.6574	17.112	10.8854	11.3607	9.46169	10.5913
ENSG00000067955	CBFB	16:67029115-67101058	28.5925	28.4165	18.1144	20.4846	29.9658	28.3881	26.2291	25.4754
ENSG00000067992	PDK3	X:24465220-24539837	11.9745	10.9354	20.5843	21.8935	7.43149	8.44631	8.32239	8.31488
ENSG00000068001	HYAL2	3:50317789-50322906	31.9397	20.5953	16.0093	18.8363	22.6684	21.7225	19.454	20.7325
ENSG00000068024	HDAC4	2:239048167-239401654	13.3483	6.80237	7.38929	11.7506	7.88333	7.09612	5.45797	10.3335
ENSG00000068028	RASSF1	3:50329781-50340980	17.7227	14.4944	22.7419	24.7722	11.0848	11.1327	9.78431	10.4126
ENSG00000068078	FGFR3	4:1793306-1808872	3.74417	3.23011	3.21492	3.20763	2.66871	2.77132	2.58245	2.30002
ENSG00000068079	IFI35	17:43006724-43014456	8.30634	8.54959	3.49578	3.69622	5.10688	6.35265	3.88349	4.78518
ENSG00000068097	HEATR6	17:60043193-60078931	10.2711	8.64283	6.43853	5.964	4.87257	6.47555	5.35115	5.78344
ENSG00000068120	COASY	17:42561466-42566277	67.2589	45.7028	22.0543	21.1846	25.9315	26.5731	26.6735	24.8644
ENSG00000068137	PLEKHH3	17:42667913-42676994	13.8074	8.1357	16.4862	16.116	8.64922	8.4459	7.3164	6.2046
ENSG00000068305	MEF2A	15:99565416-99716466	15.8437	20.2212	61.7667	64.8094	14.1279	13.1808	15.9656	19.3306
ENSG00000068308	OTUD5	X:48922027-48958386	32.8454	24.5646	19.3859	20.4575	10.4768	9.60707	10.1879	9.47375
ENSG00000068323	TFE3	X:49028725-49043486	21.6286	17.5906	19.8136	19.1155	5.89409	6.52503	6.04844	6.9183
ENSG00000068354	TBC1D25	X:48539456-48562609	6.54383	4.56732	3.05367	2.77733	1.94174	2.45493	1.59133	1.7288
ENSG00000068366	ACSL4	X:109624243-109733403	40.9196	49.7766	78.1432	74.5533	52.2734	51.4216	51.974	49.7079
ENSG00000068383	INPP5A	10:132537819-132783480	5.65108	5.03347	3.71441	2.97718	6.47806	6.91532	6.00896	6.24791
ENSG00000068394	GPKOW	X:49113388-49123801	16.1533	13.8568	12.7286	13.3414	11.7697	11.8336	10.9117	10.7075
ENSG00000068400	GRIPAP1	X:48973719-49002264	21.8716	19.6394	18.1205	17.2123	8.86117	9.58568	10.0855	8.483
ENSG00000068438	FTSJ1	X:48476020-48486364	48.0955	34.7651	36.1543	35.3379	28.8912	27.0994	25.5774	25.7376
ENSG00000068489	PRR11	17:59155498-59204705	48.6124	59.6825	43.1485	51.1175	24.0591	25.8145	22.677	23.0326
ENSG00000068615	REEP1	2:86213992-86338083	2.07627	1.93686	0.715185	0.968945	0.889368	1.26539	0.777453	0.712645
ENSG00000068650	ATP11A	13:112690328-112887168	8.17068	6.741	7.66922	4.6737	3.12595	3.25618	3.80461	5.1439
ENSG00000068650	ATP11A	13:112696830-112717675	0	0	0	0	0.145854	0	0	0
ENSG00000068654	POLR1A	2:86020215-86106155	15.0066	14.2461	5.42286	4.70736	13.1639	13.8845	11.5848	12.23
ENSG00000068697	LAPTM4A	2:20032649-20052028	136.987	139.473	123.449	126.915	45.4092	44.6672	41.1076	41.0259
ENSG00000068724	TTC7A	2:46916156-47076137	11.9062	10.1575	9.43022	7.41672	5.87379	5.84824	5.40879	6.34422
ENSG00000068745	IP6K2	3:48688002-48740353	87.0583	71.8629	87.1056	87.5796	44.9561	44.3108	40.204	39.5047
ENSG00000068781	STON1-GTF2A1L	2:48529924-48776517	3.47e-37	1.02e-81	7.79e-50	1.99e-75	4.43e-88	0.0394575	2.65e-32	3.24e-85
ENSG00000068784	SRBD1	2:45388679-45612165	8.64057	9.61672	3.73626	4.21848	8.2341	10.9403	9.05275	8.87373
ENSG00000068796	KIF2A	5:62306161-62537249	24.5186	29.7494	22.9001	21.5486	14.4954	14.6158	13.5485	14.8043
ENSG00000068831	RASGRP2	11:64726910-64745456	0	0	0	0.0199514	0	0.0148388	0.0518285	0
ENSG00000068878	PSME4	2:53864066-53970840	20.4547	21.8025	28.8928	27.3648	15.264	18.1422	16.3896	18.9744
ENSG00000068885	IFT80	3:160256985-160399880	27.6383	28.5679	13.8756	12.5781	19.6214	18.4987	18.7456	18.6922
ENSG00000068903	SIRT2	19:38878554-38899862	11.8898	6.90694	6.17893	7.01607	4.65492	4.68232	5.04983	4.43386
ENSG00000068912	ERLEC1	2:53787043-53818819	30.3489	25.2207	21.5157	20.1433	19.544	20.4894	16.8802	17.1811
ENSG00000068971	PPP2R5B	11:64917552-64934473	3.32231	3.56056	9.13256	9.20943	1.08146	1.57861	1.30894	1.55748
ENSG00000068976	PYGM	11:64746388-64760297	0.194447	0.0715463	0.075939	0.132165	0.118281	0.151096	0.116362	0.169413
ENSG00000068985	PAGE1	X:49687449-49695993	0	0	0	0	0	0	0	0
ENSG00000069011	PITX1	5:135027734-135034813	41.7056	26.0288	21.3256	26.3377	15.5812	16.32	14.5705	14.5236
ENSG00000069018	TRPC7	5:136213319-136365537	0	0	0	0	0	0	0	0
ENSG00000069020	MAST4	5:66596360-67169595	0.165108	0.385551	0.212285	0.209748	0.177811	0.221066	1.3541	0.343486
ENSG00000069122	ADGRF5	6:46852511-46954943	0	0	0	0	0	0	0.00601214	0
ENSG00000069188	SDK2	17:73334383-73644089	0.00730652	0.0384479	0	0	0.0107078	0.0192892	0.0157558	0.0118118
ENSG00000069206	ADAM7	8:24440929-24526970	0	0	0.0270434	0	0	0	0	0
ENSG00000069248	NUP133	1:229440259-229508341	20.1996	27.4288	21.3739	18.8691	19.9654	19.3016	20.8456	19.5586
ENSG00000069275	NUCKS1	1:205712818-205750276	79.8737	88.484	59.9258	70.9817	68.6069	69.4595	64.741	64.6717
ENSG00000069329	VPS35	16:46656131-46689518	55.7304	59.0094	36.4086	47.8323	57.0688	65.4269	55.0007	52.3059
ENSG00000069345	DNAJA2	16:46955361-46973788	45.9666	54.6029	45.3624	45.8032	47.5222	49.0718	44.9832	44.2939
ENSG00000069399	BCL3	19:44747704-44760044	18.9603	10.4685	10.4394	10.7235	2.53431	2.38321	1.76626	2.8427
ENSG00000069424	KCNAB2	1:5991465-6101193	15.2612	12.3025	13.9152	14.9993	4.6508	6.09531	7.34505	6.06542
ENSG00000069431	ABCC9	12:21797400-21941402	0.331852	0.75241	0.509879	0.530206	1.14321	1.24586	1.28165	1.61433
ENSG00000069482	GAL	11:68683778-68691175	95.9258	53.4592	85.4971	91.0086	54.4436	48.4287	50.7438	47.948
ENSG00000069493	CLEC2D	12:9664968-9699555	0.414568	0.501672	0.489568	1.25971	0.213525	0.165088	0.153804	0.257849
ENSG00000069509	FUNDC1	X:44523638-44543001	21.0802	22.6226	15.1534	17.0122	12.4188	14.9232	12.6255	11.6025
ENSG00000069535	MAOB	X:43766610-43882447	3.75526	3.37889	1.39807	1.60104	0.857355	1.09877	0.981513	1.1958
ENSG00000069667	RORA	15:60488283-61229319	2.19758	1.17349	2.61122	3.34206	2.24517	1.77452	1.84764	2.28079
ENSG00000069696	DRD4	11:637292-640706	0.204016	0.0359838	0.0382551	0.133053	0	0.0252193	0	0
ENSG00000069702	TGFBR3	1:91680342-91906335	7.56827	7.32752	4.42028	4.60583	4.54566	5.27686	4.91414	5.2764
ENSG00000069712	KIAA1107	1:92167051-92184723	0.225089	0.166386	0.114844	0.0727828	0.110573	0.126594	0.105877	0.157685
ENSG00000069764	PLA2G10	16:14672544-14694669	0	0	0	0	0.0370444	0	0	0
ENSG00000069812	HES2	1:6412417-6424670	2.24371	2.65333	1.177	0.75864	1.65584	1.63807	1.62311	1.7624
ENSG00000069849	ATP1B3	3:141876123-141926514	77.4673	81.723	62.1379	62.4517	42.6477	42.7289	41.6367	40.0662
ENSG00000069869	NEDD4	15:55826921-55993746	29.9424	33.4246	36.5562	39.8122	49.1281	52.2748	51.5121	56.1394
ENSG00000069943	PIGB	15:55318959-55355648	12.4607	12.6911	6.46865	7.55937	8.85754	8.54643	8.93137	9.07542
ENSG00000069956	MAPK6	15:51952105-52067372	19.5632	23.3828	29.0699	31.9793	17.9634	19.5264	16.4999	16.8902
ENSG00000069966	GNB5	15:52115104-52191369	14.6234	17.5625	23.1499	25.6388	12.6566	12.9883	12.2621	13.4921
ENSG00000069974	RAB27A	15:55202965-55319113	12.0782	13.0401	15.109	14.3893	2.79259	2.73437	3.27729	3.5376
ENSG00000069998	CECR5	22:17137510-17165287	17.7205	13.6988	14.4898	13.2205	9.53526	9.68581	10.1895	8.9566
ENSG00000070010	UFD1L	22:19449909-19479215	48.4481	34.7701	34.1154	26.6465	22.5037	19.3105	18.1568	18.1434
ENSG00000070018	LRP6	12:12116024-12267012	10.0623	10.7782	8.4008	7.65429	13.877	15.3321	13.7968	13.0339
ENSG00000070019	GUCY2C	12:14612631-14696585	0	0	0	0	0.00779024	0	0	0
ENSG00000070031	SCT	11:626430-627143	0	0	0	0	0	0	0	0
ENSG00000070047	PHRF1	11:576485-612222	18.3648	13.4577	7.29393	6.65639	7.87304	7.84683	7.34205	7.43344
ENSG00000070061	IKBKAP	9:108867516-108934116	28.2536	18.8674	8.43078	8.93716	16.9852	16.4566	14.824	15.1384
ENSG00000070081	NUCB2	11:17208152-17349974	30.9282	29.5295	49.3035	46.1188	13.6172	14.4497	13.5492	12.4324
ENSG00000070087	PFN2	3:149964903-150050788	95.4864	120.33	152.302	143.806	48.3095	48.0082	49.325	43.6633
ENSG00000070159	PTPN3	9:109375465-109498313	3.47758	3.61358	2.4511	2.44564	2.63694	2.64341	2.42964	2.50334
ENSG00000070182	SPTB	14:64746282-64879883	0.272625	0.332789	0.0932242	0.0743057	0.415126	0.468113	0.394237	0.26205
ENSG00000070190	DAPP1	4:99816832-99870154	0	0.0495266	0	0.0320104	0.0234312	0	0.0401339	0
ENSG00000070193	FGF10	5:44303543-44389706	0	0	0	0	0	0	0	0
ENSG00000070214	SLC44A1	9:105244621-105439171	14.8957	16.7777	14.9391	14.4533	14.8693	16.2865	15.9014	14.9739
ENSG00000070269	TMEM260	14:56488353-56650606	4.25657	4.14018	1.38983	1.96922	2.34963	2.17172	2.50608	2.84002
ENSG00000070366	SMG6	17:2059838-2303771	4.81896	3.93923	3.16125	4.09916	2.13993	2.21177	2.51626	2.56798
ENSG00000070367	EXOC5	14:57200506-57269008	21.4588	24.2447	21.7944	24.1023	16.0315	18.886	16.4474	17.3955
ENSG00000070371	CLTCL1	22:19179472-19291716	5.21513	4.37817	3.69218	3.72849	4.69004	4.50404	4.86452	5.01345
ENSG00000070388	FGF22	19:639878-644371	0.0943444	0.077633	0.178885	0.0358514	0.126436	0.101356	0.0531742	0.0797821
ENSG00000070404	FSTL3	19:676364-683399	19.2277	15.6277	18.9434	20.3024	14.4932	16.0582	11.8453	12.6675
ENSG00000070413	DGCR2	22:19036281-19122454	9.87464	5.57945	1.70139	2.42155	4.24876	4.22406	4.34543	3.86593
ENSG00000070423	RNF126	19:647525-663277	37.0429	17.2458	18.9597	20.8587	12.1787	13.1713	11.944	12.1548
ENSG00000070444	MNT	17:2384059-2401118	9.53881	9.62323	9.90142	8.57202	3.95747	3.33695	2.66216	2.63668
ENSG00000070476	ZXDC	3:126437600-126475919	6.29668	5.09207	3.17414	3.40737	4.171	4.01657	3.88718	4.20284
ENSG00000070495	JMJD6	17:76712831-76726799	27.6517	19.6935	46.2119	43.779	18.5847	18.6453	20.0945	18.9068
ENSG00000070501	POLB	8:42338453-42371808	31.2095	26.222	23.1208	21.2648	21.6089	22.5227	19.9382	22.214
ENSG00000070526	ST6GALNAC1	17:76624760-76643838	0.253336	0.775452	0.54178	0.0371867	0.131303	0.0678804	0	0.0795796
ENSG00000070540	WIPI1	17:68420947-68457513	5.13218	4.61606	5.22016	3.59219	2.82358	3.701	3.23108	3.68031
ENSG00000070601	FRMPD1	9:37650999-37746904	0.0673758	0	0	0.0176932	0	0	0	0.00653942
ENSG00000070610	GBA2	9:35736865-35749228	29.6743	23.4521	11.4805	15.1696	11.1477	13.2864	13.632	12.2337
ENSG00000070614	NDST1	5:150485817-150558211	14.9015	10.6366	3.74097	3.96825	8.08455	7.86523	6.96343	7.63598
ENSG00000070614	NDST1	5:150550413-150550899	0.647794	0.285382	0.149718	0	0.461165	0.113776	0.261336	0.370256
ENSG00000070669	ASNS	7:97852117-97872542	17.7995	14.1389	41.5331	43.8074	16.3199	15.92	14.8971	13.0484
ENSG00000070718	AP3M2	8:42152945-42171673	11.2742	10.4366	7.20564	7.6218	9.43803	7.03564	7.92183	7.85497
ENSG00000070729	CNGB1	16:57882339-57971116	1.05853	1.16257	0.648577	0.706881	0.228669	1.13002	0.622849	0.612143
ENSG00000070731	ST6GALNAC2	17:76563709-76586956	7.07916	6.39468	5.21804	4.31727	13.2094	13.0121	11.5294	11.176
ENSG00000070748	CHAT	10:49609094-49665104	0.0543264	0	0	0.46027	0	0	0	0
ENSG00000070756	PABPC1	8:100685815-100722809	888.866	801.603	885.711	899.632	245.448	251.497	245.679	292.941
ENSG00000070759	TESK2	1:45343882-45491166	4.79076	3.60968	6.52308	5.79838	2.27589	2.35441	2.36938	1.97144
ENSG00000070761	CFAP20	16:58113587-58129450	31.5447	29.2663	24.8851	24.6327	21.2428	20.1589	20.227	16.7115
ENSG00000070770	CSNK2A2	16:58157906-58197920	36.9655	38.1435	47.8922	44.4525	17.5548	17.4502	19.4783	20.5039
ENSG00000070778	PTPN21	14:88465777-88554733	3.02687	2.7515	0.642239	0.739597	1.33434	2.06885	2.28109	2.15664
ENSG00000070785	EIF2B3	1:44850521-44986722	23.5246	20.5576	23.2249	24.7894	21.3126	20.1474	20.111	18.3972
ENSG00000070808	CAMK2A	5:150219490-150290291	0.125722	0.158639	0.0331952	0	0.27015	0.151828	0.0770836	0.0707781
ENSG00000070814	TCOF1	5:150357638-150400308	73.7882	61.4989	40.9321	42.3913	26.2837	25.1982	24.6212	26.9949
ENSG00000070831	CDC42	1:22052626-22092946	113.479	114.384	82.5456	84.7725	107.634	111.662	104.991	102.275
ENSG00000070882	OSBPL3	7:24796538-24981634	10.559	9.26271	4.16137	5.64372	6.67057	7.51571	7.46818	6.80692
ENSG00000070886	EPHA8	1:22563563-22603594	0	0	0	0	0.018323	0	0	0
ENSG00000070915	SLC12A3	16:56865206-56915850	0.428855	0.289588	0.0931888	0.0677192	0.175807	0.096658	0.585942	0.162611
ENSG00000070950	RAD18	3:8775401-8963773	24.1456	28.8686	25.8358	26.8388	25.1075	28.5039	26.7109	27.9149
ENSG00000070961	ATP2B1	12:89588048-89709300	56.2971	76.0948	77.9511	87.9653	70.6077	72.3746	74.7079	75.079
ENSG00000070985	TRPM5	11:2404514-2423045	0	0	0	0	0	0.02354	0	0
ENSG00000071051	NCK2	2:105744896-105894274	2.39	2.02882	1.39061	0.951074	2.40904	1.50145	1.64596	1.63091
ENSG00000071054	MAP4K4	2:101696849-101894689	24.5474	25.578	18.4987	17.336	15.6447	16.2547	13.7495	14.8541
ENSG00000071073	MGAT4A	2:98619105-98731126	0.298429	0.201052	0.0341046	0.293333	0.0837934	0.0804851	0.0181586	0.184997
ENSG00000071082	RPL31	2:101001714-101024032	1018.61	1095.54	1198.89	1262.44	1372.98	1315.54	1254.47	1139.62
ENSG00000071127	WDR1	4:10074338-10116949	96.0115	80.3251	84.9914	79.4996	48.9295	49.5013	50.0696	42.7029
ENSG00000071189	SNX13	7:17790760-17940501	9.28289	12.1304	5.99846	5.59573	9.60598	10.5328	9.34094	8.41491
ENSG00000071203	MS4A12	11:60492777-60507430	0	0	0	0	0	0	0	0
ENSG00000071205	ARHGAP10	4:147732062-148072780	7.56419	7.15158	4.4542	4.62637	6.67514	6.29395	6.92079	6.67768
ENSG00000071242	RPS6KA2	6:166409363-166906451	0.554277	0.213471	0.595663	0.854962	0.567442	0.291548	0.188564	0.623476
ENSG00000071243	ING3	7:120950748-120977216	10.0934	9.46406	4.2312	4.39463	7.24622	7.72488	6.92607	6.43356
ENSG00000071246	VASH1	14:76762188-76783015	2.49444	2.11429	0.980155	0.908382	0.462732	0.394966	0.782978	0.610227
ENSG00000071282	LMCD1	3:8501706-8574673	7.59498	7.46542	9.04558	8.16765	6.05577	6.37547	5.60819	5.76399
ENSG00000071462	WBSCR22	7:73683024-73705161	98.6583	94.8141	98.0322	95.8944	87.1073	84.438	81.1695	81.9065
ENSG00000071537	SEL1L	14:81471548-81533861	9.33944	10.7216	9.27558	10.3399	9.67348	9.63313	7.93495	9.46308
ENSG00000071539	TRIP13	5:892642-919357	83.1376	79.7903	53.8156	61.2321	60.44	61.5854	54.982	50.9486
ENSG00000071553	ATP6AP1	X:154428631-154436516	46.5645	34.7202	47.041	47.6792	22.141	21.417	19.4273	20.5208
ENSG00000071564	TCF3	19:1609289-1652605	170.944	125.144	117.699	124.005	66.6288	66.9728	63.9617	68.1616
ENSG00000071575	TRIB2	2:12716888-12742734	2.83877	2.48596	2.37081	1.27855	1.85332	2.01382	2.37587	1.57322
ENSG00000071626	DAZAP1	19:1407568-1435687	116.454	97.3909	62.0099	61.439	49.1983	51.0009	45.8154	46.408
ENSG00000071655	MBD3	19:1573595-1592801	64.6189	30.2706	7.60955	9.13721	32.2246	32.7234	26.4411	26.7273
ENSG00000071677	PRLH	2:237566573-237567175	0	0	0	0	0	0	0	0
ENSG00000071794	HLTF	3:149030126-149086554	20.9211	25.4219	24.7201	25.1436	22.5901	22.3166	22.4465	22.7484
ENSG00000071859	FAM50A	X:154444125-154450654	44.9245	41.7181	48.7111	46.6232	22.8621	21.3304	20.2117	21.2867
ENSG00000071889	FAM3A	X:154506158-154516242	16.4969	10.2582	10.4515	11.2256	9.00732	7.01542	7.36064	6.67878
ENSG00000071894	CPSF1	8:144393228-144409349	29.1883	16.6622	10.6703	12.2842	10.9252	11.7575	8.98188	9.77482
ENSG00000071909	MYO3B	2:170178144-170655171	0	0	0	0	0	0	0	0.0100388
ENSG00000071967	CYBRD1	2:171522246-171558133	16.5773	18.1153	7.47862	8.34176	7.82314	7.58263	9.11563	8.62362
ENSG00000071991	CDH19	18:66501082-66604138	0	0	0	0	0	0	0	0
ENSG00000071994	PDCD2	6:170575294-170584692	71.8527	73.4172	49.7242	50.135	57.1331	54.9208	50.6898	52.4815
ENSG00000072041	SLC6A15	12:84859487-84913615	20.2485	29.1177	17.2862	19.5311	31.2125	35.0041	28.1643	29.7309
ENSG00000072042	RDH11	14:67676800-67695814	30.9648	32.4495	25.9966	27.6041	28.4261	30.7582	28.3566	27.4261
ENSG00000072062	PRKACA	19:14091687-14118084	29.0701	28.119	16.8109	17.526	3.93505	3.63325	5.15232	5.36353
ENSG00000072071	ADGRL1	19:14147742-14206187	9.42045	6.07711	2.67657	3.53509	2.99699	2.92478	2.48118	3.37573
ENSG00000072080	SPP2	2:234050678-234077134	0	0	0.28424	0.18548	0	0	0.450395	0
ENSG00000072110	ACTN1	14:68874142-68979440	39.9514	31.4138	25.2785	24.4099	26.5751	25.2812	24.3228	26.3165
ENSG00000072121	ZFYVE26	14:67727373-67816590	3.73416	3.10679	2.38263	2.74956	3.24023	3.01464	2.79449	2.98019
ENSG00000072133	RPS6KA6	X:84058345-84187907	0	0.00535748	0	0	0	0	0	0
ENSG00000072134	EPN2	17:19215614-19336715	19.4269	17.7789	13.3528	14.8068	6.98622	7.46819	7.02757	6.84814
ENSG00000072135	PTPN18	2:130356006-130375409	16.0987	10.2613	9.2739	8.70027	3.18805	3.59061	3.96611	4.09866
ENSG00000072163	LIMS2	2:127638380-127681786	1.87484	1.18213	0.580899	0.979886	0.680718	0.687975	0.626247	0.877326
ENSG00000072182	ASIC4	2:219514169-219538772	0.033017	0.0385878	0.0289186	0.0158853	0.0574539	0.0840611	0.0361268	0
ENSG00000072195	SPEG	2:219434845-219498287	14.3223	10.3576	11.1466	11.6031	5.00841	3.74842	4.84585	4.90417
ENSG00000072201	LNX1	4:53459300-53701405	0.567281	0.658771	0.424604	0.333857	1.13566	1.00369	0.91782	0.854768
ENSG00000072210	ALDH3A2	17:19648135-19677598	47.1112	45.6456	27.0728	28.3638	31.6729	30.6416	30.5443	30.064
ENSG00000072274	TFRC	3:196027182-196082189	193.148	235.96	243.559	245.347	220.658	226.303	209.443	208.022
ENSG00000072310	SREBF1	17:17810398-17837002	135.565	80.8961	37.8822	35.3002	33.1075	35.1438	31.1917	34.3202
ENSG00000072315	TRPC5	X:111774314-112082776	0.0045637	0.00756588	0	0.0140723	0.0300789	0.0205521	0.0816328	0.0276326
ENSG00000072364	AFF4	5:132875378-132963634	22.5901	31.7531	23.0613	23.9898	15.526	16.2925	16.8466	17.087
ENSG00000072401	UBE2D1	10:58334974-58370753	10.1586	16.7097	12.0449	11.6303	6.83613	6.55831	6.98881	7.27159
ENSG00000072415	MPP5	14:67241108-67335819	9.42634	10.5008	8.20474	9.55205	11.511	13.1632	10.5885	11.3842
ENSG00000072422	RHOBTB1	10:60869437-61001440	19.3825	22.6614	5.2207	6.61888	12.3833	10.1644	11.1371	9.86927
ENSG00000072501	SMC1A	X:53374148-53422728	83.479	69.7394	43.6521	48.7026	21.8397	25.1783	23.5226	23.6603
ENSG00000072506	HSD17B10	X:53431257-53434373	150.007	103.468	65.0027	65.6627	84.5538	86.6722	83.1908	74.8069
ENSG00000072518	MARK2	11:63838927-63911019	12.428	11.9925	7.29796	7.08409	5.05809	5.1989	4.8571	6.25937
ENSG00000072571	HMMR	5:163460202-163491945	36.4039	46.3969	31.5463	32.4141	21.7213	24.2921	22.9083	20.0114
ENSG00000072609	CHFR	12:132822186-132956304	5.75468	4.83721	4.40821	5.04024	4.72059	4.55651	5.03718	3.66211
ENSG00000072657	TRHDE	12:72087265-72670757	0	0	0.078609	0	0.00534879	0	0	0
ENSG00000072682	P4HA2	5:132191837-132295315	21.1894	20.4086	99.1229	98.25	14.5979	14.7785	15.5178	13.3526
ENSG00000072694	FCGR2B	1:161663146-161678654	0	0	0	0.0265419	0	0	0	0
ENSG00000072736	NFATC3	16:68084750-68229259	14.6188	14.7227	7.05587	6.88433	7.09857	8.66712	8.4989	7.58721
ENSG00000072756	TRNT1	3:3126915-3150879	46.2305	44.4235	17.3372	19.8701	29.9016	28.8784	29.9166	28.082
ENSG00000072778	ACADVL	17:7217124-7225273	172.067	122.551	251.851	229.999	73.0494	76.8893	84.2663	77.9594
ENSG00000072786	STK10	5:172042072-172188386	7.46122	5.1509	4.66118	4.74837	4.13392	4.32877	5.19422	4.29621
ENSG00000072803	FBXW11	5:171861548-172006873	32.2821	31.6764	25.7531	27.3071	21.8929	22.4276	22.9703	20.6186
ENSG00000072818	ACAP1	17:7336528-7351478	1.95935	0.670539	2.8255	4.81931	7.74317	4.25735	9.3302	5.27925
ENSG00000072832	CRMP1	4:5748083-5893058	3.01691	2.51732	2.40695	1.77708	0.456894	0.514302	0.460134	0.618123
ENSG00000072840	EVC	4:5711196-5814305	1.54737	1.53898	0.541929	0.463394	0.724871	1.63136	0.845894	0.791257
ENSG00000072849	DERL2	17:5471250-5486811	38.9117	38.7668	19.156	23.0864	21.9279	21.8289	21.6941	20.2517
ENSG00000072858	SIDT1	3:113532295-113629578	0	0.00873938	0	0.00812545	0	0.0836934	0.0968193	0
ENSG00000072864	NDE1	16:15643266-15726353	27.4562	25.9881	51.8405	47.9011	17.9266	17.023	16.1637	15.3657
ENSG00000072952	MRVI1	11:10573090-10693988	0	0	0	0.0269633	0	0	0	0
ENSG00000072954	TMEM38A	19:16661126-16690029	4.04038	3.50634	1.5451	1.0481	2.24144	2.15516	2.2752	1.99382
ENSG00000072958	AP1M1	19:16197577-16245907	15.3936	13.0184	10.4656	8.9078	7.56712	8.12238	9.2788	8.36183
ENSG00000073008	PVR	19:44643797-44663583	15.0384	12.8164	14.6342	14.3559	12.6881	13.018	12.6645	11.0252
ENSG00000073050	XRCC1	19:43543039-43580473	15.0014	14.1971	7.83525	10.6403	3.11967	3.64555	3.53877	3.19373
ENSG00000073060	SCARB1	12:124776855-124882668	137.664	85.128	160.392	170.335	42.7843	42.6555	41.942	43.8348
ENSG00000073067	CYP2W1	7:983198-989640	0.0124126	0	0	0.057638	0	0	0.0307485	0.0145678
ENSG00000073111	MCM2	3:127598222-127622436	78.5915	62.0417	55.7737	58.9342	47.4658	45.0511	46.6896	42.6714
ENSG00000073146	MOV10L1	22:50089878-50161690	0.688988	0.887983	0.270567	0.706787	0.524837	0.34448	0.195909	0.482234
ENSG00000073150	PANX2	22:50170730-50180294	1.98761	1.29889	2.51444	2.65774	0.33966	0.390644	0.313359	0.241961
ENSG00000073169	SELO	22:50200978-50217616	20.0748	10.057	7.13303	9.10273	12.8779	11.364	11.4519	9.79734
ENSG00000073282	TP63	3:189631415-189897279	0.182152	0.14456	0.0610769	0.111596	0.0708378	0.121912	0.0682336	0.0866377
ENSG00000073331	ALPK1	4:112285508-112442620	4.31779	4.11553	3.20466	4.03295	2.01914	1.88986	1.96345	2.11764
ENSG00000073350	LLGL2	17:75525079-75575208	15.7	9.7301	3.18574	3.41154	5.83246	7.33168	4.6248	5.0969
ENSG00000073417	PDE8A	15:84980439-85139145	32.3603	28.1869	29.2862	27.5123	14.5248	39.7893	16.0836	14.8095
ENSG00000073464	CLCN4	X:10156944-10237660	0.553848	0.443074	0.0359468	0.368807	1.29179	1.05677	0.954773	0.539621
ENSG00000073536	NLE1	17:35128752-35142315	31.5078	20.3552	13.2124	15.9689	20.8104	20.0369	20.3924	19.4433
ENSG00000073578	SDHA	5:218240-256700	167.554	151.579	240.263	237.774	146.755	146.352	155.071	142.958
ENSG00000073584	SMARCE1	17:40624961-40648508	79.1911	74.7804	63.5941	58.875	28.2959	28.9729	25.1305	27.2736
ENSG00000073598	FNDC8	17:35121578-35130732	0	0	0	0	0.0244951	0	0	0.0805862
ENSG00000073605	GSDMB	17:39904594-39919854	3.88488	2.71841	2.08687	2.78276	0.902603	0.808068	1.17346	1.4325
ENSG00000073614	KDM5A	12:280128-389454	17.6001	19.9321	12.7307	14.2684	21.8547	22.5106	20.3135	21.0291
ENSG00000073670	ADAM11	17:44759030-44781846	0.701159	0.276146	0.107434	0.215576	0.414487	0.680639	0.48517	0.604447
ENSG00000073711	PPP2R3A	3:135965672-136147891	1.36877	1.33334	0.953039	1.07802	0.973855	0.932272	0.962646	0.769545
ENSG00000073712	FERMT2	14:52857267-52952435	42.1639	44.6669	35.8536	38.4708	38.7052	40.8993	36.9848	35.4844
ENSG00000073734	ABCB11	2:168922937-169031322	0	0	0	0	0	0	0	0
ENSG00000073737	DHRS9	2:169064788-169096167	0.0152992	0	0	0	0	0	0	0
ENSG00000073754	CD5L	1:157830913-157898256	0	0	0	0	0	0	0	0
ENSG00000073756	PTGS2	1:186671790-186680427	0.0357843	0.0296473	0.50961	0.444435	0.152605	0.103061	0.14666	0
ENSG00000073792	IGF2BP2	3:185643738-185825056	17.9216	14.9822	9.34377	11.556	10.4188	8.59237	9.3474	8.97604
ENSG00000073803	MAP3K13	3:185282940-185489097	16.8785	21.0053	21.1486	21.6623	13.0881	12.4438	10.3532	11.3381
ENSG00000073849	ST6GAL1	3:186930484-187078553	6.12319	3.89094	1.15079	1.04889	2.46931	2.05797	1.45083	1.88573
ENSG00000073861	TBX21	17:47733243-47746119	0	0	0	0	0	0	0	0
ENSG00000073905	VDAC1P1	X:80929499-80930347	0.0106593	0.16163	0.102721	0.0148509	0	0	0	0
ENSG00000073910	FRY	13:32031299-32299122	0.74579	0.696277	0.949946	0.561394	0.56342	0.55938	0.426629	0.529497
ENSG00000073921	PICALM	11:85957683-86069882	108.712	103.858	219.984	204.994	57.3008	61.5293	58.8258	62.0361
ENSG00000073969	NSF	17:46590668-46757464	22.9374	24.579	17.566	16.9292	15.0738	15.0286	14.525	15.8637
ENSG00000074047	GLI2	2:120735622-120992653	5.96885	2.44382	1.04977	1.39492	2.1401	1.7865	1.63593	1.74977
ENSG00000074054	CLASP1	2:121337775-121649587	15.3232	13.8825	13.9646	12.2642	12.8303	14.1559	17.7544	18.1003
ENSG00000074071	MRPS34	16:1771889-1773155	158.644	122.724	112.778	113.319	91.1112	89.8967	86.2196	81.7928
ENSG00000074181	NOTCH3	19:15159037-15200981	0.00706744	0	0.0372646	0.00938572	0.00666133	0	0.01804	0.00367341
ENSG00000074201	CLNS1A	11:77514935-77637805	222.583	197.811	146.752	150.629	133.607	128.888	121.496	120.878
ENSG00000074211	PPP2R2C	4:6320577-6563600	0.0128844	0.0498641	0.345661	0.0823642	0.0966281	0	0.00847264	0
ENSG00000074219	TEAD2	19:49340594-49362457	14.4051	9.15874	4.73285	4.5174	5.35831	4.69304	4.98963	4.33002
ENSG00000074266	EED	11:86244543-86278813	19.1268	20.7237	35.9832	32.01	20.2395	20.9797	19.5344	21.9683
ENSG00000074276	CDHR2	5:176542510-176595974	0.00598877	0.0197877	0.068378	0	0	0	0	0.00724631
ENSG00000074317	SNCB	5:176620083-176630556	0	0	0	0	0	0	0	0
ENSG00000074319	TSG101	11:18468335-18527232	45.7016	43.5575	30.2704	24.8133	11.4368	10.1054	10.5728	11.6942
ENSG00000074356	NCBP3	17:3802164-3846251	14.7668	18.2214	13.3634	12.7159	9.96044	14.655	9.48935	16.1314
ENSG00000074370	ATP2A3	17:3923869-3964464	1.1954	1.49851	0.903128	0.605163	0.222571	0.349192	0.270825	0.529415
ENSG00000074410	CA12	15:63321377-63382161	28.9836	28.6473	70.6007	70.4317	20.4902	22.174	21.0633	22.0848
ENSG00000074416	MGLL	3:127689061-127823250	4.96162	3.78519	8.10869	6.93416	8.82867	8.05104	6.99692	6.38703
ENSG00000074527	NTN4	12:95657806-95791152	1.64349	1.7161	1.86124	2.10247	4.31561	2.35929	3.18377	2.2669
ENSG00000074582	BCS1L	2:218658763-218663443	29.3089	22.0447	7.69387	8.06924	18.2003	16.6467	17.1551	18.1161
ENSG00000074590	NUAK1	12:106063339-106140033	2.38697	2.28441	1.58055	2.07387	2.79547	2.64388	2.17078	2.1092
ENSG00000074603	DPP8	15:65442462-65517704	14.202	17.2866	18.0696	17.2138	18.1685	23.3759	20.5075	17.4881
ENSG00000074621	SLC24A1	15:65611365-65660995	2.73332	2.47025	3.25413	1.90405	2.86274	2.21941	1.76354	1.56947
ENSG00000074657	ZNF532	18:58862599-58986480	25.4605	22.7662	16.7644	17.0466	12.4548	13.3793	14.1961	13.5928
ENSG00000074660	SCARF1	17:1633857-1645747	0.253655	0.279356	0.0288957	0	0.0633615	0.0643956	0.137876	0.0469963
ENSG00000074695	LMAN1	18:59327822-59359962	38.2263	44.3696	92.5865	91.3244	40.7969	40.7282	37.6578	38.0563
ENSG00000074696	HACD3	15:65530417-65578352	56.4864	59.8643	27.2102	26.1008	59.3638	57.9989	56.4087	56.2521
ENSG00000074706	IPCEF1	6:154154495-154356792	0.327742	0.379653	0.157814	0.121919	0.0830153	0.163728	0.00604091	0.0814253
ENSG00000074755	ZZEF1	17:4004444-4143020	8.19233	8.68932	6.9631	7.16842	6.33192	7.23351	7.39568	8.34904
ENSG00000074771	NOX3	6:155395369-155455903	0	0	0	0	0	0	0	0
ENSG00000074800	ENO1	1:8861001-8879249	2185.53	1720.52	2160.09	2285.89	1402.22	1377.1	1297.69	1245.49
ENSG00000074803	SLC12A1	15:48191663-48304078	0.0171712	0.0473063	0.0605523	0.0490496	0	0	0	0
ENSG00000074842	MYDGF	19:4641373-4670370	93.5949	72.2296	130.735	123.105	72.5237	73.5186	68.1799	64.6155
ENSG00000074855	ANO8	19:17323222-17334829	3.25268	2.32802	3.47351	3.25631	1.11001	0.825058	1.22449	1.41143
ENSG00000074935	TUBE1	6:112070776-112087529	17.2262	16.3673	38.5459	33.918	14.0654	16.0128	16.6941	14.2826
ENSG00000074964	ARHGEF10L	1:17539834-17697874	4.38018	2.39221	2.51215	1.76939	3.25838	2.96675	2.99642	2.37683
ENSG00000074966	TXK	4:48066392-48134256	0.112959	0.0313593	0	0	0.0105023	0.0931678	0.0336108	0
ENSG00000075035	WSCD2	12:108129470-108250537	0	0	0	0	0	0	0	0
ENSG00000075043	KCNQ2	20:63400209-63472677	0.04337	0	0	0	0	0	0	0
ENSG00000075073	TACR2	10:69403902-69416867	0.0684655	0.0280017	0	0	0.112421	0.0573353	0.108611	0.185212
ENSG00000075089	ACTR6	12:100199121-100241865	23.1745	22.1016	21.4909	22.5511	21.4544	23.5271	20.2998	26.3881
ENSG00000075131	TIPIN	15:66336205-66386746	21.9894	23.4635	7.73527	8.2901	13.6013	11.3383	12.1675	11.9746
ENSG00000075142	SRI	7:88205117-88226993	115.409	87.9305	49.5406	49.1376	68.9553	70.6837	70.8906	59.7776
ENSG00000075151	EIF4G3	1:20806291-21176888	52.7923	50.9193	46.0295	44.4154	22.1211	21.5361	22.0744	24.5702
ENSG00000075188	NUP37	12:102073102-102120124	78.8223	75.424	55.7881	58.7861	68.8402	62.3609	63.7964	59.5894
ENSG00000075213	SEMA3A	7:83955776-84492724	1.54094	1.94424	5.70338	6.95763	3.06982	4.14903	3.86953	3.97959
ENSG00000075218	GTSE1	22:46296740-46330810	27.151	20.6612	12.1748	12.314	6.34977	5.70197	5.79726	6.06056
ENSG00000075223	SEMA3C	7:80742537-80922359	27.1838	29.4164	13.153	14.2619	27.0936	29.1863	24.6849	23.6574
ENSG00000075234	TTC38	22:46267960-46294008	17.102	19.9233	11.5305	14.0266	12.4398	12.2995	11.3099	11.1659
ENSG00000075239	ACAT1	11:108121515-108147776	53.4746	90.6406	68.0031	71.9839	44.3262	45.4667	42.7347	45.0138
ENSG00000075240	GRAMD4	22:46576011-46679790	6.6048	6.84111	4.58995	5.2309	3.42417	4.23058	3.87145	7.25454
ENSG00000075275	CELSR1	22:46360833-46537170	11.0777	8.47451	8.67757	8.91473	4.53733	3.59774	4.65675	4.95964
ENSG00000075290	WNT8B	10:100463040-100483744	0.0136972	0.0222106	0.0709632	0	0.0450244	0	0.0696594	0.0165004
ENSG00000075292	ZNF638	2:71276560-71435069	49.3675	48.7318	40.1358	37.2058	45.3059	48.0655	41.9875	47.1981
ENSG00000075303	SLC25A40	7:87833567-87876357	8.23047	10.345	6.96413	11.5915	6.40513	6.28488	6.82804	6.0893
ENSG00000075336	TIMM21	18:74148510-74160530	44.6882	50.0267	24.2191	20.8787	24.4691	22.2348	23.2519	23.137
ENSG00000075340	ADD2	2:70607617-70768225	0.00565753	0.145989	0.00502715	0.0963928	0	0	0.0896852	0
ENSG00000075388	FGF4	11:69771015-69775403	0	0	0	0	0	0	0	0
ENSG00000075391	RASAL2	1:178094140-178484147	6.58918	7.41656	4.58456	4.42875	5.31635	4.32912	5.57587	5.34737
ENSG00000075399	VPS9D1	16:89707133-89720986	1.78645	1.43871	1.30517	1.77913	0.871164	0.872501	0.812834	0.535519
ENSG00000075407	ZNF37A	10:38094335-38125544	5.81633	6.50633	2.57778	2.59639	4.92475	3.60284	3.95308	5.00713
ENSG00000075413	MARK3	14:103385391-103503831	46.0938	41.644	28.1298	30.295	26.3149	30.1748	30.6282	29.962
ENSG00000075415	SLC25A3	12:98593590-98606379	437.115	379.309	256.305	249.005	315.058	311.469	294.166	280.739
ENSG00000075420	FNDC3B	3:172039627-172401665	18.4171	20.2444	36.0329	35.8416	26.6122	26.3621	26.2392	26.5063
ENSG00000075426	FOSL2	2:28392447-28417312	10.7326	10.7632	18.8428	21.6721	7.54954	7.89435	8.24103	7.52448
ENSG00000075429	CACNG5	17:66835116-66885486	0	0	0	0	0	0	0	0
ENSG00000075461	CACNG4	17:66964909-67033398	2.37944	2.23641	0.870984	1.13191	0.938951	0.842036	0.935223	0.96507
ENSG00000075539	FRYL	4:48497360-48780322	7.17464	11.3339	6.98815	6.72845	19.6139	17.1202	15.7367	17.435
ENSG00000075568	TMEM131	2:97756332-97995891	8.79302	9.38849	7.46116	9.06265	3.48852	5.0366	5.637	4.34819
ENSG00000075618	FSCN1	7:5592822-5606655	83.3352	50.4134	48.6957	52.3204	42.5508	40.4667	39.547	37.407
ENSG00000075624	ACTB	7:5527150-5563784	1196.78	839.482	718.367	755.116	814.87	804.711	791.055	849.377
ENSG00000075643	MOCOS	18:36187518-36272157	3.44405	7.37431	1.62724	3.17658	2.23313	2.40074	2.32563	2.39925
ENSG00000075651	PLD1	3:171600404-171810950	11.3019	16.695	18.1986	19.2577	9.51833	10.6239	9.70481	9.36799
ENSG00000075651	PLD1	3:171791789-171809924	1.15235	1.27379	0.569911	0.496379	1.31674	1.32538	1.38268	1.75089
ENSG00000075673	ATP12A	13:24680410-24712493	0	0	0	0	0	0	0	0
ENSG00000075702	WDR62	19:36054880-36105106	9.24411	5.74093	2.96331	3.21553	2.93437	3.31605	2.57229	3.18832
ENSG00000075711	DLG1	3:197042559-197299300	51.0285	44.0034	23.6782	23.7709	35.3278	34.827	37.9097	37.8842
ENSG00000075785	RAB7A	3:128726121-128814796	141.279	99.1039	87.541	95.0111	18.318	15.001	15.2432	17.4533
ENSG00000075790	BCAP29	7:107579976-107629170	27.9603	21.9555	20.2605	19.7575	19.3674	18.7338	20.2497	17.6337
ENSG00000075826	SEC31B	10:100486641-100519864	4.7448	3.75475	5.73404	3.28015	0.691893	1.20286	1.5413	1.17051
ENSG00000075856	SART3	12:108522579-108561400	30.1882	35.7576	32.9681	29.4504	27.7601	26.721	27.1098	27.4196
ENSG00000075884	ARHGAP15	2:143091361-143768352	0	0.0269226	0	0	0.0943515	0	0.0771059	0
ENSG00000075884	ARHGAP15	2:143601516-143608759	0	0	0	0	0	0.0224306	0	0
ENSG00000075886	TUBA3D	2:131476092-131482934	0	0.0943728	0	0	0.0430513	0.0438705	0.0498779	0.212621
ENSG00000075891	PAX2	10:100735602-100829941	0.0263986	0	0	0.0132095	0	0	0	0
ENSG00000075914	EXOSC7	3:44975240-45036066	25.2842	28.1046	27.2682	26.4609	28.7502	28.8013	26.6726	27.0045
ENSG00000075945	KIFAP3	1:169921325-170085208	8.96286	9.3815	10.4504	10.6798	4.23876	5.07913	5.31948	4.66101
ENSG00000075975	MKRN2	3:12557013-12583713	28.2334	26.8125	27.4815	27.1758	22.9807	22.825	21.0195	19.9185
ENSG00000076003	MCM6	2:135839625-135876426	32.9271	33.1453	19.3683	20.6394	19.6122	20.8414	19.1068	20.0671
ENSG00000076043	REXO2	11:114439385-114450279	69.7086	71.6642	55.048	60.3578	61.9094	57.2616	60.879	54.4412
ENSG00000076053	RBM7	11:114400029-114414203	37.2705	35.375	37.8077	39.8928	12.8445	14.39	11.7065	10.6663
ENSG00000076067	RBMS2	12:56521928-56596196	9.04853	10.5337	9.90873	10.9701	5.62002	4.7399	4.29636	5.19478
ENSG00000076108	BAZ2A	12:56595595-56636816	41.194	35.1547	52.2348	48.6953	9.67175	9.60111	9.09854	13.3713
ENSG00000076201	PTPN23	3:47381010-47413441	11.5703	8.03334	2.73392	2.78517	1.12475	1.32746	1.68158	1.84814
ENSG00000076242	MLH1	3:36993331-37050918	38.518	31.3461	22.0762	26.3842	27.5052	27.0999	27.4403	26.6438
ENSG00000076248	UNG	12:109097573-109110992	36.7028	36.4907	19.3827	20.279	25.8895	24.9981	23.8936	22.1298
ENSG00000076258	FMO4	1:171314207-171342084	0.210799	0.255317	0.225227	0.110772	0.243388	0.333622	0.112655	0.115878
ENSG00000076321	KLHL20	1:173714940-173786702	7.16896	5.78107	2.76001	3.2177	5.91114	6.30455	6.37841	6.45411
ENSG00000076344	RGS11	16:268300-275980	0.154448	0	0.105505	0.0206768	0.0531083	0.0560958	0.0329284	0.0545851
ENSG00000076351	SLC46A1	17:28394755-28407197	7.66529	5.57408	2.95902	1.75902	3.35836	4.29838	4.097	3.2088
ENSG00000076356	PLXNA2	1:208022241-208244320	1.20245	1.05025	0.368073	0.827026	0.851707	0.445079	0.65094	0.709215
ENSG00000076382	SPAG5	17:28577564-28599279	51.9472	49.7883	53.1725	51.2804	30.9738	30.0263	30.2169	30.7696
ENSG00000076513	ANKRD13A	12:109999185-110039763	15.7951	16.5093	16.6173	15.1938	11.1015	11.4803	13.4237	11.5402
ENSG00000076554	TPD52	8:80034744-80231232	140.56	129.59	171.705	169.822	77.8522	72.4817	66.8789	71.3486
ENSG00000076555	ACACB	12:109116594-109268226	3.74363	3.74687	2.39192	1.43417	3.15309	4.42552	4.54038	3.69084
ENSG00000076604	TRAF4	17:28743983-28750958	42.1511	31.2055	27.3024	32.6376	23.6792	22.0702	23.8273	20.1712
ENSG00000076641	PAG1	8:80967809-81112068	0.483189	0.432982	2.25118	1.59958	0.154962	0.161683	0.656103	0.410967
ENSG00000076650	GPATCH1	19:33080879-33130542	3.59375	3.64123	3.65243	2.9831	1.68142	1.6765	1.58783	1.68871
ENSG00000076662	ICAM3	19:10333775-10339823	7.60311	8.82935	8.43261	9.84256	5.63247	6.48307	6.12787	3.95892
ENSG00000076685	NT5C2	10:103088016-103193306	39.8897	36.5137	19.0029	18.5516	23.3898	25.8931	24.9007	21.0203
ENSG00000076706	MCAM	11:119308528-119321521	77.7552	52.6929	34.5908	31.2457	51.3034	55.5725	45.857	49.6647
ENSG00000076716	GPC4	X:133300102-133415490	0.0108307	0.00895907	0.0095578	0.00832933	0	0	0	0
ENSG00000076770	MBNL3	X:132369316-132489968	1.47688	1.4707	0.92163	0.975487	0.499632	0.46617	0.768504	0.618357
ENSG00000076826	CAMSAP3	19:7595901-7618304	5.88049	3.38134	3.20329	3.48176	1.11801	1.21465	0.875004	0.973355
ENSG00000076864	RAP1GAP	1:21596214-21669363	9.4136	6.57051	10.8553	10.9404	2.6914	3.30391	3.26513	3.61584
ENSG00000076924	XAB2	19:7619524-7629565	27.6379	19.4537	18.1087	19.6563	5.07303	5.26599	5.64282	5.60023
ENSG00000076928	ARHGEF1	19:41883160-41930150	17.2081	11.7986	8.56919	7.8985	6.29768	6.51442	6.49088	5.28121
ENSG00000076944	STXBP2	19:7636880-7647873	25.978	17.7458	24.1586	26.5432	7.31081	7.48024	6.85816	8.02455
ENSG00000076984	MAP2K7	19:7903842-7914478	18.7276	13.9329	12.8388	12.4296	5.0112	5.21304	5.89038	4.7842
ENSG00000077009	NMRK2	19:3933102-3942416	0	0	0	0	0.0317604	0	0	0
ENSG00000077044	DGKD	2:233354506-233472104	27.0462	28.3744	35.9922	34.872	14.3534	14.6613	20.0661	17.7687
ENSG00000077063	CTTNBP2	7:117710650-117874139	0.276131	0.216147	0.0112252	0.020641	0.0140019	0	0	0.00771359
ENSG00000077080	ACTL6B	7:100643096-100656461	0	0	0	0	0	0	0	0
ENSG00000077092	RARB	3:25174331-25597932	0.108995	0.142347	0.0379217	0.0165116	0.340334	0.342161	0.263695	0.315629
ENSG00000077097	TOP2B	3:25597904-25664907	68.671	72.9522	59.8734	57.0002	47.7724	51.6817	50.5052	50.8763
ENSG00000077147	TM9SF3	10:96518108-96587452	50.5688	62.807	47.0622	47.8176	39.4255	44.2316	34.8999	39.5114
ENSG00000077150	NFKB2	10:102394109-102402529	7.60158	4.37962	14.2265	13.9054	2.56614	1.62421	3.6762	2.60747
ENSG00000077152	UBE2T	1:202331656-202341980	70.6559	67.0185	71.1916	68.4269	43.1838	44.0126	42.1724	42.2066
ENSG00000077157	PPP1R12B	1:202348698-202592706	5.93335	4.18979	4.51135	5.34337	4.85759	5.13358	5.6765	6.39569
ENSG00000077232	DNAJC10	2:182716040-182794464	46.0608	65.6515	47.1761	41.2759	32.6582	38.5167	34.5694	35.2382
ENSG00000077235	GTF3C1	16:27459554-27549913	48.4418	30.6669	22.5849	17.491	16.2258	16.3352	16.6937	17.5802
ENSG00000077238	IL4R	16:27313667-27364778	2.95822	3.10901	10.1941	5.53065	1.89575	2.38126	2.35917	2.87684
ENSG00000077254	USP33	1:77695986-77759852	27.9835	34.6812	28.2112	27.904	25.4433	25.2604	23.2483	23.1432
ENSG00000077264	PAK3	X:110944284-111227361	0	0.0223725	0	0	0	0	0	0.00445948
ENSG00000077274	CAPN6	X:111245102-111270523	0	0.0252942	0	0.0117489	0	0	0	0
ENSG00000077279	DCX	X:111293779-111412375	0	0	0	0	0	0	0	0
ENSG00000077312	SNRPA	19:40750636-40765389	82.2107	72.2728	81.3061	76.4062	19.4729	22.6238	20.2335	21.0154
ENSG00000077327	SPAG6	10:22345444-22454224	0	0	0	0	0	0	0	0
ENSG00000077348	EXOSC5	19:41386373-41397479	16.4508	11.9925	14.5974	16.5941	17.1807	16.9904	16.9177	14.9473
ENSG00000077380	DYNC1I2	2:171687408-171748420	42.8127	50.8517	49.5608	45.5267	24.1992	25.2958	24.5397	22.5647
ENSG00000077420	APBB1IP	10:26438202-26567803	0	0.03224	0.0342918	0.0307186	0.0220847	0	0.0386639	0
ENSG00000077454	LRCH4	7:100574010-100586153	11.2838	6.21085	4.67422	3.30707	3.47584	2.24896	3.08168	2.75795
ENSG00000077458	FAM76B	11:95768941-95790409	13.4749	21.084	14.3611	16.2269	11.1569	12.1756	12.8064	12.1157
ENSG00000077463	SIRT6	19:4174108-4182604	15.7224	9.91348	8.6565	9.72637	7.98068	8.04984	7.57488	8.56043
ENSG00000077498	TYR	11:89177451-89295759	0	0	0	0	0	0	0	0
ENSG00000077514	POLD3	11:74493850-74669117	13.3729	16.508	20.2593	19.5807	9.11509	8.85774	8.51544	9.64072
ENSG00000077522	ACTN2	1:236686453-236764631	0	0	0	0	0	0	0	0.0133762
ENSG00000077549	CAPZB	1:19338775-19485539	118.878	100.379	80.6802	82.8251	40.6067	42.5228	44.1382	42.3225
ENSG00000077585	GPR137B	1:236142504-236221865	0.597754	0.913407	0.767288	0.558029	0.482899	0.696693	0.809615	0.437092
ENSG00000077616	NAALAD2	11:90131514-90192894	0.22841	0.137814	0.0320081	0.0698344	0.591892	0.470501	0.417607	0.515414
ENSG00000077684	JADE1	4:128809622-128875224	8.68272	8.6272	7.08434	6.80724	9.42072	8.47634	8.97192	8.05852
ENSG00000077713	SLC25A43	X:119399059-119454478	11.4557	11.6105	8.80759	10.0474	6.58575	8.39938	7.89034	7.62483
ENSG00000077721	UBE2A	X:119574466-119591083	46.6948	47.9673	41.2095	39.8326	21.0928	19.5912	20.9181	21.0438
ENSG00000077782	FGFR1	8:38411137-38468834	8.02063	9.40762	13.9295	10.148	5.84145	5.46866	4.8198	5.43842
ENSG00000077800	FKBP6	7:73328163-73358637	1.31208	0.569733	0.0768957	0.116305	0.165274	0.284613	0.200169	0.13586
ENSG00000077935	SMC1B	22:45344062-45413619	0.025823	0	0	0	0.00826734	0.00725893	0.0329589	0.0156181
ENSG00000077942	FBLN1	22:45502237-45601135	106.193	75.9127	63.1375	58.7114	17.7153	19.596	20.1733	20.8362
ENSG00000077943	ITGA8	10:15513948-15720125	0	0	0	0	0	0	0	0
ENSG00000077984	CST7	20:24949229-24959928	0	0	0	0	0	0	0.423667	0
ENSG00000078018	MAP2	2:209424057-209734118	17.54	18.4449	8.53193	6.38782	5.73558	5.72094	6.85607	7.03616
ENSG00000078043	PIAS2	18:46803223-46920160	8.71496	8.26481	12.9984	12.0636	11.7654	9.63125	9.33953	9.4146
ENSG00000078043	PIAS2	18:46907497-46907999	0	0	0	0	0.173845	0	0.194417	0.183305
ENSG00000078053	AMPH	7:38383703-38631567	0	0	0	0	0	0	0	0
ENSG00000078061	ARAF	X:47561099-47571920	29.7517	21.7868	17.2574	19.5226	13.0959	11.9929	13.0215	10.5996
ENSG00000078070	MCCC1	3:183015217-183116075	10.7114	8.10238	5.89349	7.19655	5.49081	5.74135	12.3244	6.07014
ENSG00000078081	LAMP3	3:183122212-183163839	0	0.0337675	0	0	0	0	0	0
ENSG00000078098	FAP	2:162170683-162245151	0.97917	0.641543	0.670199	0.59506	4.26375	4.061	4.21592	3.08192
ENSG00000078114	NEBL	10:20779972-21174187	1.66377	2.27252	9.28607	7.62022	3.17576	2.07539	2.28285	1.6751
ENSG00000078124	ACER3	11:76860866-77026797	4.26781	6.10071	6.78568	6.69781	3.52772	2.78042	3.41531	4.23327
ENSG00000078140	UBE2K	4:39698043-39782792	23.3281	34.715	19.1027	26.282	18.8847	19.3217	18.4166	18.4779
ENSG00000078142	PIK3C3	18:41955205-42087830	21.6443	21.6482	22.3825	21.1895	18.1412	17.8426	16.3162	17.1534
ENSG00000078177	N4BP2	4:40056825-40158252	1.97063	2.62279	1.21493	1.27742	2.53502	2.78497	2.43153	2.28623
ENSG00000078237	TIGAR	12:4307762-4354593	17.8085	24.0474	4.30454	4.34899	15.6439	16.5583	16.4859	15.9406
ENSG00000078246	TULP3	12:2877222-2941140	20.1496	16.7677	11.6385	11.6487	6.26553	8.56422	7.64532	8.10453
ENSG00000078269	SYNJ2	6:157981886-158099176	6.0339	6.02674	8.00271	8.98775	5.66867	6.53479	5.30866	5.39575
ENSG00000078295	ADCY2	5:7396207-7830081	0	0	0	0.00136462	0.0180091	0	0.0154617	0
ENSG00000078304	PPP2R5C	14:101761797-101927989	67.7038	68.8642	69.6148	67.9667	51.1491	48.4805	49.9513	44.9026
ENSG00000078319	PMS2P1	7:100320991-100341908	6.85664	5.63577	5.97201	7.8414	2.70747	2.57448	2.48661	2.41196
ENSG00000078328	RBFOX1	16:6019093-7713338	0	0	0	0	0	0	0	0
ENSG00000078369	GNB1	1:1785284-1891117	122.032	76.9676	76.8536	82.4543	28.2869	28.9952	26.1638	26.73
ENSG00000078399	HOXA9	7:27162434-27175180	0.224756	0.89551	0.300938	0.228825	0.155621	0.0624787	0.19813	0.107061
ENSG00000078401	EDN1	6:12290362-12297194	0.300385	0.27793	0.295961	0.300551	1.86477	1.71212	1.05447	0.912948
ENSG00000078403	MLLT10	10:21524674-21743630	11.8665	15.228	13.2101	12.3997	12.6117	16.1738	15.3486	16.5819
ENSG00000078487	ZCWPW1	7:100400825-100428992	0.547556	0.790952	0.259931	0.424477	0.302058	0.254294	0.174879	0.347963
ENSG00000078549	ADCYAP1R1	7:31052460-31111479	0.0155606	0	0	0	0	0	0	0
ENSG00000078579	FGF20	8:16992168-17002181	0	0	0	0	0	0	0	0
ENSG00000078589	P2RY10	X:78945331-78961954	0	0	0	0	0	0	0.0573538	0
ENSG00000078596	ITM2A	X:79360383-79367667	0	0	0	0	0.044088	0	0	0
ENSG00000078618	NRD1	1:51789190-51878937	67.3703	67.4416	46.7023	47.7177	31.8472	34.4995	33.6452	35.586
ENSG00000078668	VDAC3	8:42391623-42405897	100.974	113.741	93.6979	87.1877	61.2718	60.8771	59.5185	53.1591
ENSG00000078674	PCM1	8:17922839-18029944	33.8607	36.6051	34.0779	42.3728	31.0132	33.5808	33.085	35.9393
ENSG00000078687	TNRC6C	17:78004167-78108835	1.00125	2.19379	0.591525	0.495371	0.432387	0.903655	0.74248	0.546234
ENSG00000078699	CBFA2T2	20:33490074-33650036	5.72305	4.49866	3.78801	4.1776	1.44866	1.95488	1.57937	1.71947
ENSG00000078725	BRINP1	9:119153457-119369467	4.72613	3.63063	0.876969	0.772498	3.03351	2.60806	2.59637	2.70961
ENSG00000078747	ITCH	20:34363234-34511393	21.4629	22.6282	17.7132	18.105	25.95	23.555	22.4457	23.5653
ENSG00000078795	PKD2L2	5:137887967-137942747	0.183749	0	0	0.215315	0.0803832	0.17401	0.0678733	0.0674847
ENSG00000078804	TP53INP2	20:34704289-34713439	6.3627	5.39089	7.8092	6.37896	0.971197	0.996892	0.665157	0.941484
ENSG00000078808	SDF4	1:1216907-1232031	81.2735	68.2799	82.7113	74.9513	39.2952	40.159	37.2617	33.7088
ENSG00000078814	MYH7B	20:34975402-35002437	0.179983	0.293901	0.023936	0.0132311	0.0672842	0.0848986	0.00547714	0.40756
ENSG00000078898	BPIFB2	20:33007599-33023709	0	0	0	0	0	0	0	0
ENSG00000078900	TP73	1:3652519-3736201	2.42712	1.65168	0.748493	0.78928	0.0843571	0.145746	0.385019	0.477107
ENSG00000078902	TOLLIP	11:1274370-1309654	9.658	6.95986	7.36942	7.46401	4.79597	4.71082	4.55864	4.93855
ENSG00000078967	UBE2D4	7:43926437-43956136	4.11648	4.1102	3.24634	4.47598	1.91648	1.72827	1.98834	1.70178
ENSG00000079101	CLUL1	18:596987-650334	0.0774199	0.490635	0.522523	0	0.525	0.0879647	0.306019	0.111962
ENSG00000079102	RUNX1T1	8:91954966-92103286	0.000396867	0	0.00765443	0.00121236	0	0	0	0
ENSG00000079112	CDH17	8:94127170-94217303	0	0	0	0	0	0	0	0
ENSG00000079134	THOC1	18:214519-268050	33.8337	34.1198	36.556	30.2367	21.4743	22.7488	19.6347	18.6
ENSG00000079150	FKBP7	2:178463663-178478600	9.07064	13.4928	6.73335	4.46088	6.50372	7.76647	7.50329	7.87319
ENSG00000079156	OSBPL6	2:178194480-178402891	1.90677	2.51916	3.97817	4.12808	2.83528	2.0164	2.11033	2.13559
ENSG00000079215	SLC1A3	5:36606354-36688334	19.9051	17.31	15.9069	11.9633	15.0845	16.5665	14.8843	15.2754
ENSG00000079246	XRCC5	2:216107463-216206303	197.761	208.674	135.524	140.151	180.993	186.81	169.333	166.712
ENSG00000079257	LXN	3:158645821-158672693	0	0	0	0.0424419	0.589439	0.651554	0.716215	0.286251
ENSG00000079263	SP140	2:230203109-230313215	0.0289092	0	0.0168051	0.0882479	0	0	0.0163502	0.00968634
ENSG00000079277	MKNK1	1:46557407-46616843	20.0521	19.9304	13.8163	12.1763	13.5664	12.6068	10.5606	14.4729
ENSG00000079308	TNS1	2:217799788-218002995	5.74793	5.15839	6.97813	7.31088	2.4812	1.49596	1.45414	2.09172
ENSG00000079313	REXO1	19:1815245-1848463	19.5977	11.5078	6.88501	7.0398	3.70445	2.98404	2.7545	3.52351
ENSG00000079332	SAR1A	10:70147288-70170523	29.8494	37.6574	30.413	32.3396	41.8487	41.5762	40.936	38.9984
ENSG00000079335	CDC14A	1:100345024-100520277	1.02098	1.21114	1.12077	1.1235	1.22945	1.47696	1.09563	1.29147
ENSG00000079337	RAPGEF3	12:47734366-47771040	0.140387	0.150596	0.720191	0.629262	0.136723	0.2364	0.433779	0.288124
ENSG00000079385	CEACAM1	19:42507303-42561234	0.0865482	0.452897	0.785599	0.510655	0.241125	0.221864	0.444658	0.704917
ENSG00000079387	SENP1	12:48042897-48106308	20.792	21.7667	17.6528	18.6557	13.8984	14.1947	12.8602	14.2095
ENSG00000079393	DUSP13	10:75094431-75109221	0.401268	0.144118	0.354205	0.556764	0.285523	0.31362	0.0731674	0.226078
ENSG00000079432	CIC	19:42268536-42295797	14.8525	9.20539	10.6008	9.94871	1.44931	2.40565	1.73665	2.05157
ENSG00000079435	LIPE	19:42401506-42427426	0.619195	0.447333	0.0710366	0	0.386024	0.21357	0.186507	0.334635
ENSG00000079459	FDFT1	8:11795572-11839309	129.314	109.109	137.084	139.405	52.8269	56.0642	56.8721	55.0166
ENSG00000079462	PAFAH1B3	19:42297032-42303546	38.74	26.0575	17.244	17.0598	19.756	17.2064	17.7105	17.4521
ENSG00000079482	OPHN1	X:68042343-68433913	1.85834	1.94717	1.87149	1.55118	2.72636	3.34272	2.79736	3.10978
ENSG00000079557	AFM	4:73481682-73504001	0	0	0	0	0	0	0	0
ENSG00000079616	KIF22	16:29790718-29805385	60.2898	43.0042	29.739	28.3457	32.4788	30.3962	29.9819	29.9717
ENSG00000079689	SCGN	6:25652200-25701783	0	0	0	0	0	0.0246298	0	0
ENSG00000079691	LRRC16A	6:25279077-25620530	21.898	21.8887	9.90659	10.722	19.3305	20.6895	20.4872	20.0275
ENSG00000079739	PGM1	1:63593275-63660245	50.9765	51.2405	46.3801	49.1169	33.3124	34.8202	33.0936	32.1622
ENSG00000079785	DDX1	2:15591177-15631111	112.64	104.463	75.008	77.5359	54.5921	54.577	55.5986	54.3532
ENSG00000079805	DNM2	19:10718078-10833488	68.6603	51.8689	64.1364	64.7276	26.318	27.8971	29.2284	29.0163
ENSG00000079819	EPB41L2	6:130839346-131063322	80.1472	81.2994	81.0408	78.2897	25.4496	28.1662	25.9457	26.5349
ENSG00000079841	RIMS1	6:71886702-72403143	0.0201912	0	0	0.0298248	0	0	0.00507465	0
ENSG00000079931	MOXD1	6:132296054-132401545	0	0	0	0	0	0	0.0361102	0
ENSG00000079950	STX7	6:132445866-132513198	17.0552	14.857	16.9598	21.11	6.89312	7.44543	6.92785	5.61725
ENSG00000079974	RABL2B	22:50767500-50783663	13.0583	12.0487	5.21815	5.5255	2.72602	2.86657	2.16023	3.46051
ENSG00000079999	KEAP1	19:10486119-10503741	25.8453	29.5585	9.91079	13.4077	16.0218	17.9097	14.5985	15.4286
ENSG00000080007	DDX43	6:73394747-73417569	0	0	0	0.017056	0	0	0.014348	0.0407872
ENSG00000080031	PTPRH	19:55181247-55209506	0.105486	0.10783	2.15026	1.07603	0.118871	0.0277839	0.0538691	0.0170081
ENSG00000080166	DCT	13:94436807-94479682	0.00529837	0	0	0.0179634	0	0	0.00988816	0.00641347
ENSG00000080189	SLC35C2	20:46345979-46364458	23.0287	16.4309	7.36596	9.70713	13.4924	12.8235	13.0424	10.8569
ENSG00000080200	CRYBG3	3:97822039-97944963	2.54896	2.93694	2.08284	2.87224	2.82257	2.98679	2.78042	2.70925
ENSG00000080224	EPHA6	3:96814580-97752460	0	0.0228513	0.151498	0.354919	0.169669	0.221687	0.151289	0.403374
ENSG00000080293	SCTR	2:119439842-119525301	0	0	0	0	0	0.100656	0	0
ENSG00000080298	RFX3	9:3218296-3526004	1.24777	1.38801	5.44223	5.34801	0.596704	0.720273	1.33322	0.882341
ENSG00000080345	RIF1	2:151409882-151508013	12.999	15.9469	7.52572	7.9951	22.2767	23.2942	22.0199	22.3002
ENSG00000080371	RAB21	12:71754873-71800285	46.2826	41.6455	37.9668	30.4263	33.9274	32.4217	28.5137	30.3655
ENSG00000080493	SLC4A4	4:71187285-71572087	0.00502777	0.0119306	0	0	0	0	0	0
ENSG00000080503	SMARCA2	9:2015218-2193624	25.6917	22.1106	15.7221	15.6048	9.88928	10.7837	10.5973	11.7116
ENSG00000080511	RDH8	19:10013248-10022279	0	0	0	0	0	0	0	0
ENSG00000080546	SESN1	6:108986436-109094819	7.25653	7.4296	4.39405	3.64647	5.4705	5.82231	6.3629	4.85139
ENSG00000080561	MID2	X:107825754-107927193	0.995329	1.35378	1.92966	2.16583	0.874136	1.09832	1.17161	1.24133
ENSG00000080572	PIH1D3	X:107206631-107244243	0	0	0	0	0	0	0	0
ENSG00000080573	COL5A3	19:9959560-10010471	0.150697	0.107138	1.54909	1.39291	0.0473001	0.0339382	0.0385137	0.0521478
ENSG00000080603	SRCAP	16:30698208-30741409	19.5201	14.7526	3.37902	3.78888	3.13076	3.4	3.93839	4.56392
ENSG00000080608	PUM3	9:2720468-2844241	35.3127	39.2591	21.469	21.1252	36.7311	33.6602	34.7123	32.4968
ENSG00000080618	CPB2	13:46053185-46105076	0.0181476	0.0291159	0.0309816	0.053913	0.0397244	0	0	0.043617
ENSG00000080644	CHRNA3	15:78593051-78621295	0.525173	1.17556	0.393116	0.223901	0.630114	0.45596	1.05433	0.469731
ENSG00000080709	KCNN2	5:114360944-114496500	0	0.100984	0	0	0	0	0	0
ENSG00000080802	CNOT4	7:135361794-135510127	6.60232	7.33504	7.50833	5.55085	3.20687	3.06254	2.67292	3.29718
ENSG00000080815	PSEN1	14:73136417-73223691	8.24602	7.96928	4.09198	4.90147	6.73495	5.94644	5.17665	5.71855
ENSG00000080819	CPOX	3:98521131-98593723	8.7012	9.76795	11.531	13.4738	6.28714	5.13575	6.77123	5.78492
ENSG00000080822	CLDND1	3:98497911-98523066	17.4394	19.6074	52.4617	50.6936	11.7707	11.9195	12.8792	12.1848
ENSG00000080823	MOK	14:102224499-102305200	5.25929	6.26536	5.58573	4.22857	3.18164	3.05657	3.54547	3.87005
ENSG00000080824	HSP90AA1	14:102080737-102139699	922.515	1060.15	431.507	430.912	308.308	326.547	292.593	311
ENSG00000080839	RBL1	20:36996348-37095995	12.0572	14.5745	7.21074	7.84814	9.39099	10.0524	10.2229	9.86267
ENSG00000080845	DLGAP4	20:36306335-36528637	15.4016	10.1407	17.9661	16.6584	1.98358	2.89801	3.00061	3.2785
ENSG00000080854	IGSF9B	11:133908563-133956985	1.30967	2.38851	1.80037	1.49182	0.357412	0.432937	0.372364	0.37035
ENSG00000080910	CFHR2	1:196943771-196959226	0	0	0	0	0	0	0	0
ENSG00000080947	CROCCP3	1:16467435-16499257	0.691294	0.628056	1.70682	2.71499	1.84124	0.680689	0.48114	0.510686
ENSG00000080986	NDC80	18:2571510-2616635	26.9107	31.3053	32.6005	33.9592	18.9391	20.0889	17.0307	15.5071
ENSG00000081014	AP4E1	15:50908671-51005900	10.0475	13.3015	4.28933	5.24137	8.34493	8.69287	8.16928	7.68428
ENSG00000081019	RSBN1	1:113761831-113812476	5.50573	4.54862	5.37836	6.47828	2.97904	3.06674	2.90793	3.64621
ENSG00000081026	MAGI3	1:113390748-113685923	4.9947	5.16329	3.58224	2.8686	2.34252	2.47054	2.27918	2.34517
ENSG00000081041	CXCL2	4:74097034-74099293	0.553226	1.04112	1.07729	1.12107	1.07081	0.493029	0.822951	0.501918
ENSG00000081051	AFP	4:73431137-73456174	0	0	0	0	0	0	0	0
ENSG00000081052	COL4A4	2:227002710-227164113	1.72162	1.62104	0.380874	0.389438	0.151142	0.15204	0.145443	0.150684
ENSG00000081059	TCF7	5:134114710-134151865	3.50949	3.02	2.82061	2.53136	1.37611	1.43594	1.47385	1.58978
ENSG00000081087	OSTM1	6:108041408-108165854	7.17726	11.1922	3.93751	5.88477	8.49706	9.03132	9.13286	8.26584
ENSG00000081138	CDH7	18:65750251-65890341	0.238119	0.144172	1.00537	1.16796	0.43938	0.638172	0.377614	0.528834
ENSG00000081148	IMPG2	3:101222545-101320560	0	0	0	0	0	0.0106629	0	0
ENSG00000081154	PCNP	3:101574094-101594437	96.7009	102.875	86.7829	90.1537	39.4659	43.5137	42.9852	43.7434
ENSG00000081177	EXD2	14:69191510-69244020	5.30849	5.36825	3.27591	4.61928	3.2732	3.59595	3.99428	3.72154
ENSG00000081181	ARG2	14:67619797-67651720	2.76191	2.40284	2.86558	2.13319	2.18484	1.35289	2.95731	2.62952
ENSG00000081189	MEF2C	5:88717116-88904257	9.83186	10.8267	8.82975	5.58622	7.22164	6.21555	3.62022	6.14088
ENSG00000081237	PTPRC	1:198638670-198757283	0.0746711	0	0.0308285	0.0453811	0.102264	0	0.0893039	0
ENSG00000081248	CACNA1S	1:201039511-201112566	0	0	0	0	0	0	0.00566999	0
ENSG00000081277	PKP1	1:201283451-201332993	0.0255806	0	0	0.019275	0	0.0143217	0	0
ENSG00000081307	UBA5	3:132654445-132678097	24.961	32.0506	34.3776	34.471	16.3545	20.1933	17.1305	16.0697
ENSG00000081320	STK17B	2:196133565-196176503	5.65272	5.61524	9.76794	8.48067	7.31015	6.44297	6.49572	6.20912
ENSG00000081377	CDC14B	9:96490240-96619830	5.25243	6.02193	5.69976	5.25926	7.59877	7.61333	9.14133	8.15806
ENSG00000081386	ZNF510	9:96755864-96778129	3.57411	2.64015	0.321472	0.328189	1.81623	1.95798	1.83955	2.26038
ENSG00000081479	LRP2	2:169127108-169362685	0	0	0.00292294	0	0	0.0018494	0	0
ENSG00000081665	ZNF506	19:19785838-19821751	0.654892	0.704111	0.262181	0.0635209	0.416272	0.365548	0.568552	0.550716
ENSG00000081692	JMJD4	1:227730424-227735411	9.00922	6.20604	1.66668	1.43835	8.96589	9.57375	7.83748	7.66747
ENSG00000081721	DUSP12	1:161749757-161757238	22.7011	22.0911	14.9928	16.7827	15.7888	15.4197	16.0352	15.232
ENSG00000081760	AACS	12:125065378-125143333	16.9685	15.6014	11.9135	11.204	11.7619	11.2681	11.3427	11.1261
ENSG00000081791	KIAA0141	5:141923807-141942047	42.141	33.22	27.9944	25.4445	14.0402	15.5053	13.6158	12.5827
ENSG00000081800	SLC13A1	7:123113530-123199986	0.0102974	0.00137506	0.000628463	0.000684446	0	0	0	0
ENSG00000081803	CADPS2	7:122318424-122886759	0.158651	0.0933899	0.0394719	0.0190524	0.0776912	0.251026	0.0340571	0.0654046
ENSG00000081818	PCDHB4	5:141121798-141125623	0.00713451	0.0419488	0	0	0	0.00801874	0	0.0172539
ENSG00000081842	PCDHA6	5:140827957-141012344	5.22e-85	6.16e-71	2.48e-25	2.08e-63	1.46e-43	1.45e-113	6.02e-54	5.55e-102
ENSG00000081853	PCDHGA2	5:141338759-141512979	0.00594134	0.040518	0.0314145	0.0273748	0.0195719	0.0133659	0.00758545	1.72e-123
ENSG00000081870	HSPB11	1:53916573-53945929	42.3925	40.0901	30.2515	32.857	19.2485	18.2421	20.323	17.6868
ENSG00000081913	PHLPP1	18:62715449-62980433	5.93495	3.1099	3.14426	3.11819	2.94355	3.33568	2.53069	2.60803
ENSG00000081923	ATP8B1	18:57646425-57803101	1.04444	0.933866	2.37034	0.932226	1.22977	1.38489	1.47811	1.59805
ENSG00000081985	IL12RB2	1:67307363-67396900	0.0938739	0.0475713	0.0760998	0.165765	0.396331	0.365211	0.405382	0.454036
ENSG00000082014	SMARCD3	7:151238763-151277896	5.73462	4.39908	6.29914	4.54761	2.36095	2.28988	2.2264	2.68134
ENSG00000082068	WDR70	5:37379211-37753435	38.6523	30.7081	29.068	30.8307	37.072	39.0948	34.1539	37.6234
ENSG00000082074	FYB	5:39105235-39274528	0.0109543	0.00937135	0.0571647	0.0871193	0.0637076	0.0332754	0.135844	0.00685951
ENSG00000082126	MPP4	2:201644869-201698694	0.0255009	0.00262887	0.0289262	0.0467534	0.0139725	0.0571152	0.0162173	0.0307373
ENSG00000082146	STRADB	2:201387857-201480846	5.42998	5.79858	3.20028	2.65346	3.96477	3.57873	3.30324	4.80061
ENSG00000082153	BZW1	2:200810593-200827338	153.168	195.697	708.821	780.237	182.58	181.033	190.772	170.331
ENSG00000082175	PGR	11:101029623-101130524	0	0	0	0	0	0.00213128	0.0024179	0.0022919
ENSG00000082196	C1QTNF3	5:34019447-34043832	0.722352	0.616956	0.895716	0.229394	0.195109	0.0987554	0.160031	0.079951
ENSG00000082212	ME2	18:50879048-50954257	20.4938	21.6641	16.3277	16.6925	11.2869	11.3904	11.0174	11.8073
ENSG00000082213	C5orf22	5:31532265-31555058	28.2963	32.9859	22.5097	24.0359	20.2369	22.7589	22.4256	24.6136
ENSG00000082258	CCNT2	2:134918234-134959342	10.1672	13.6984	15.6745	13.8626	14.4172	11.2	12.9829	12.2081
ENSG00000082269	FAM135A	6:70412940-70561174	6.19034	8.75727	5.30629	5.0656	11.4984	12.7316	10.7343	11.5076
ENSG00000082293	COL19A1	6:69866570-70209976	0.0445835	0	0	0	0.031417	0.0416681	0.0108956	0.0875022
ENSG00000082397	EPB41L3	18:5392380-5630700	0.106789	0.128553	0.118808	0.0491604	0	0	0	0.00662758
ENSG00000082438	COBLL1	2:164653623-164843679	4.1016	3.7939	3.42456	2.97054	4.02545	2.65699	3.45425	3.24999
ENSG00000082458	DLG3	X:70444860-70505490	27.7286	27.3733	25.5881	24.3673	15.5123	14.5928	10.3751	13.1447
ENSG00000082482	KCNK2	1:215005774-215237093	0.946061	0.801774	0.118632	0	0.438445	0.213808	0.103604	0.304139
ENSG00000082497	SERTAD4	1:210232798-210246631	7.43035	10.56	1.1444	1.41961	4.99486	5.45382	5.32853	4.57988
ENSG00000082512	TRAF5	1:211326614-211374946	2.71611	3.37662	4.62249	3.19916	1.28647	1.48005	1.5625	1.34614
ENSG00000082515	MRPL22	5:154941069-154969411	85.2882	82.493	62.1817	59.5808	49.8425	52.4235	44.0834	46.158
ENSG00000082516	GEMIN5	5:154887415-154938209	23.0212	22.8091	11.1851	11.4691	14.3424	15.127	14.7865	14.8127
ENSG00000082556	OPRK1	8:53225715-53251697	0.1151	0.190274	0.0304431	0.0213757	0.0568765	0.0388442	0.0808304	0.0656583
ENSG00000082641	NFE2L1	17:48048328-48061487	59.3952	76.6947	82.9997	81.6645	24.7829	25.2086	21.4296	19.2159
ENSG00000082684	SEMA5B	3:122909192-123028605	0.0853394	0.0315504	0.0506108	0.233865	0	0.008095	0.0091896	0
ENSG00000082701	GSK3B	3:119821322-120094417	19.1467	21.8328	22.0487	29.7496	17.2789	15.2577	18.7201	18.2254
ENSG00000082781	ITGB5	3:124761947-124901418	26.1422	26.3715	21.9131	22.7875	21.2226	23.8841	21.6715	20.8678
ENSG00000082805	ERC1	12:990508-1495933	11.0398	12.4869	7.37677	7.21445	7.93132	10.4826	9.16814	10.3501
ENSG00000082898	XPO1	2:61477848-61538626	146.77	187.098	113.78	120.503	126.426	134.701	125.845	128.922
ENSG00000082929	LINC01587	4:5524568-5527801	0	0	0	0	0	0	0	0
ENSG00000082996	RNF13	3:149812707-149962139	18.883	19.0429	13.7414	12.5395	23.8779	20.696	18.8555	20.4918
ENSG00000083067	TRPM3	9:70529062-71446904	0	0	0	0	0.0316415	0.00653842	0.00815272	0.0353653
ENSG00000083093	PALB2	16:23603159-23641310	8.28461	7.712	1.87631	2.61027	6.39138	6.10166	6.4514	6.27462
ENSG00000083097	DOPEY1	6:83067665-83171350	2.90482	3.01046	1.15309	0.874284	4.2307	2.80455	3.39931	3.68056
ENSG00000083099	LYRM2	6:89568143-89638753	26.6552	27.2611	9.14743	8.41026	17.3213	16.5555	15.7684	15.5401
ENSG00000083123	BCKDHB	6:80106646-80346270	17.1193	14.92	11.1554	11.9876	10.0106	9.6038	9.32589	9.12435
ENSG00000083168	KAT6A	8:41929478-42051990	7.69327	9.19338	6.55285	5.95145	9.36788	8.94223	10.8465	10.3109
ENSG00000083223	ZCCHC6	9:86287732-86354454	8.09641	8.33146	8.93472	10.7915	6.79058	6.90643	6.62336	6.36019
ENSG00000083290	ULK2	17:19770828-19867936	0.00442822	0.0367369	0.0321279	0.00751231	0.00765413	0.0236038	0.0304434	0.19162
ENSG00000083307	GRHL2	8:101492431-101669726	0.010225	0	0	0.0202975	0.0112304	0.034523	0.102539	0.0491545
ENSG00000083312	TNPO1	5:72816311-72916733	87.5699	104.969	75.36	81.817	85.647	88.8072	80.9547	81.2117
ENSG00000083444	PLOD1	1:11934204-11975538	94.1536	71.1934	201.714	197.786	40.866	40.1567	39.5972	36.7384
ENSG00000083454	P2RX5	17:3672198-3696404	23.8505	18.3026	12.3802	13.8372	13.029	13.5506	14.5307	13.315
ENSG00000083457	ITGAE	17:3714627-3801243	38.7999	43.1021	22.5854	19.2819	42.352	43.4902	38.4045	34.0457
ENSG00000083520	DIS3	13:72752168-72782096	26.0559	27.6522	21.4784	21.6932	19.5282	21.0025	18.9987	19.2811
ENSG00000083535	PIBF1	13:72782058-73016461	12.7644	18.7063	21.352	21.3973	9.98802	12.9352	13.9599	11.5958
ENSG00000083544	TDRD3	13:60396456-60573878	5.01807	5.34366	4.36827	4.01383	5.02729	5.08756	4.98794	5.25802
ENSG00000083622	AC000111.6	7:117604790-117647415	0	0	0	0	0	0	0	0
ENSG00000083635	NUFIP1	13:44939248-44989483	4.05951	4.29538	2.21417	2.47577	3.44503	3.02261	3.14062	3.43275
ENSG00000083642	PDS5B	13:32586426-32778019	17.1792	21.75	12.3144	11.2731	12.0703	10.2093	11.7347	13.5007
ENSG00000083720	OXCT1	5:41730064-41870519	76.2762	95.8493	67.1895	64.9214	65.7727	66.6313	58.3236	60.4088
ENSG00000083750	RRAGB	X:55717738-55758774	3.85343	4.57404	2.28799	3.06806	2.99131	4.66828	4.46245	4.03266
ENSG00000083782	EPYC	12:90963678-91005026	0	0	0	0	0	0	0.0250729	0
ENSG00000083799	CYLD	16:50742049-50801935	6.11107	6.74455	8.57494	7.65729	6.15013	6.99909	6.06665	5.49049
ENSG00000083807	SLC27A5	19:58479511-58512413	12.4402	9.19229	6.29484	7.83686	12.9572	12.5821	13.6039	12.9054
ENSG00000083812	ZNF324	19:58467044-58475436	4.17343	2.73239	0.854691	0.775053	2.83127	2.67452	2.22041	2.55826
ENSG00000083814	ZNF671	19:57719750-57727624	0	0	0	0	0	0	0	0
ENSG00000083817	ZNF416	19:57571565-57578927	1.19192	0.936555	0.0191919	0.167125	1.00442	1.08876	0.983624	1.02527
ENSG00000083828	ZNF586	19:57769654-57819939	4.56276	5.27567	6.00713	6.88373	5.69294	4.63096	5.76493	5.01402
ENSG00000083838	ZNF446	19:58474016-58481230	2.82023	1.66599	2.32371	2.83588	1.18492	1.3929	1.88214	1.0628
ENSG00000083844	ZNF264	19:57191499-57222846	1.48641	1.90519	1.53148	2.26298	2.72165	3.10214	2.89495	4.00375
ENSG00000083845	RPS5	19:58386399-58394806	594.071	390.816	435.418	488.52	502.813	459.393	453.345	427.611
ENSG00000083857	FAT1	4:186587782-186726722	13.4851	8.31792	6.6506	6.37709	11.8703	11.6353	11.967	11.3638
ENSG00000083896	YTHDC1	4:68310386-68350089	30.1449	29.5632	21.3677	22.9113	17.5325	17.1421	15.1322	16.3639
ENSG00000083937	CHMP2B	3:87227270-87255548	11.8991	11.0031	12.3455	12.9944	10.1599	9.80282	9.70158	8.54611
ENSG00000084070	SMAP2	1:40344849-40423326	12.6824	10.5898	18.0537	18.2395	5.36154	4.57058	5.77537	5.14304
ENSG00000084072	PPIE	1:39692181-39763914	34.7188	35.96	33.1916	34.4236	22.6248	23.3804	23.1356	20.9293
ENSG00000084073	ZMPSTE24	1:40258106-40294184	25.052	30.1006	7.03547	6.22587	27.7599	27.6442	25.6748	26.6786
ENSG00000084090	STARD7	2:96184858-96208825	67.6185	67.5523	11.9896	11.5528	61.4528	62.3277	52.1772	53.5248
ENSG00000084092	NOA1	4:56963369-56978823	12.225	9.12682	9.26528	10.8399	6.50014	6.4359	6.09424	6.01887
ENSG00000084093	REST	4:56907875-56935844	6.10221	6.94142	5.5603	5.08707	7.2482	8.5977	7.59211	8.21391
ENSG00000084110	HAL	12:95972661-95996365	0.100957	0.230693	0	0.0190264	0.205847	0.431801	0.0160534	0.083886
ENSG00000084112	SSH1	12:108778191-108857590	6.75677	6.94564	6.02464	6.4665	4.28661	3.49545	2.88074	3.5531
ENSG00000084207	GSTP1	11:67583594-67586660	296.964	171.111	136.862	145.414	170.089	167.792	150.792	147.263
ENSG00000084234	APLP2	11:130069836-130144811	155.224	151.548	146.783	143.934	78.2515	78.4526	75.7609	71.6592
ENSG00000084444	FAM234B	12:13044283-13142521	2.26763	2.30775	4.04743	4.50607	3.00411	2.50654	3.16691	2.67923
ENSG00000084453	SLCO1A2	12:21264599-21419594	0.00106701	0	0.00440044	0.00752563	0	0.0883101	0	0
ENSG00000084463	WBP11	12:14784578-14803540	61.1002	85.5433	55.3016	58.9715	19.9781	23.0472	22.7055	19.2228
ENSG00000084623	EIF3I	1:32221927-32231604	155.883	115.861	98.1426	95.8982	127.256	125.199	121.834	113.786
ENSG00000084628	NKAIN1	1:31179744-31239554	0.0981404	0.142406	0.246593	0.247782	0.107613	0.0244504	0.256946	0.0394704
ENSG00000084636	COL16A1	1:31652246-31704319	53.987	40.0752	25.7118	23.656	22.286	23.7938	18.5256	18.1873
ENSG00000084652	TXLNA	1:32179685-32198285	18.074	17.1026	8.84422	8.48772	16.4738	17.3527	16.1431	16.1714
ENSG00000084674	APOB	2:21001428-21044073	0	0	0	0	0	0	0	0
ENSG00000084676	NCOA1	2:24491913-24770702	3.57919	2.92942	2.28754	1.79224	1.90076	2.36405	2.30287	2.63254
ENSG00000084693	AGBL5	2:27042363-27070622	21.9928	13.1831	13.6778	13.6398	10.6501	10.3219	9.8153	9.53655
ENSG00000084710	EFR3B	2:25042129-25159137	0.623741	0.489357	0.126972	0.132536	0.23073	0.27328	0.132063	0.339531
ENSG00000084731	KIF3C	2:25926595-25982749	9.33904	7.58416	4.68271	5.43889	5.48267	4.88254	3.44434	6.52236
ENSG00000084733	RAB10	2:26034106-26137454	193.468	165.33	161.293	166.654	88.5954	88.7516	94.2813	87.5219
ENSG00000084734	GCKR	2:27496841-27523684	0.490244	0.367079	1.33534	1.01742	0.676006	0.50546	0.151024	0.151076
ENSG00000084754	HADHA	2:26190634-26244726	102.479	103.362	100.272	105.711	64.0108	66.6663	64.0664	62.1032
ENSG00000084764	MAPRE3	2:26970611-27027196	5.14633	3.76211	6.53082	6.92389	1.13963	1.02426	1.56281	1.50388
ENSG00000084774	CAD	2:27217389-27243943	42.1847	31.122	12.4991	13.0594	18.4285	19.6087	21.3014	22.4876
ENSG00000085063	CD59	11:33698260-33736445	267.396	275.964	328.994	358.142	271.586	265.57	235.158	222.655
ENSG00000085117	CD82	11:44564426-44620363	14.6798	11.7838	2.87862	3.01065	5.26018	4.38277	3.99365	3.87702
ENSG00000085185	BCORL1	X:129981106-130058083	4.60222	3.23009	3.27699	2.55759	0.255743	0.459474	0.403168	0.746485
ENSG00000085224	ATRX	X:77504877-77786269	35.6317	38.3021	33.2163	30.6159	33.9333	35.9669	34.2622	37.5163
ENSG00000085231	AK6	5:69350983-69370013	41.2025	46.4022	36.6551	34.7211	30.5871	30.042	30.1525	23.8756
ENSG00000085265	FCN1	9:134905889-134917963	0	0	0	0	0	0	0.0620821	0
ENSG00000085274	MYNN	3:169772830-169789716	5.55116	6.50168	4.54222	5.50902	4.69991	5.00744	4.76791	4.81964
ENSG00000085276	MECOM	3:169083498-169663618	4.63345	4.70126	1.65302	1.94728	6.37566	7.0082	5.78176	6.13885
ENSG00000085365	SCAMP1	5:78360582-78479071	20.4746	20.8802	22.1685	26.1783	22.2935	22.2049	18.9183	17.203
ENSG00000085377	PREP	6:105277564-105403084	27.5657	23.8636	21.741	23.4948	12.9948	11.5224	13.4074	15.0045
ENSG00000085382	HACE1	6:104728092-104859919	2.29846	2.81089	2.9722	3.57326	3.48221	3.26264	3.19499	3.44541
ENSG00000085415	SEH1L	18:12947132-12987536	21.3749	22.9422	8.16518	8.41264	14.1885	17.8202	16.0253	16.8183
ENSG00000085433	WDR47	1:108970213-109042113	4.87467	4.29701	4.98598	6.12048	3.32952	4.53688	3.54444	4.24662
ENSG00000085449	WDFY1	2:223855715-223945387	24.0156	25.0382	28.9388	29.7969	19.5092	20.972	19.6332	17.6482
ENSG00000085465	OVGP1	1:111414313-111427777	2.08428	1.80704	1.75368	0.983571	0.923881	0.825078	1.09206	0.685259
ENSG00000085491	SLC25A24	1:108134035-108200849	13.0313	17.576	7.43234	8.13065	12.98	13.2077	12.0455	12.1278
ENSG00000085511	MAP3K4	6:160991726-161117385	23.1281	16.8304	17.1234	12.2558	20.6034	14.8707	18.9567	20.4875
ENSG00000085514	PILRA	7:100367529-100400099	1.39839	1.03844	0.257186	0.365921	0.309259	0.203256	0.689101	0.288837
ENSG00000085552	IGSF9	1:159927038-159945604	0.190648	0.217057	0.0113511	0.0927205	0.014161	0.0895593	0.0709989	0.00930526
ENSG00000085563	ABCB1	7:87503632-87713323	0	0	0	0	0	0	0	0
ENSG00000085644	ZNF213	16:3129776-3142805	3.44364	1.90487	0.546342	0.823364	0.703315	0.562258	0.492409	0.86201
ENSG00000085662	AKR1B1	7:134442349-134459284	169.099	106.768	76.8952	85.6995	79.5462	77.9818	75.0423	75.0182
ENSG00000085719	CPNE3	8:86484829-86561498	16.2933	20.9377	16.2334	15.9476	16.8449	18.3044	18.5782	16.7131
ENSG00000085721	RRN3	16:15060021-15094317	17.0135	18.9423	10.9511	10.2848	13.3367	13.126	12.8254	12.473
ENSG00000085733	CTTN	11:70398403-70436584	83.4901	92.7806	108.029	100.842	73.8564	74.6451	70.421	69.1175
ENSG00000085741	WNT11	11:76186324-76210736	0.197352	0.268869	0.151825	0.392448	0.639762	0.397798	0.493857	0.649609
ENSG00000085760	MTIF2	2:55236594-55269347	35.0424	39.8745	31.1692	33.0918	31.2987	31.584	29.466	29.0481
ENSG00000085788	DDHD2	8:38225217-38275558	26.4789	29.0199	40.2051	43.5918	22.3573	20.1966	23.5307	23.3869
ENSG00000085831	TTC39A	1:51287257-51345116	1.48183	1.23305	1.52253	1.34525	1.27	0.483748	0.548982	0.680091
ENSG00000085832	EPS15	1:51354262-51519328	9.51554	10.9725	8.83173	9.99622	10.1602	12.7701	10.8762	10.1087
ENSG00000085840	ORC1	1:52372828-52404459	24.1915	20.6296	20.0931	20.8347	14.6093	13.9582	14.1592	12.9657
ENSG00000085871	MGST2	4:139665767-139740745	45.8561	46.4388	41.4913	45.2948	34.4581	33.142	28.1322	28.5853
ENSG00000085872	CHERP	19:16517888-16542530	18.1398	14.0053	9.64708	9.17437	1.70882	1.41158	2.16608	2.05
ENSG00000085978	ATG16L1	2:233210050-233295674	18.0759	14.5134	17.5902	19.6143	16.8948	16.7067	17.6636	17.781
ENSG00000085982	USP40	2:233475519-233566782	7.59841	8.35631	6.43871	7.76831	8.37242	9.34349	9.45286	9.99706
ENSG00000085998	POMGNT1	1:46188681-46220305	19.3915	13.6422	14.6701	15.5319	12.6799	13.387	11.3662	11.7894
ENSG00000085999	RAD54L	1:46247687-46278473	25.9467	24.3221	18.3532	21.7795	9.14552	9.22222	9.56913	10.075
ENSG00000086015	MAST2	1:45786986-46036124	12.4958	8.06331	5.30928	5.52609	3.61332	4.62118	4.14849	5.51918
ENSG00000086061	DNAJA1	9:33025210-33039907	157.427	169.862	39.6552	41.8424	104.282	103.755	94.019	91.4644
ENSG00000086062	B4GALT1	9:33104081-33167356	151.895	141.018	126.441	127.479	54.7864	55.575	54.6126	60.1078
ENSG00000086065	CHMP5	9:33264878-33282069	65.9875	78.7267	106.247	110.327	59.8693	64.3708	59.3891	55.0205
ENSG00000086102	NFX1	9:33290510-33371157	23.4129	22.5278	11.1755	11.2145	14.0494	14.0271	13.6584	13.1445
ENSG00000086159	AQP6	12:49967193-49977139	0.248973	0.266526	0	0	0.0421844	0.0585142	0.0162754	0.0268698
ENSG00000086189	DIMT1	5:62387253-62403939	15.9257	19.1895	8.066	9.18441	11.158	11.4357	12.0483	9.47977
ENSG00000086200	IPO11	5:62403971-62628582	12.4733	14.2506	8.23802	9.76087	8.55072	8.50423	9.35447	9.76867
ENSG00000086205	FOLH1	11:49146634-49208670	0	0	0	0	0	0	0	0
ENSG00000086232	EIF2AK1	7:6022243-6059230	59.6448	55.183	37.6449	41.2876	23.2602	29.6094	25.5489	22.4241
ENSG00000086288	NME8	7:37848596-37900401	0	0	0	0	0	0	0	0
ENSG00000086289	EPDR1	7:37683842-37951941	2.99637	4.02572	1.63414	1.35778	3.86324	3.45213	2.97267	3.20411
ENSG00000086300	SNX10	7:26291894-26374329	4.34944	6.14406	8.99185	8.73953	3.18718	3.27406	3.17583	3.8916
ENSG00000086475	SEPHS1	10:13317423-13348298	48.1436	47.9343	28.6107	30.2383	22.0688	25.4434	22.6653	23.6882
ENSG00000086504	MRPL28	16:367383-370527	108.309	81.3274	93.9041	100.882	69.5263	65.0992	65.4669	56.9599
ENSG00000086506	HBQ1	16:180452-181181	0	0	0	0	0	0	0	0
ENSG00000086544	ITPKC	19:40717102-40740860	1.15528	0.802243	1.32582	1.75111	0.660684	0.630403	0.757365	0.747234
ENSG00000086548	CEACAM6	19:41750976-41772208	0	0	0	0	0	0	0.0530363	0
ENSG00000086570	FAT2	5:151504092-151568944	0.12228	0.110184	0.00636476	0.0426929	0.024416	0.0312713	0.0496836	0.0134853
ENSG00000086589	RBM22	5:150690793-150701107	35.4512	33.0307	29.266	28.6494	15.1016	17.1143	14.8398	14.7135
ENSG00000086598	TMED2	12:123584530-123598577	141.512	137.525	131.588	127.887	122.632	122.539	115.731	113.928
ENSG00000086619	ERO1B	1:236215554-236281985	0.577073	0.23431	0.413515	0.281327	0.259925	0.259043	0.120703	0.178732
ENSG00000086666	ZFAND6	15:80059567-80138393	91.8278	79.3782	66.0293	73.3451	59.8122	55.5035	58.755	60.2561
ENSG00000086696	HSD17B2	16:82035003-82098534	0	0	0	0	0	0	0.00424901	0
ENSG00000086712	TXLNG	X:16786426-16844519	22.9812	25.2177	8.13783	7.5124	12.8593	12.7156	12.1034	11.8797
ENSG00000086717	PPEF1	X:18675908-18827921	0.884743	1.07069	0.616092	0.929498	0.359223	0.667282	0.547992	0.294018
ENSG00000086730	LAT2	7:74199651-74229834	0.406686	0.198966	0.370525	0.330423	0.287	0.507589	0.431679	0.323732
ENSG00000086758	HUWE1	X:53532095-53686729	64.6928	53.6067	42.9866	38.3615	34.4331	38.221	40.0047	44.0183
ENSG00000086827	ZW10	11:113733186-113773811	11.422	11.4541	7.62799	8.45892	9.39119	8.63412	8.57248	8.31697
ENSG00000086848	ALG9	11:111782194-111871581	6.44001	5.41717	7.4923	6.06187	4.83066	4.30281	4.75849	4.68657
ENSG00000086967	MYBPC2	19:50432902-50466321	0.0228888	0.0502172	0.185425	0	0.0167477	0.0171448	0.00973205	0.161352
ENSG00000086991	NOX4	11:89324355-89498187	0.0645812	0	0	0	0.00903717	0	0.0621648	0
ENSG00000087008	ACOX3	4:8366281-8440723	4.29232	2.87809	0.898481	0.689762	3.92276	4.58639	3.4383	2.93595
ENSG00000087053	MTMR2	11:95832881-95925315	32.3616	34.8931	29.8512	30.687	28.8552	31.0447	29.8073	30.6187
ENSG00000087074	PPP1R15A	19:48872391-48876057	6.67878	4.99352	51.447	50.9371	5.44039	6.68026	6.08091	5.65858
ENSG00000087076	HSD17B14	19:48813016-48836678	0.79983	0.325378	1.00382	0.659161	0.225496	0.179612	0.228247	0.339677
ENSG00000087077	TRIP6	7:100867137-100873454	64.8577	47.9069	34.1308	36.4953	38.6913	40.4063	38.5241	37.2111
ENSG00000087085	ACHE	7:100889993-100896974	0.0565528	0.0248699	0.107773	0.0430102	0.113738	0.0951987	0.101423	0.0910578
ENSG00000087086	FTL	19:48965300-48966878	1784.09	1139.08	1066.94	1123.54	709.417	683.094	670	642.684
ENSG00000087087	SRRT	7:100875110-100888664	83.9158	72.3613	29.8208	27.0274	25.0434	27.5749	23.9555	25.699
ENSG00000087088	BAX	19:48954814-48961798	77.6504	45.7985	25.6375	26.7107	29.6385	31.2333	30.4736	27.8448
ENSG00000087095	NLK	17:28041736-28196381	9.10409	7.30751	7.23575	7.45974	5.36269	5.0648	5.25234	5.76472
ENSG00000087111	PIGS	17:28553382-28571872	31.0717	21.937	25.4616	26.2421	17.4252	17.5064	14.0084	14.8558
ENSG00000087116	ADAMTS2	5:179110850-179345430	0.0284327	0	0.0245177	0.0213414	0	0	0	0
ENSG00000087128	TMPRSS11E	4:68447448-68497604	0	0	0	0	0	0	0	0
ENSG00000087152	ATXN7L3	17:44191804-44200113	24.6698	17.2446	12.2102	9.83331	15.501	13.2528	13.4741	12.1145
ENSG00000087157	PGS1	17:78378639-78425114	13.5541	10.1175	9.54877	8.86836	11.5568	8.8664	9.34201	8.77206
ENSG00000087191	PSMC5	17:63827151-63832026	120.297	135.764	80.9856	83.3313	31.7878	35.6508	32.2123	31.3186
ENSG00000087206	UIMC1	5:176905004-177022633	32.2339	26.678	24.5814	20.396	16.468	22.5127	20.1519	14.2669
ENSG00000087237	CETP	16:56961849-56983845	0.0990781	0.0316655	0.0631071	0.0586186	0.0433494	0.0662597	0.02511	0.0472871
ENSG00000087245	MMP2	16:55389699-55506691	46.0525	45.1593	46.1333	48.2613	12.8492	12.5038	12.0342	13.2631
ENSG00000087250	MT3	16:56589073-56591088	0	0	0	0	0	0	0	0
ENSG00000087253	LPCAT2	16:55508997-55586670	6.94892	7.58664	5.99924	6.33612	7.34339	8.49315	8.60622	8.27134
ENSG00000087258	GNAO1	16:56191389-56357444	7.06695	3.13541	4.2907	5.95256	1.92862	1.90219	1.0926	1.08472
ENSG00000087263	OGFOD1	16:56451489-56479100	46.1198	53.8229	24.9309	21.7813	42.1888	49.5653	43.8285	40.0191
ENSG00000087266	SH3BP2	4:2793022-2841098	14.0081	10.9716	25.3769	23.3067	6.38879	5.16226	4.56706	4.44535
ENSG00000087269	NOP14	4:2937932-2963385	27.2222	25.6024	13.287	11.7548	12.5341	13.1556	11.988	12.4104
ENSG00000087274	ADD1	4:2843856-2930076	22.6554	20.2943	13.7056	12.5759	12.7172	12.4251	10.4232	13.9621
ENSG00000087299	L2HGDH	14:50237562-50312548	10.0611	11.4741	7.76588	9.06434	9.004	7.75762	8.49624	7.76366
ENSG00000087301	TXNDC16	14:52430589-52552522	4.50451	5.44163	3.4854	2.81519	2.28461	2.20521	2.11552	1.84579
ENSG00000087302	C14orf166	14:51989474-52010691	111.121	119.185	99.3925	106.354	69.9176	73.0995	66.2964	67.1374
ENSG00000087303	NID2	14:52004802-52069228	13.4645	11.2977	17.4082	16.2643	9.59814	9.37884	11.607	11.3597
ENSG00000087338	GMCL1	2:69829641-69881396	10.6288	11.4728	11.6989	8.75495	6.72347	7.35021	7.53464	7.69092
ENSG00000087365	SF3B2	11:66050728-66069308	120.081	94.4189	121.744	114.7	48.9965	51.5613	46.6639	47.1645
ENSG00000087448	KLHL42	12:27780019-27803040	8.99148	9.43238	5.643	9.47404	6.79721	7.25587	6.84076	6.14093
ENSG00000087460	GNAS	20:58839717-58911192	602.835	417.219	402.81	427.607	168.289	170.541	159.743	163.137
ENSG00000087470	DNM1L	12:32679199-32745650	65.2888	69.9598	55.2312	57.085	50.5465	54.1656	52.808	50.8839
ENSG00000087494	PTHLH	12:27958083-27972705	0.963445	0.682867	0.577744	0.508247	0.343847	0.593989	0.24012	0.18918
ENSG00000087495	PHACTR3	20:59577508-59847711	0	0	0	0	0	0	0	0
ENSG00000087502	ERGIC2	12:29337351-29381189	103.59	106.616	94.3487	88.5332	78.661	81.8002	75.6352	66.4139
ENSG00000087510	TFAP2C	20:56629301-56639283	9.06397	8.92195	9.93489	9.58633	5.78572	4.96638	4.98131	5.63858
ENSG00000087586	AURKA	20:56369388-56392337	50.6819	49.7205	44.2582	42.2141	48.0071	45.9466	46.4733	45.7001
ENSG00000087589	CASS4	20:56412111-56460387	0.0096684	0.0175796	0	0	0	0	0.0137085	0.011674
ENSG00000087842	PIR	X:15384798-15493564	30.2908	24.9194	14.3637	15.1748	14.6151	14.2493	13.7838	16.5494
ENSG00000087884	AAMDC	11:77821108-77918432	8.77678	12.3009	12.0342	13.6969	13.6778	15.0106	11.7761	10.0163
ENSG00000087903	RFX2	19:5993163-6199572	6.59359	4.58723	9.46113	7.33398	5.69368	3.74912	4.41857	4.97108
ENSG00000087995	METTL2A	17:62423866-62450822	15.1199	11.7481	7.39517	7.70311	12.8223	14.5085	12.5628	12.6022
ENSG00000088002	SULT2B1	19:48552074-48599425	0.516706	0.146757	0.0853758	0.213865	0.2371	0.299322	0.332578	0.0584362
ENSG00000088035	ALG6	1:63367589-63438562	7.76813	7.33326	2.2454	3.00274	4.39139	4.56684	3.98691	3.78357
ENSG00000088038	CNOT3	19:54137727-54155681	19.3378	12.6792	9.81804	9.2491	2.28792	1.60093	1.99458	2.38147
ENSG00000088053	GP6	19:55013704-55038264	0.0203748	0.0634036	0	0.0587879	0.014258	0.0460014	0.0537942	0.0627264
ENSG00000088179	PTPN4	2:119759630-119983818	16.858	10.6137	9.09203	10.4942	8.99559	12.97	12.0446	13.5736
ENSG00000088205	DDX18	2:117814649-117832379	60.0129	74.2388	43.5333	39.8639	53.2283	55.581	48.4786	50.7858
ENSG00000088247	KHSRP	19:6413347-6424794	210.494	129.515	81.667	75.9986	53.8286	56.8941	56.0555	57.9958
ENSG00000088256	GNA11	19:3094409-3124004	15.3078	11.9876	5.03584	5.83156	5.00975	4.83296	5.6596	5.08076
ENSG00000088280	ASAP3	1:23428562-23484568	12.2687	9.52416	8.37906	7.5071	6.85523	7.41099	7.79198	6.51755
ENSG00000088298	EDEM2	20:35115356-35147364	17.2179	12.1415	11.1442	11.6462	10.3763	10.4472	9.96427	10.0688
ENSG00000088305	DNMT3B	20:32762384-32809356	4.00667	3.90385	2.21298	2.11998	3.6873	3.64145	3.52078	4.01082
ENSG00000088320	REM1	20:31475292-31484905	0	0	0	0	0	0	0	0
ENSG00000088325	TPX2	20:31739270-31801805	125.651	110.702	99.4404	99.1912	59.6056	60.6047	56.9393	58.0822
ENSG00000088340	FER1L4	20:35558736-35607562	4.0052	1.63828	4.76445	5.51336	1.04297	1.15233	1.57274	1.114
ENSG00000088356	PDRG1	20:31944341-31952092	14.6488	12.2055	11.6643	11.4873	10.1331	9.90524	8.62183	8.02831
ENSG00000088367	EPB41L1	20:36091503-36232799	45.3443	32.0017	18.5216	17.2405	22.0511	8.88085	16.6206	15.3701
ENSG00000088386	SLC15A1	13:98683800-98752654	0	0	0.015616	0	0	0	0	0
ENSG00000088387	DOCK9	13:98793486-99086625	11.5113	11.7392	8.9322	10.4316	5.02574	5.35509	5.28656	6.58383
ENSG00000088448	ANKRD10	13:110878539-110915069	28.4975	40.467	54.6397	57.6067	24.2318	27.479	24.3462	26.5282
ENSG00000088451	TGDS	13:94574050-94596257	7.74561	8.77843	9.0949	9.90622	5.60928	5.86205	6.17484	6.48114
ENSG00000088538	DOCK3	3:50675240-51384198	0.482847	0.494117	0.0958923	0.116104	0.362543	0.351517	0.295298	0.305343
ENSG00000088543	C3orf18	3:50558024-50571027	6.0319	5.42058	3.87828	4.98091	2.22823	2.77714	2.36041	2.73678
ENSG00000088682	COQ9	16:57447424-57461275	46.6876	37.9225	26.336	29.4514	21.692	23.1945	20.6826	23.5431
ENSG00000088726	TMEM40	3:12733524-12769457	0.665429	0.839608	0.743054	0.824208	0.357597	0.0978166	0.327037	0.309158
ENSG00000088727	KIF9	3:47228025-47283451	9.14158	9.63576	10.8851	7.52596	11.3016	11.0555	10.4363	11.3613
ENSG00000088756	ARHGAP28	18:6729717-6915716	6.36681	5.82444	8.8759	9.46725	3.29183	2.52046	2.92784	1.94162
ENSG00000088766	CRLS1	20:6006089-6040053	20.192	20.6927	17.5886	21.9343	19.4576	18.4904	16.4729	18.3559
ENSG00000088782	DEFB127	20:157469-159163	0	0	0	0	0	0	0	0
ENSG00000088808	PPP1R13B	14:103733751-103847590	3.67374	3.62509	5.06584	3.62191	1.52291	1.24497	2.00445	1.26022
ENSG00000088812	ATRN	20:3471039-3651122	7.18772	7.62714	10.1112	10.7748	3.1854	2.86381	3.1611	3.38711
ENSG00000088826	SMOX	20:4120979-4187747	28.7789	20.2347	45.5816	45.6746	12.9069	14.433	17.4851	13.4863
ENSG00000088827	SIGLEC1	20:3686969-3707128	0.0164576	0.0261832	0.0220393	0.0121774	0	0	0.00503865	0.00955144
ENSG00000088832	FKBP1A	20:1368977-1393172	194.063	147.648	150.733	168.849	43.9274	41.9354	43.4661	45.5585
ENSG00000088833	NSFL1C	20:1442161-1473842	26.7095	20.3029	24.1748	24.4925	8.96919	8.82345	8.12186	8.36863
ENSG00000088836	SLC4A11	20:3227416-3239190	2.16096	1.5013	0.391869	0.42016	0.501697	0.354959	0.988193	1.09377
ENSG00000088854	C20orf194	20:3249304-3407625	1.36402	1.46491	1.01662	0.696514	0.90045	1.05331	1.03711	0.993593
ENSG00000088876	ZNF343	20:2481816-2524702	3.36648	3.93158	2.13179	3.02763	2.13798	2.2651	1.93746	2.07077
ENSG00000088881	EBF4	20:2692877-2760108	0.0434245	0	0.0934708	0.0271057	0.039955	0	0.0231537	0
ENSG00000088882	CPXM1	20:2794068-2800637	0.0119125	0	0.0413364	0.017996	0	0.0133468	0.0303205	0
ENSG00000088888	MAVS	20:3846798-3876123	5.72618	5.85111	3.6504	3.84341	2.6525	3.10988	2.62964	2.67793
ENSG00000088899	RP5-1187M17.10	20:3162616-3173592	0.64677	0.622783	0.292732	0.382631	0.212672	0.369145	0.245975	0.248515
ENSG00000088926	F11	4:186265944-186288806	0	0	0	0	0	0	0	0
ENSG00000088930	XRN2	20:21303303-21389827	38.0304	39.4836	26.9908	27.8641	24.8642	24.542	23.546	22.8364
ENSG00000088970	KIZ	20:21125982-21246622	8.2422	6.93039	13.0435	14.3043	4.50845	4.36449	4.57801	4.4949
ENSG00000088986	DYNLL1	12:120469849-120498493	356.974	327.829	210.825	217.449	131.977	132.22	131.11	121.003
ENSG00000088992	TESC	12:117038922-117099479	1.86142	1.21283	0.159309	0.339735	0.410959	0.213851	0.310894	0.352101
ENSG00000089006	SNX5	20:17941596-17968980	61.7996	58.5122	54.3028	48.7628	49.1	52.079	48.9958	48.8603
ENSG00000089009	RPL6	12:112405189-112418838	2862.01	2135.33	1572.92	1520.92	1603.15	1563.5	1452.64	1401.35
ENSG00000089012	SIRPG	20:1629151-1657779	0	0	0	0	0	0	0	0
ENSG00000089022	MAPKAPK5	12:111841977-111902238	39.1501	32.9211	18.936	24.0647	23.7926	26.7348	26.8882	25.4814
ENSG00000089041	P2RX7	12:121132818-121188032	0.848279	0.455475	0.488584	0.777838	0.720237	0.68276	0.418671	0.593525
ENSG00000089048	ESF1	20:13714321-13784886	13.8586	15.9165	5.4971	6.27945	6.95904	7.85156	6.44544	6.57982
ENSG00000089050	RBBP9	20:18486539-18497243	6.36349	5.60615	3.48896	3.44322	5.05145	4.1522	5.2307	4.42745
ENSG00000089053	ANAPC5	12:121308244-121399896	181.536	156.317	105.078	98.9591	124.268	122.62	127.259	121.328
ENSG00000089057	SLC23A2	20:4852355-5010293	2.72061	2.58976	1.41157	1.85832	2.44063	2.36744	2.09355	2.26552
ENSG00000089060	SLC8B1	12:113298758-113359493	20.0979	15.7231	8.13163	7.90667	9.51073	8.6204	9.87428	10.2587
ENSG00000089063	TMEM230	20:5068231-5113103	32.5445	32.9391	27.2486	31.9444	14.7476	15.413	13.9195	15.2925
ENSG00000089091	DZANK1	20:18383366-18467281	0.772416	0.634126	0.234671	0.40859	0.444544	0.296384	0.410409	0.674332
ENSG00000089094	KDM2B	12:121429096-121581015	22.1893	18.5684	19.3951	17.2265	12.1219	14.1864	13.0132	13.5258
ENSG00000089101	CFAP61	20:20052513-20360702	0	0	0	0	0	0.093168	0	0.0927429
ENSG00000089116	LHX5	12:113462033-113472280	0	0	0	0	0.010405	0	0	0
ENSG00000089123	TASP1	20:13389391-13638940	3.75477	4.48697	3.63976	4.4027	5.31044	4.81092	4.02697	4.95442
ENSG00000089127	OAS1	12:112906776-112933222	0.0162858	0.541007	0.00510925	0.246338	0	0	0	0.035295
ENSG00000089154	GCN1	12:120127202-120194710	50.1973	40.5569	22.1445	22.861	42.3367	40.6425	42.1908	47.2881
ENSG00000089157	RPLP0	12:120196685-120201235	2997.71	2495.5	2924.36	3027.78	1713.03	1661.34	1603.07	1495.82
ENSG00000089159	PXN	12:120210438-120265771	108.23	76.7163	79.4291	81.913	32.2003	35.147	32.7548	37.8925
ENSG00000089163	SIRT4	12:120302315-120313249	1.05486	0.982598	0.220449	0.372483	0.476064	0.46829	0.971175	0.884516
ENSG00000089169	RPH3A	12:112570379-112898881	0	0	0	0.0186131	0	0	0	0
ENSG00000089177	KIF16B	20:16272103-16573433	3.14019	3.01878	2.68393	3.01662	1.74442	2.44798	2.13845	1.93415
ENSG00000089195	TRMT6	20:5937234-5950558	13.8942	16.9613	4.05224	3.6712	8.80397	8.78472	7.72863	7.59493
ENSG00000089199	CHGB	20:5911429-5925361	0.14254	0.317963	0.115686	0.190781	0.0633056	0.0248619	0.0141186	0.0401413
ENSG00000089220	PEBP1	12:118135857-118145584	296.415	273.337	185.039	182.734	191.562	191.105	180.853	176.175
ENSG00000089225	TBX5	12:114353930-114408442	0	0	0	0	0	0	0	0
ENSG00000089234	BRAP	12:111642145-111685986	15.3759	14.9612	8.87989	8.97821	13.002	13.2547	13.5708	11.8591
ENSG00000089248	ERP29	12:112013315-112023451	169.507	180.195	242.759	224.568	78.479	78.1063	76.3857	65.9743
ENSG00000089250	NOS1	12:117208141-117452170	0	0.00356863	0	0	0	0	0	0
ENSG00000089280	FUS	16:31180109-31194871	258.968	306.961	134.555	119.203	27.4458	29.8615	32.017	37.9507
ENSG00000089289	IGBP1	X:70133448-70166324	40.3455	34.1527	38.7252	36.6978	26.1794	24.9126	24.8825	23.1201
ENSG00000089327	FXYD5	19:35154729-35169883	46.8842	37.5113	64.194	61.5407	14.4962	12.7173	15.4305	19.6426
ENSG00000089335	ZNF302	19:34677638-34686397	6.3095	6.7316	1.01251	1.32174	3.32348	3.863	3.60432	3.56325
ENSG00000089351	GRAMD1A	19:34994783-35026471	28.9926	16.9704	13.8147	19.0634	9.57338	8.58989	7.50268	8.82584
ENSG00000089356	FXYD3	19:35115878-35124324	1.60513	0.820382	0.61461	1.06209	0.85595	1.23637	1.57704	1.92952
ENSG00000089472	HEPH	X:66162548-66268867	0	0	0	0	0	0	0	0
ENSG00000089486	CDIP1	16:4510674-4538828	12.5194	7.55939	4.64378	4.89535	5.01676	4.88785	4.90497	5.14697
ENSG00000089505	CMTM1	16:66566392-66579137	2.04784	1.24866	0.303294	0.494754	0.500086	1.09113	0.506994	1.25433
ENSG00000089558	KCNH4	17:42156890-42181278	0.00734278	0	0	0	0.00805972	0	0	0
ENSG00000089597	GANAB	11:62624825-62646726	165.411	136.388	171.415	171.264	53.1012	53.2967	52.6082	52.3329
ENSG00000089639	GMIP	19:19629475-19643667	3.0057	2.78079	0.936525	2.01932	1.01649	1.31815	1.0385	1.183
ENSG00000089682	RBM41	X:107064419-107118823	10.6504	11.9421	9.13033	9.42589	7.32147	9.60251	7.89811	8.902
ENSG00000089685	BIRC5	17:78214185-78225636	57.085	59.1497	57.0861	52.3064	53.3355	50.4866	48.48	43.6939
ENSG00000089692	LAG3	12:6772511-6778455	0.204787	0.219781	0	0	0.0478693	0.0611781	0.115349	0.121663
ENSG00000089693	MLF2	12:6747995-6767475	142.185	93.9079	82.5646	74.8381	47.3164	46.693	43.1369	45.4892
ENSG00000089723	OTUB2	14:94026328-94048930	0.236166	0.228972	0.305244	0.276594	0.561852	0.44505	0.212722	0.4368
ENSG00000089737	DDX24	14:94048290-94081245	128.249	117.337	83.1172	81.3593	87.1595	90.7626	81.8972	74.1572
ENSG00000089775	ZBTB25	14:64449105-64505213	5.10396	5.24728	8.60687	7.91221	3.37175	4.53226	3.44682	4.58996
ENSG00000089818	NECAP1	12:8082210-8097771	13.5559	10.9089	13.1915	12.9097	10.2712	9.9221	9.0936	8.1939
ENSG00000089820	ARHGAP4	X:153907366-153934999	2.49471	1.70896	8.91487	7.87419	0.610029	0.481631	0.59064	0.76568
ENSG00000089847	ANKRD24	19:4183353-4224814	0.269212	0.201352	0.155815	0.318146	0.054413	0.0792094	0.0857732	0.110937
ENSG00000089876	DHX32	10:125836336-125896436	14.6319	15.3459	11.9495	11.2803	16.7232	15.8561	17.3386	14.6134
ENSG00000089902	RCOR1	14:102592660-102730576	19.3921	23.8742	30.8391	28.2729	10.1722	10.2767	11.061	11.2557
ENSG00000089916	GPATCH2L	14:76151915-76254342	10.7642	8.46332	13.9387	14.938	11.4375	12.4974	14.1541	12.5671
ENSG00000090006	LTBP4	19:40592882-40629818	28.8487	17.5013	24.3806	19.6036	4.54327	3.74635	4.81534	4.64178
ENSG00000090013	BLVRB	19:40447788-40465840	32.2347	20.6922	28.2377	29.493	25.6084	23.237	22.4574	22.3357
ENSG00000090020	SLC9A1	1:27098814-27166981	3.48361	2.09551	2.27735	2.20493	0.438445	0.557438	0.606132	0.574101
ENSG00000090054	SPTLC1	9:92031998-92115384	33.561	35.8344	27.2546	30.1346	23.219	22.4668	21.8607	22.3921
ENSG00000090060	PAPOLA	14:96501432-96567111	86.36	102.687	69.9998	72.6728	71.078	78.1374	74.5733	72.2536
ENSG00000090061	CCNK	14:99481168-99535044	29.1933	33.5031	26.0433	27.294	7.61572	7.95421	8.66455	9.71393
ENSG00000090097	PCBP4	3:51957453-51974016	13.4015	8.88392	11.7376	14.2477	6.11251	5.10957	5.48313	5.72102
ENSG00000090104	RGS1	1:192575726-192580031	0	0	0	0.0324501	0	0	0	0
ENSG00000090238	YPEL3	16:30092313-30096915	6.5184	3.45322	7.25598	7.22178	2.07949	2.79008	2.70465	2.27768
ENSG00000090263	MRPS33	7:141002609-141015228	68.9788	66.6831	36.4767	38.8331	45.3239	46.3145	38.5109	40.2061
ENSG00000090266	NDUFB2	7:140690776-140722790	165.104	92.6399	50.9858	54.1858	130.69	117.532	117.574	108.602
ENSG00000090273	NUDC	1:26900237-26946862	124.839	111.132	53.4858	52.0631	52.1319	52.5714	48.6185	47.2089
ENSG00000090316	MAEA	4:1289850-1340147	30.4423	26.1801	6.32446	6.24273	12.9098	12.8453	11.6501	11.3178
ENSG00000090339	ICAM1	19:10270834-10286615	11.2109	8.22917	20.0125	20.4548	5.63827	6.14666	5.80746	5.73127
ENSG00000090372	STRN4	19:46719506-46746994	22.1022	15.0265	17.8642	18.7737	10.7043	11.1235	11.4101	10.3957
ENSG00000090376	IRAK3	12:66188878-66254622	0.0788281	0.100952	0.00538514	0.151737	0.107525	0.0708787	0.226297	0.0780996
ENSG00000090382	LYZ	12:69348340-69354234	0	0	0	0.0589028	0.0653796	0.0623215	1.35887	0
ENSG00000090402	SI	3:164978897-165078495	0	0	0	0	0	0	0	0
ENSG00000090432	MUL1	1:20499447-20508161	8.73083	6.85705	2.48925	3.03095	7.22041	7.13204	5.54891	6.3545
ENSG00000090447	TFAP4	16:4257185-4273075	18.1309	17.9453	7.36118	7.42993	7.2091	8.55941	7.84949	6.66194
ENSG00000090470	PDCD7	15:65117378-65133836	10.2668	8.6355	12.5786	11.2998	6.76438	6.28457	5.98619	5.85147
ENSG00000090487	SPG21	15:64963020-64990310	70.1049	69.3792	57.4565	56.7718	41.3139	44.3857	42.395	42.3942
ENSG00000090512	FETUB	3:186635968-186653141	0	0	0	0	0	0	0	0
ENSG00000090520	DNAJB11	3:186567402-186597203	132.646	112.264	113.116	98.2618	58.5827	58.6409	59.7424	50.4899
ENSG00000090530	P3H2	3:189956727-190122437	11.5524	15.5266	21.4284	22.4857	6.65338	8.01775	10.088	10.7478
ENSG00000090534	THPO	3:184371934-184378144	0.0871873	0.228542	0.189705	0.0417299	0.221508	0.0640693	0.102979	0.114725
ENSG00000090539	CHRD	3:184380072-184390736	1.83936	0.918524	1.8252	1.08011	0.532317	0.375298	0.277654	0.374488
ENSG00000090554	FLT3LG	19:49474206-49486231	0.587897	0.647212	0.267741	0.816506	0	0.0711423	0.0639618	0.193822
ENSG00000090565	RAB11FIP3	16:425618-523011	9.09152	5.06815	4.90568	3.85497	3.47722	4.02552	3.79747	4.08762
ENSG00000090581	GNPTG	16:1351922-1364113	21.2607	17.0277	13.3404	14.8567	6.25484	6.44856	7.00776	6.84539
ENSG00000090612	ZNF268	12:133181408-133214831	5.26676	7.12099	1.66011	1.56695	9.53089	6.55744	6.67297	7.21743
ENSG00000090615	GOLGA3	12:132768908-132828858	11.0853	9.38224	7.32261	7.1652	17.9829	17.1302	15.4005	16.7695
ENSG00000090621	PABPC4	1:39560815-39576790	133.902	126.967	86.8601	86.3812	66.2099	59.0591	59.5479	60.5082
ENSG00000090659	CD209	19:7739993-7747564	0	0	0	0	0	0	0	0
ENSG00000090661	CERS4	19:8206735-8262421	7.44908	5.55259	2.51952	3.29536	5.18465	4.97118	4.9887	4.06505
ENSG00000090674	MCOLN1	19:7522625-7534009	7.31788	5.31527	3.24952	3.55796	2.99296	2.54424	3.05514	2.78694
ENSG00000090686	USP48	1:21678297-21783606	48.6508	57.4064	33.5222	32.1245	30.7698	25.7601	26.432	23.892
ENSG00000090776	EFNB1	X:68828996-68842147	2.11437	1.49049	2.07025	2.22256	1.36105	1.13118	1.32677	1.3177
ENSG00000090857	PDPR	16:70113625-70162537	11.4714	11.3987	5.08297	5.81847	5.42482	5.85866	6.0444	5.39545
ENSG00000090861	AARS	16:70252294-70289543	46.9895	44.5423	54.9101	56.4535	32.5466	36.35	33.9593	32.841
ENSG00000090863	GLG1	16:74447426-74607144	33.5022	30.2209	55.4782	52.9946	23.9372	23.867	21.7787	24.1969
ENSG00000090889	KIF4A	X:70290089-70420832	20.4901	22.025	15.7857	16.7933	10.684	10.6036	10.8806	10.638
ENSG00000090905	TNRC6A	16:24729694-24827632	18.7392	19.8785	10.6099	9.38629	15.5497	12.6424	12.8234	18.1899
ENSG00000090924	PLEKHG2	19:39412584-39428415	11.011	5.9788	4.23105	3.38777	2.64297	2.81632	2.98901	2.16953
ENSG00000090932	DLL3	19:39498894-39508481	0.095855	0.177756	0.170616	0.148513	0.408618	0.168367	0.294714	0.31824
ENSG00000090971	NAT14	19:55485003-55487568	7.39654	4.96439	7.77951	8.91229	3.94367	3.84985	3.83571	4.43491
ENSG00000090975	PITPNM2	12:122983479-123150015	3.26757	3.40659	4.05925	3.51209	2.46711	2.36818	2.08763	2.21058
ENSG00000090989	EXOC1	4:55853615-55905034	11.8396	11.6028	10.7524	9.68175	7.43856	7.68489	6.75526	6.70656
ENSG00000091009	RBM27	5:146203599-146289132	16.7996	17.7845	16.5044	16.8478	16.1913	17.6405	16.883	14.8445
ENSG00000091010	POU4F3	5:146339023-146340520	0.0273614	0	0	0.0396536	0	0	0.0345346	0
ENSG00000091039	OSBPL8	12:76351796-76559809	11.8058	12.3156	13.9987	12.4814	16.0957	16.0223	15.4946	15.7316
ENSG00000091073	DTX2	7:76461675-76505995	5.17989	2.67106	3.0574	2.23737	1.65455	2.45091	1.74686	2.3047
ENSG00000091106	NLRC4	2:32224452-32265854	0.0917335	0.291865	0.0431455	0.0375856	0.0998589	0.0368803	0.115034	0.16358
ENSG00000091127	PUS7	7:105439660-105522267	30.4527	26.6168	13.4215	13.2176	25.0476	27.851	22.7665	22.6092
ENSG00000091128	LAMB4	7:108023547-108130356	0.00439295	0	0.00804663	0	0	0.00838026	0	0
ENSG00000091129	NRCAM	7:108147622-108456717	9.05391	7.86174	4.55995	4.56984	1.12898	1.6012	1.4681	1.25541
ENSG00000091136	LAMB1	7:107923798-108003255	61.311	68.356	104.368	103.469	37.7602	37.8553	34.7257	35.2676
ENSG00000091137	SLC26A4	7:107660634-107717809	0.064344	0.0495865	0.00297705	0.0419095	0.0831902	0.116515	0.0898476	0.0527722
ENSG00000091138	SLC26A3	7:107765466-107803225	0	0	0	0	0	0	0	0
ENSG00000091140	DLD	7:107890969-107931730	40.4371	48.9239	35.0726	37.792	28.5842	28.8035	25.5575	26.0594
ENSG00000091157	WDR7	18:56651342-57036606	2.79815	2.90972	1.72454	1.8104	3.89213	5.6527	3.87413	4.20306
ENSG00000091164	TXNL1	18:56597207-56651600	41.8179	39.0736	36.1665	34.5862	17.839	17.7091	16.9445	16.63
ENSG00000091181	IL5RA	3:3066325-3126613	0.0145654	0	0.00855369	0	0.00531518	0	0	0
ENSG00000091262	ABCC6	16:16148927-16223522	3.45319	2.4982	2.31767	1.52565	1.66409	1.38344	1.51432	1.18373
ENSG00000091317	CMTM6	3:32481311-32503408	18.6946	23.8434	13.6821	13.9233	22.8896	23.2846	17.4446	17.531
ENSG00000091409	ITGA6	2:172427353-172506282	44.1389	50.5024	43.5899	38.521	25.7835	25.9885	28.1845	28.9619
ENSG00000091428	RAPGEF4	2:172735273-173052893	1.2889	1.30369	0.90586	1.07671	0.318709	0.253091	0.502667	0.295248
ENSG00000091436	AC013461.1	2:173075434-173268010	21.8922	24.7163	39.3744	37.6264	25.8604	26.4171	26.0779	24.6438
ENSG00000091482	SMPX	X:21705971-21758163	0.185308	0.132846	0.129754	0	0.0966282	0.320123	0.105038	0.148007
ENSG00000091483	FH	1:241497602-241519761	62.7497	69.1464	51.4429	53.8009	56.4418	56.1958	52.8054	51.0505
ENSG00000091490	SEL1L3	4:25747426-25863760	20.7948	12.8929	23.5622	25.0658	9.62303	10.3082	9.35379	9.861
ENSG00000091513	TF	3:133745955-133779006	0	0	0.0564604	0	0	0	0.0866564	0
ENSG00000091527	CDV3	3:133573729-133590261	81.8931	94.7726	77.208	72.8825	77.0947	77.6956	68.6119	63.1253
ENSG00000091536	MYO15A	17:18108705-18179802	0.0820196	0.18664	0.292561	0.193051	0.0509737	0	0.0422633	0.0374203
ENSG00000091542	ALKBH5	17:18183077-18209954	25.7361	30.3844	37.1983	36.2514	27.0047	26.2403	28.3329	28.248
ENSG00000091583	APOH	17:66212032-66256525	0	0	0	0.0797837	0	0	0.0638057	0
ENSG00000091592	NLRP1	17:5499426-5619424	0.33853	0.25111	0.906008	1.03969	0.195864	0.295136	0.243805	0.275704
ENSG00000091622	PITPNM3	17:6451263-6556494	3.77835	2.91722	4.34308	3.1464	1.54273	1.27643	1.82141	1.53251
ENSG00000091640	SPAG7	17:4959225-4967872	38.3837	39.802	33.5832	34.0168	20.9722	22.6982	18.8213	18.3353
ENSG00000091651	ORC6	16:46689642-46698394	37.4562	42.6124	49.1377	44.7281	36.0648	36.2657	36.5476	34.1056
ENSG00000091656	ZFHX4	8:76681218-76867285	1.11278	1.30061	1.35112	1.96732	1.4095	2.03124	2.67252	1.77562
ENSG00000091664	SLC17A6	11:22338096-22379503	0	0	0	0	0	0	0	0
ENSG00000091704	CPA1	7:130380338-130388114	0.0627689	0	0	0.0899639	0	0	0	0
ENSG00000091732	ZC3HC1	7:130018285-130051451	18.6085	14.8867	5.21714	7.10783	13.5196	12.7085	12.6347	9.20534
ENSG00000091831	ESR1	6:151656690-152129619	0.0329424	0.0497271	0.0173841	0	0.0536208	0.0810801	0.0662717	0.0169653
ENSG00000091844	RGS17	6:153004458-153131249	0.193261	0.298768	0.0361128	0.0419579	0.126673	0.191008	0.173388	0.139693
ENSG00000091879	ANGPT2	8:6499650-6563409	0.0592484	0.0327114	0.112198	0.0896517	0.819922	1.08185	0.9148	0.911805
ENSG00000091947	TMEM101	17:44011187-44023946	14.6408	10.7715	16.242	17.9472	13.4673	11.1834	11.6825	10.3159
ENSG00000091972	CD200	3:112332346-112362812	0	0	0	0	0	0	0	0
ENSG00000091986	CCDC80	3:112596793-112649530	13.0304	15.0559	14.8619	14.4967	6.51515	8.41448	6.56087	7.58302
ENSG00000092009	CMA1	14:24505352-24508265	0	0	0	0	0	0	0	0
ENSG00000092010	PSME1	14:24136157-24138967	42.3019	44.3429	31.7819	33.08	17.7788	15.7375	15.9785	16.1033
ENSG00000092020	PPP2R3C	14:35085466-35122517	7.68184	9.1806	8.19739	6.61607	8.12038	9.19232	8.13388	8.03519
ENSG00000092036	HAUS4	14:22946227-22957161	23.7856	22.3815	22.2818	23.0873	14.4633	12.9481	12.5635	14.8391
ENSG00000092051	JPH4	14:23568034-23578800	0	0.0258915	0	0	0.0518369	0.0320858	0.0100401	0.0856337
ENSG00000092054	MYH7	14:23412737-23435718	0	0	0	0	0	0	0	0
ENSG00000092067	CEBPE	14:23117303-23119616	0	0	0	0	0	0	0	0
ENSG00000092068	SLC7A8	14:23125294-23183674	1.55629	1.60647	0.422952	0.56686	0.233512	0.428412	0.27877	0.288212
ENSG00000092094	OSGEP	14:20446410-20455105	14.6417	17.7552	12.2745	12.0771	8.96051	9.81153	7.83152	9.15956
ENSG00000092096	SLC22A17	14:23346305-23352912	0	0.027422	0	0.042318	0	0	0	0.0238611
ENSG00000092098	RNF31	14:24146682-24160661	13.2209	8.84282	4.55748	4.9531	8.93427	9.25023	7.988	6.10111
ENSG00000092108	SCFD1	14:30622111-30735812	23.0428	29.5817	18.072	19.7503	20.1016	21.4436	19.0644	20.9298
ENSG00000092140	G2E3	14:30559122-30620063	7.46243	10.4049	6.51219	4.42095	5.87949	9.43124	7.14036	7.64665
ENSG00000092148	HECTD1	14:31100111-31207804	20.2966	20.7068	18.6001	16.8208	23.8384	23.5164	23.3752	25.8558
ENSG00000092199	HNRNPC	14:21209135-21269494	529.561	604.989	501.601	502.97	351.304	358.891	332.818	315.741
ENSG00000092200	RPGRIP1	14:21287938-21351301	0	0.0219016	0.0250521	0.0286835	0	0	0	0
ENSG00000092201	SUPT16H	14:21351471-21384266	66.6545	65.7425	37.0017	39.9126	35.077	35.7151	33.8524	33.3959
ENSG00000092203	TOX4	14:21476596-21499175	34.2912	20.4552	24.0588	28.131	11.1698	9.58885	10.0093	9.14566
ENSG00000092208	GEMIN2	14:39114222-39136973	16.1957	13.6505	10.6099	11.8682	9.54222	9.89002	10.0859	7.97528
ENSG00000092295	TGM1	14:24249113-24264432	2.4353	1.94524	0.568357	1.01182	1.32678	1.14634	0.798303	2.07214
ENSG00000092330	TINF2	14:24239642-24242674	10.2507	6.66141	4.38363	5.5067	5.31136	6.55476	5.80863	5.80422
ENSG00000092345	DAZL	3:16586791-16670306	0	0	0	0	0	0	0	0
ENSG00000092377	TBL1Y	Y:6910685-7091683	0	0	0	0	0	0	0	0
ENSG00000092421	SEMA6A	5:116443615-116574934	0.0875186	0.148258	0.0942152	0.106513	0.0623638	0.122319	0.121993	0.290043
ENSG00000092439	TRPM7	15:50552472-50686815	29.748	35.5528	9.93751	8.93241	26.2396	27.7953	25.8887	29.8941
ENSG00000092445	TYRO3	15:41557674-41583586	18.1569	13.6588	13.4491	13.6712	17.4775	17.0419	17.8609	16.2571
ENSG00000092470	WDR76	15:43826962-43868419	30.0657	25.9064	19.2233	17.5641	20.1251	20.0937	19.4146	19.4389
ENSG00000092529	CAPN3	15:42359499-42412318	0.5675	0.223446	0.0861821	0.0698026	0.144504	0.0241641	1.85e-272	0.145006
ENSG00000092531	SNAP23	15:42491232-42545356	43.3642	54.2276	33.8536	37.3552	24.3875	24.411	24.8953	27.8911
ENSG00000092607	TBX15	1:118883045-118989556	0.0314403	0	0	0.0159301	0.0347956	0.0353203	0.0200328	0.0189848
ENSG00000092621	PHGDH	1:119659797-119744215	115.606	85.9991	85.583	84.9119	50.8027	51.7916	47.3588	49.386
ENSG00000092758	COL9A3	20:62816243-62841159	29.0656	21.8777	8.42833	7.73753	9.38212	9.10272	10.2645	10.035
ENSG00000092820	EZR	6:158765740-158819412	92.4153	90.072	62.3557	64.2743	75.9474	77.3536	67.4408	66.3368
ENSG00000092841	MYL6	12:56158160-56163496	1120.25	1119.29	773.056	850.685	1159.53	1114.75	1015.13	969.342
ENSG00000092847	AGO1	1:35869807-35930528	5.77899	6.42967	2.54888	2.49929	5.42819	4.91127	4.63114	5.44511
ENSG00000092850	TEKT2	1:36084074-36088275	0	0.0646736	0	0	0.0549733	0	0	0
ENSG00000092853	CLSPN	1:35720217-35769967	17.7915	18.2301	6.56295	5.94298	9.63246	11.5778	8.8437	9.53805
ENSG00000092871	RFFL	17:35005989-35089319	5.44478	5.38257	6.13498	6.98423	3.22426	4.28878	4.30467	4.65894
ENSG00000092929	UNC13D	17:75827224-75844717	13.1294	10.3675	7.52868	8.43359	7.81357	7.89312	7.20253	9.11113
ENSG00000092931	MFSD11	17:76735864-76781449	33.1166	25.4962	14.0389	16.7831	17.4515	18.8145	17.7479	15.9065
ENSG00000092964	DPYSL2	8:26514274-26658178	16.8769	17.9626	13.154	12.9982	26.9871	27.1753	25.8926	26.5704
ENSG00000092969	TGFB2	1:218346234-218444619	2.56049	2.97812	2.8911	2.65166	1.79372	1.73975	1.65422	2.28435
[truncated: 58,747 more rows]
