# Supplementary material for: microRNA arm-imbalance in part from complementary targets mediated decay promotes gastric cancer progression
Source: Nat Commun. 2019 Sep 27;10:4397. doi: 10.1038/s41467-019-12292-5 (PMC6764945; doi:10.1038/s41467-019-12292-5)
Supplement: Supplementary file 5 — Supplementary Data 2 [file 41467_2019_12292_MOESM5_ESM.xlsx]

## Sheet: sheet1
Supplementary Data2 RNA-sequencing of biotinylated miRNA pull-down
gene_id	gene_short_name	locus	3p_input_20150728	3p_pulldown_20150728	5p_input_20150513	5p_pulldown_20150513	nc_input for 3p	nc_pulldown for 3p	nc_input for 5p	nc_pulldown for 5p
ENSG00000000003	TSPAN6	X:100627108-100639991	14.7042	11.7747	7.68287	4.48498	9.0942	2.14322	8.54855	10.107
ENSG00000000005	TNMD	X:100584801-100599885	0	0	0	0	0	0	0	0
ENSG00000000419	DPM1	20:50934866-50958555	73.2013	71.1073	56.9319	32.8174	83.8731	21.875	78.8407	73.6719
ENSG00000000457	SCYL3	1:169849630-169894267	1.71546	2.39855	1.36452	3.20642	1.43604	3.16533	1.34988	1.59686
ENSG00000000460	C1orf112	1:169662006-169854080	5.97948	6.86532	4.98411	2.98609	8.77663	2.86746	8.25003	7.43572
ENSG00000000938	FGR	1:27612063-27635277	0	0	0.0322649	0.0789146	0.0260527	0.300577	0.0244895	0
ENSG00000000971	CFH	1:196651877-196747504	0	0	0	0.0107592	0	0	0	0
ENSG00000001036	FUCA2	6:143494810-143511690	51.2491	47.4047	22.0016	12.1075	38.6528	7.34822	36.3336	38.2246
ENSG00000001084	GCLC	6:53497340-53616970	20.7099	20.7152	14.2086	41.4308	23.1139	40.6065	21.7271	19.0427
ENSG00000001167	NFYA	6:41072944-41099976	8.71649	7.48697	11.8954	27.0291	6.87928	30.2725	6.46652	8.11983
ENSG00000001460	STPG1	1:24356998-24416934	3.50039	2.52844	2.49394	6.20345	2.77014	6.51217	2.60393	2.8338
ENSG00000001461	NIPAL3	1:24415793-24472976	8.48258	7.68925	6.80452	8.48103	5.81264	7.63975	5.46388	6.85048
ENSG00000001497	LAS1L	X:65512581-65534775	35.2143	41.6166	18.5269	27.707	32.4203	28.5936	30.4751	44.5956
ENSG00000001561	ENPP4	6:46129992-46146699	0	0	0	0.399059	0	0.479454	0	0
ENSG00000001617	SEMA3F	3:50155044-50189075	8.86045	9.61051	21.6711	72.5394	9.91896	92.3524	9.32382	9.87086
ENSG00000001626	CFTR	7:117465783-117715971	0	0.0134092	0.00721561	0	0	0	0	0
ENSG00000001629	ANKIB1	7:92246233-92401384	33.0295	27.6006	24.5678	17.199	29.1918	19.9891	27.4403	30.5203
ENSG00000001630	CYP51A1	7:92112150-92142952	33.9126	33.1738	28.6391	12.0309	38.3913	8.38585	36.0878	43.3704
ENSG00000001631	KRIT1	7:92198968-92246166	20.6957	19.0554	6.06517	4.34453	15.5739	4.20771	14.6395	15.9982
ENSG00000002016	RAD52	12:912076-990053	5.58468	3.89553	2.04314	5.40825	5.19804	7.92579	4.88616	5.57663
ENSG00000002079	MYH16	7:99238793-99311130	0.0250218	0.00908228	0	0.00695265	0.0371458	0.0214735	0.0349171	0
ENSG00000002330	BAD	11:64269829-64284704	6.85792	5.42219	7.6958	9.63349	7.49182	6.98552	7.04231	5.64462
ENSG00000002549	LAP3	4:17577191-17607972	36.0843	32.4324	13.5701	17.0516	28.6585	15.2208	26.939	28.3205
ENSG00000002586	CD99	X:2691178-2741309	64.1188	57.3768	44.0168	45.4211	56.44	38.8774	53.0536	51.8984
ENSG00000002587	HS3ST1	4:11393149-11429765	0.152564	0.00317294	0.352934	0.390959	0.00045222	0.667658	0.000425087	0.00146843
ENSG00000002726	AOC1	7:150824626-150861504	0.592766	0.514618	0.135432	0.186823	0.51499	0.119361	0.484091	0.481453
ENSG00000002745	WNT16	7:121325366-121341104	0.239501	0.13066	0.0200872	0.0799455	0.0573527	0.0294701	0.0539115	0.204354
ENSG00000002746	HECW1	7:43112598-43566001	5.11804	6.12374	1.72332	2.04804	3.8962	1.67571	3.66243	3.78905
ENSG00000002822	MAD1L1	7:1815792-2233243	8.62775	9.70961	4.41141	12.4625	7.67683	13.2294	7.21622	10.643
ENSG00000002834	LASP1	17:38869858-38921770	30.2013	28.0612	13.2892	28.4731	41.3996	35.49	38.9156	38.7987
ENSG00000002919	SNX11	17:48103356-48123074	3.60595	3.3965	5.664	8.09252	1.94249	7.80736	1.82594	1.45072
ENSG00000002933	TMEM176A	7:150800402-150805120	0	0.0585771	0	0.0449228	0	0.203247	0	0
ENSG00000003056	M6PR	12:8940362-8949955	130.434	106.517	45.655	35.4728	97.2589	23.831	91.4234	98.49
ENSG00000003096	KLHL13	X:117897812-118117340	3.24739	3.16625	0.278109	3.1793	5.52369	3.39469	5.19227	5.64773
ENSG00000003137	CYP26B1	2:72129237-72148038	0.944841	0.925275	0.788451	5.51151	0.912522	6.11181	0.857771	0.945477
ENSG00000003147	ICA1	7:8113183-8262687	0.0391198	0.15636	0.107967	1.87286	0.0917232	1.21663	0.0862198	0.0207222
ENSG00000003249	DBNDD1	16:90004864-90020128	3.04013	2.72173	2.44165	10.8342	2.99367	10.8181	2.81405	2.7033
ENSG00000003393	ALS2	2:201700553-201781189	5.21677	6.76445	2.99255	17.5185	6.4561	18.1687	6.06873	7.21831
ENSG00000003400	CASP10	2:201182880-201229406	0.553102	0.871802	0.615508	1.66173	0.555717	1.1629	0.522374	0.569697
ENSG00000003402	CFLAR	2:201116103-201176687	9.86337	8.33598	9.77447	15.7229	7.93871	14.2378	7.46239	7.58528
ENSG00000003436	TFPI	2:187464229-187565760	48.9539	40.7698	84.2904	42.3109	34.1262	25.7441	32.0786	38.9954
ENSG00000003509	NDUFAF7	2:37231630-37253403	16.9199	16.8651	10.3837	10.8727	14.8968	5.29017	14.003	16.0941
ENSG00000003756	RBM5	3:50088907-50119021	56.6273	59.4853	36.3037	47.3355	40.7675	42.8475	38.3214	53.8834
ENSG00000003987	MTMR7	8:17298029-17413528	0.263385	0.377613	0.62195	0.161966	0.412421	0.284523	0.387676	0.529793
ENSG00000003989	SLC7A2	8:17497087-17570573	13.7093	12.5313	40.0542	32.8646	14.3044	30.1184	13.4461	16.9311
ENSG00000004059	ARF5	7:127588344-127591705	68.0847	65.3904	37.1644	43.4646	77.0284	31.9768	72.4067	64.3551
ENSG00000004139	SARM1	17:28364355-28404049	0.217729	0.300662	0.143245	1.73733	0.462783	1.51165	0.435016	0.48863
ENSG00000004142	POLDIP2	17:28347176-28357522	40.6446	35.5776	16.2647	43.4266	39.3531	46.3221	36.9919	41.1482
ENSG00000004399	PLXND1	3:129555174-129606818	14.6668	13.1111	19.6529	108.67	19.7754	129.308	18.5889	19.4095
ENSG00000004455	AK2	1:33007939-33080996	191.358	166.568	137.625	106.621	168.432	84.3706	158.326	164.307
ENSG00000004468	CD38	4:15778274-15853230	0.0185765	0	0.0108868	0.0610885	0.0816462	0	0.0767474	0.0298232
ENSG00000004478	FKBP4	12:2794952-2805423	52.7054	54.4715	41.4927	56.1232	41.1976	50.8433	38.7257	47.5094
ENSG00000004487	KDM1A	1:23019447-23083689	59.7751	65.8417	29.5152	51.8989	56.3941	55.4314	53.0105	71.605
ENSG00000004534	RBM6	3:49940006-50100045	51.4297	62.8835	25.7885	32.5172	48.2604	31.7687	45.3648	51.5088
ENSG00000004660	CAMKK1	17:3860314-3894891	2.89857	3.17488	3.01494	22.6801	1.80511	24.7287	1.6968	2.4803
ENSG00000004700	RECQL	12:21468910-21501669	34.5036	41.6481	36.0779	23.114	35.0681	19.5426	32.964	49.6947
ENSG00000004766	VPS50	7:93232339-93361121	12.2573	12.0977	5.8444	4.06097	10.5998	4.05177	9.96381	13.5561
ENSG00000004776	HSPB6	19:35754567-35758079	0	0.0430262	0.108279	0.066077	0.104417	0.0600137	0.098152	0
ENSG00000004777	ARHGAP33	19:35774531-35788822	0.342876	0.203277	0.776654	5.61984	0.82632	5.53087	0.776741	0.304978
ENSG00000004779	NDUFAB1	16:23581001-23596356	58.8175	45.9204	41.7046	67.5386	54.1959	52.4087	50.9441	47.4677
ENSG00000004799	PDK4	7:95583498-95596491	47.2508	54.8317	8.50182	5.10469	52.2997	3.69196	49.1617	66.6944
ENSG00000004809	SLC22A16	6:110424686-110476641	0.0593204	0	0.155128	0.0749873	0	0	0	0
ENSG00000004838	ZMYND10	3:50341109-50346852	0.247598	0.213879	0.361558	1.02362	0.12718	0.614637	0.119549	0.0941466
ENSG00000004846	ABCB5	7:20615206-20777038	0	0	0.0226606	0.020494	0.010081	0	0.00947614	0.0199484
ENSG00000004848	ARX	X:25003693-25015948	0	0.0205296	0.0220944	0	0	0.032426	0	0
ENSG00000004864	SLC25A13	7:96120219-96322147	25.4645	21.3757	7.40474	7.37768	21.8252	7.69538	20.5157	24.1226
ENSG00000004866	ST7	7:116953237-117230103	6.9812	5.81459	2.06414	2.3227	5.69569	1.51279	5.35395	6.2981
ENSG00000004897	CDC27	17:47117702-47189422	36.7297	38.7241	18.5609	14.1963	35.4537	14.3274	33.3265	39.7799
ENSG00000004939	SLC4A1	17:44248384-44268141	0.0585191	0.0768904	0.0576913	0.054735	0.0416328	0.00173981	0.0391348	0.0888973
ENSG00000004948	CALCR	7:93424486-93574730	0	0	0	0	0.0164386	0	0.0154523	0
ENSG00000004961	HCCS	X:11111300-11123078	31.5731	26.3137	25.3135	13.2421	26.919	9.85983	25.3039	23.2431
ENSG00000004975	DVL2	17:7225340-7234545	15.706	16.707	12.5934	29.0511	14.4068	34.0233	13.5424	15.8031
ENSG00000005001	PRSS22	16:2852726-2858170	0	0.0637786	0.0985016	0.787588	0	0.394033	0	0
ENSG00000005007	UPF1	19:18831937-18868236	5.80229	10.9876	4.37572	54.097	5.92761	60.1024	5.57195	8.44677
ENSG00000005020	SKAP2	7:26667061-26995239	9.19897	8.31561	5.28223	5.11824	8.26513	2.5483	7.76922	7.9898
ENSG00000005022	SLC25A5	X:119468399-119471319	258.21	216.675	276.804	160.769	270.909	105.438	254.654	235.991
ENSG00000005059	CCDC109B	4:109560204-109688726	13.1779	7.00556	3.15585	3.0296	11.3737	1.66059	10.6913	10.3778
ENSG00000005073	HOXA11	7:27181509-27185223	1.86218	1.7214	0.850342	6.79483	1.70346	7.83333	1.60125	1.60758
ENSG00000005075	POLR2J	7:102473117-102478907	66.3959	44.2697	24.9674	17.858	55.3044	13.8382	51.9861	38.086
ENSG00000005100	DHX33	17:5440911-5469060	12.5508	9.31615	8.14375	45.8608	14.7436	51.0423	13.859	15.0736
ENSG00000005102	MEOX1	17:43640387-43661954	10.6203	13.3357	1.3958	4.50906	7.03122	7.35591	6.60935	9.12881
ENSG00000005108	THSD7A	7:11370356-11832198	0.00490111	0.00533469	0	0.0122618	0	0.00841084	0	0
ENSG00000005156	LIG3	17:34980493-35009743	14.6467	12.3144	4.70308	32.67	18.1217	37.9219	17.0344	18.1033
ENSG00000005175	RPAP3	12:47661248-47706061	38.0559	37.792	17.4348	12.4904	38.0273	11.4336	35.7457	37.3944
ENSG00000005187	ACSM3	16:20610242-20797581	1.04618	1.40669	1.21556	1.58986	1.14399	0.981303	1.07535	1.21342
ENSG00000005189	AC004381.6	16:20806428-20849668	4.50964	5.37719	1.7326	1.85643	2.98001	1.79342	2.80121	4.72295
ENSG00000005194	CIAPIN1	16:57428168-57447528	24.7981	25.0484	16.6023	19.671	24.7495	19.8301	23.2645	22.1578
ENSG00000005206	SPPL2B	19:2328614-2354806	7.26816	6.53356	5.05113	31.4049	8.12834	31.6438	7.64064	6.82157
ENSG00000005238	FAM214B	9:35104111-35116341	2.20418	3.70784	7.31434	12.3738	2.68892	16.7566	2.52758	2.96424
ENSG00000005243	COPZ2	17:48026166-48038030	0.282999	0.288483	0.109109	0.211899	0.156126	0.434049	0.146758	0.149403
ENSG00000005249	PRKAR2B	7:107044648-107161811	0.210881	0.123873	0.125333	2.86001	0.0477011	2.28174	0.044839	0.117457
ENSG00000005302	MSL3	X:11758158-11775753	11.5719	10.1188	6.21467	7.52759	9.0938	4.8002	8.54817	8.99084
ENSG00000005339	CREBBP	16:3725053-3880726	4.10318	5.98822	3.15037	49.7804	5.6353	56.2745	5.29718	9.03631
ENSG00000005379	BZRAP1	17:58301227-58328760	0	0	0	0.166488	0	0.0863008	0	0
ENSG00000005381	MPO	17:58269855-58280935	0	0	0.21605	0.139904	0	0.158461	0	0.0179293
ENSG00000005421	PON1	7:95297675-95324707	0.393981	0.286349	0.024925	0.108322	0	0	0	0.137909
ENSG00000005436	GCFC2	2:75651999-75710989	16.3659	14.2926	9.47414	6.74678	14.2353	4.17793	13.3812	14.489
ENSG00000005448	WDR54	2:74421677-74425755	21.1705	17.7138	19.8072	21.5709	15.1718	20.378	14.2615	15.7238
ENSG00000005469	CROT	7:87345680-87399795	0.12702	0.258751	0.157109	0.220402	0.357472	0.425295	0.336024	0.201998
ENSG00000005471	ABCB4	7:87401696-87480435	0	0	0	0.39023	0	0.380241	0	0
ENSG00000005483	KMT2E	7:105014178-105114361	18.479	13.0666	12.4994	25.39	22.7365	29.772	21.3723	18.0595
ENSG00000005486	RHBDD2	7:75842601-75888926	17.3549	18.3615	7.47857	8.48828	14.2091	8.55434	13.3566	14.0056
ENSG00000005513	SOX8	16:981807-986979	0	0	0.0207691	16.9803	0	16.6397	0	0
ENSG00000005700	IBTK	6:82169982-82247754	21.4743	26.2047	20.6795	14.1019	21.5595	15.4578	20.2659	28.5433
ENSG00000005801	ZNF195	11:3339260-3379222	10.6783	12.1621	8.43824	10.9951	11.7831	10.5568	11.0761	12.2588
ENSG00000005810	MYCBP2	13:77044654-77327050	6.07134	11.0685	4.94079	41.755	6.7933	50.5432	6.3857	15.1836
ENSG00000005812	FBXL3	13:76992597-77027195	7.71591	7.92751	7.30477	25.8852	8.16136	24.3436	7.67168	9.51905
ENSG00000005844	ITGAL	16:30472657-30523185	0.0113344	0.0123465	0.00754489	0.381629	0.0720341	0.709209	0.0677121	0
ENSG00000005882	PDK2	17:50094736-50112152	19.3168	22.6723	10.1309	11.3102	20.5955	12.3899	19.3598	24.0171
ENSG00000005884	ITGA3	17:50055967-50090481	13.7051	14.169	22.7654	90.4763	12.0505	112.848	11.3275	16.1239
ENSG00000005889	ZFX	X:24149172-24216255	29.5122	37.497	12.7056	74.1382	29.0377	82.971	27.2954	40.1051
ENSG00000005893	LAMP2	X:120427826-120469365	28.5767	27.1688	24.2702	12.3742	19.4853	9.38769	18.3162	23.8016
ENSG00000005961	ITGA2B	17:44372179-44389505	0.635658	1.95639	2.62353	5.33655	1.00706	8.01237	0.946636	0.542705
ENSG00000005981	ASB4	7:95478443-95540232	0.0558275	0.136821	0	0.0116481	0.0622119	0.0319084	0.0584792	0.0298865
ENSG00000006007	GDE1	16:19501688-19522145	16.7149	17.0425	19.4162	22.5105	18.0748	23.8512	16.9903	19.1216
ENSG00000006015	C19orf60	19:18588684-18592336	6.74884	6.16966	2.87836	6.23344	6.74423	4.46819	6.33958	4.16706
ENSG00000006016	CRLF1	19:18572219-18607741	6.11638	5.55212	2.64244	6.8308	4.67459	9.48621	4.39411	3.87721
ENSG00000006025	OSBPL7	17:47807371-47821834	1.25089	1.58012	3.95377	5.11729	2.01765	4.73897	1.89659	1.14109
ENSG00000006042	TMEM98	17:32927909-32945106	0.000598447	0	0.00369288	1.20614	0	0.95657	0	0.000640641
ENSG00000006047	YBX2	17:7288251-7294615	0.0357455	0	0.540148	0.106852	0.0910521	0.297681	0.085589	0.163732
ENSG00000006059	KRT33A	17:41346091-41350812	0	0	0.0533541	0	0	0	0	0
ENSG00000006062	MAP3K14	17:45263120-45317040	1.83527	2.18734	2.8867	13.0046	1.14158	14.6795	1.07309	1.34143
ENSG00000006071	ABCC8	11:17392884-17476845	0.113051	0	0.311199	0.627446	0	0.638084	0	0
ENSG00000006116	CACNG3	16:24255552-24362801	0.017468	0	0.040985	0	0.0194755	0	0.018307	0
ENSG00000006118	TMEM132A	11:60924462-60937159	14.3906	13.4016	12.6835	85.3742	11.5364	75.201	10.8442	12.6258
ENSG00000006125	AP2B1	17:35578045-35726409	48.4957	48.3574	41.3797	50.212	46.9139	50.7509	44.0991	49.257
ENSG00000006128	TAC1	7:97731907-97740472	0	0	0	0	0	0	0	0
ENSG00000006194	ZNF263	16:3263799-3301401	10.7653	11.7414	11.7802	160.248	8.97976	173.058	8.44097	11.6904
ENSG00000006210	CX3CL1	16:57372457-57385048	0	0	0	0.256704	0	0.217673	0	0
ENSG00000006282	SPATA20	17:50543057-50555852	12.9598	13.061	4.89952	18.9082	14.7807	23.431	13.8939	10.8534
ENSG00000006283	CACNA1G	17:50561067-50627474	0.0627587	0.131559	0.141702	2.99629	0.082689	3.5702	0.0777277	0.0826058
ENSG00000006327	TNFRSF12A	16:3018444-3022383	23.6661	20.3004	57.5755	51.6856	18.0133	35.3585	16.9325	17.5275
ENSG00000006377	DLX6	7:97005547-97011039	0	0.0520346	0.294683	1.36568	0.0798513	2.11426	0.0750602	0.0383336
ENSG00000006432	MAP3K9	14:70722525-70809534	0.918898	1.49736	1.37584	14.4555	1.04991	17.616	0.986915	1.46045
ENSG00000006451	RALA	7:39623482-39708124	22.6538	19.8805	21.9466	9.99749	21.7164	8.06385	20.4134	21.5569
ENSG00000006453	BAIAP2L1	7:98291650-98401068	21.2516	18.1689	15.8747	27.2191	19.9959	32.2902	18.7961	17.3474
ENSG00000006459	KDM7A	7:140084745-140177035	1.90305	1.5988	3.78653	8.43567	1.95843	7.64161	1.84092	2.53571
ENSG00000006468	ETV1	7:13891227-13991425	0.0829197	0.154559	0.308402	0.113467	0.198021	0.347406	0.18614	0.407798
ENSG00000006530	AGK	7:141551188-141655244	10.2069	11.0505	5.30955	9.96311	10.5425	10.5276	9.90995	12.8418
ENSG00000006534	ALDH3B1	11:68008577-68029282	31.6383	28.2632	7.4694	13.3626	17.6871	11.3079	16.6259	17.8219
ENSG00000006555	TTC22	1:54779711-54801267	0	0	0.159299	0.0536345	0	0.0932897	0	0.00586259
ENSG00000006576	PHTF2	7:77798791-77957503	17.9638	14.9985	9.08978	7.67174	12.4129	5.21043	11.6681	9.71219
ENSG00000006606	CCL26	7:75769532-75789896	0	0.153852	0.496447	0.47729	0.158067	0.622529	0.148583	0
ENSG00000006607	FARP2	2:241356242-241494841	9.98044	10.7627	8.05433	13.236	14.3403	15.8407	13.4799	16.5029
ENSG00000006611	USH1C	11:17493894-17544416	5.38043	5.55077	0.460256	1.97652	6.12831	2.06447	5.76061	6.00514
ENSG00000006625	GGCT	7:30496620-30504844	103.094	83.0578	56.5566	24.53	97.6751	13.1411	91.8146	90.8839
ENSG00000006634	DBF4	7:87876215-87909541	32.1921	25.2552	19.6617	16.3482	31.3616	16.4765	29.4799	28.5675
ENSG00000006638	TBXA2R	19:3594505-3606840	3.04919	2.67502	1.27066	2.7292	3.0278	3.79749	2.84613	3.74566
ENSG00000006652	IFRD1	7:112422967-112481017	22.6919	22.3336	54.9694	52.6072	25.0843	39.0754	23.5792	24.9832
ENSG00000006659	LGALS14	19:39704305-39709444	0	0	0	0	0	0	0	0
ENSG00000006695	COX10	17:14069495-14208677	11.4895	9.62285	5.16908	9.20292	11.167	8.78249	10.497	9.60049
ENSG00000006704	GTF2IRD1	7:74453789-74602604	13.4592	17.0754	16.0248	48.7686	14.916	55.4954	14.021	17.2632
ENSG00000006712	PAF1	19:39385851-39391195	24.1687	26.9481	13.6705	16.7639	18.788	17.2238	17.6607	24.1258
ENSG00000006715	VPS41	7:38722962-38932394	18.9081	15.691	6.28502	10.7623	17.0311	9.50222	16.0092	20.1274
ENSG00000006740	ARHGAP44	17:12789538-12991643	1.56758	1.88042	2.14944	6.64322	1.75747	6.44197	1.65202	1.9382
ENSG00000006744	ELAC2	17:12992390-13018187	56.8849	57.0424	28.1662	66.0735	46.0245	66.865	43.263	59.2437
ENSG00000006747	SCIN	7:12570576-12660179	0.910312	0.719841	0.561687	1.22461	0.571823	0.629986	0.537514	0.87957
ENSG00000006756	ARSD	X:2903969-2929351	2.88208	2.26648	0.591753	0.95034	2.24965	0.826891	2.11467	2.56586
ENSG00000006757	PNPLA4	X:7898246-7927739	17.1224	16.5398	3.06868	2.58111	16.9963	1.6737	15.9765	14.0095
ENSG00000006788	MYH13	17:10298083-10373130	0.00888105	0	0.0104091	0.00740406	0.029683	0	0.027902	0.0618245
ENSG00000006831	ADIPOR2	12:1688573-1788678	22.0207	24.1998	28.7422	29.9537	27.8551	31.8861	26.1838	32.0622
ENSG00000006837	CDKL3	5:134286349-134371047	2.65019	2.01065	0.708129	0.953003	1.0257	0.94697	0.964158	0.475186
ENSG00000007001	UPP2	2:157876701-158136154	0	0	0.0812899	0	0	0	0	0
ENSG00000007038	PRSS21	16:2817179-2826304	37.619	35.7822	39.4781	42.6867	35.4022	30.0559	33.2781	32.2345
ENSG00000007047	MARK4	19:45079287-45305283	1.908	1.57258	2.5652	58.3894	2.57488	66.3825	2.42039	2.19896
ENSG00000007062	PROM1	4:15963075-16084378	0.0837049	0.0932814	0.143662	0.0711755	0	0.0734381	0	0
ENSG00000007080	CCDC124	19:17933015-17943991	29.5157	25.1515	25.346	24.32	28.6119	17.0002	26.8952	25.5161
ENSG00000007129	CEACAM21	19:41549517-41586844	0	0	0	0	0	0	0	0
ENSG00000007168	PAFAH1B1	17:2593209-2685615	80.4033	70.885	62.9698	113.702	66.867	122.67	62.855	68.0363
ENSG00000007171	NOS2	17:27756765-27800499	0	0	0	2.82168	0	3.42263	0	0
ENSG00000007174	DNAH9	17:11598430-11969748	0.00146411	0	0.419364	0	0.0190964	0	0.0179506	0
ENSG00000007202	KIAA0100	17:28614439-28645454	34.1263	41.1562	21.7329	84.0782	25.6282	105.843	24.0905	36.8362
ENSG00000007216	SLC13A2	17:28473292-28497781	0	0	0	0	0	0	0	0
ENSG00000007237	GAS7	17:9910608-10198551	1.72989	0.978029	0.169262	4.32587	1.60577	4.39163	1.50942	1.09167
ENSG00000007255	TRAPPC6A	19:45162927-45178237	9.13556	9.26925	9.25973	7.89214	3.77548	7.79892	3.54895	3.83208
ENSG00000007264	MATK	19:3777969-3802129	4.6756	4.26505	2.77656	10.7143	3.43429	10.9996	3.22823	3.3658
ENSG00000007306	CEACAM7	19:41673306-41706976	0	0	0	0	0	0.0189236	0	0
ENSG00000007312	CD79B	17:63928739-63932354	0	0.520026	0.120429	0.892404	0.267989	0.90692	0.25191	0.054909
ENSG00000007314	SCN4A	17:63938553-63972918	0.0133849	0.0218587	0.751449	6.36385	0.0372479	5.64175	0.035013	0.0143228
ENSG00000007341	ST7L	1:112523517-112620825	16.8926	16.2267	9.04083	6.80485	12.8807	5.22582	12.1079	14.2702
ENSG00000007350	TKTL1	X:154295670-154330350	0	0.0231721	0.0498837	0.0355277	0	0.0366232	0	0.0227631
ENSG00000007372	PAX6	11:31784791-31817961	0.0763535	0.149653	0.159301	3.26613	0.380624	3.76162	0.357787	0.346562
ENSG00000007376	RPUSD1	16:784973-788397	9.14573	7.64807	6.0298	32.9741	6.96622	35.5292	6.54825	6.9294
ENSG00000007384	RHBDF1	16:58058-76355	3.29677	3.07779	4.07356	8.34693	3.32489	7.27133	3.1254	1.29791
ENSG00000007392	LUC7L	16:188968-229463	14.6115	14.4174	13.2451	20.2762	12.0755	14.6733	11.351	14.558
ENSG00000007402	CACNA2D2	3:50362798-50504244	0	0.0471436	0.202945	1.94717	0.0111278	1.79451	0.0104601	0.0694764
ENSG00000007516	BAIAP3	16:1333600-1349441	0.113673	0.155446	1.30483	6.55823	0.457914	7.17335	0.430439	0.121347
ENSG00000007520	TSR3	16:1349239-1351911	30.6161	21.7309	11.4391	27.2139	30.833	29.0402	28.983	28.4298
ENSG00000007541	PIGQ	16:566994-584136	4.66821	3.8001	4.36514	12.1914	3.75006	10.8799	3.52506	4.11683
ENSG00000007545	CRAMP1	16:1612324-1677908	2.50878	3.0913	2.36554	28.9207	2.73226	33.7549	2.56832	3.27557
ENSG00000007866	TEAD3	6:35473596-35497076	1.23054	1.54115	2.71025	6.88585	1.87152	7.76971	1.75923	1.43589
ENSG00000007908	SELE	1:169722640-169764705	0	0	0	0	0	0.0136236	0	0
ENSG00000007923	DNAJC11	1:6634167-6701924	27.3223	34.6665	11.6709	21.7075	40.789	20.5469	38.3417	44.5891
ENSG00000007933	FMO3	1:171090876-171117819	0	0	0	0.0254342	0	0	0	0
ENSG00000007944	MYLIP	6:16129124-16148248	7.04744	8.54213	5.74738	29.4487	5.47664	31.9315	5.14804	8.26569
ENSG00000007952	NOX1	X:100843323-100874345	0.203622	0.109561	0.0381639	0	0.0252642	0	0.0237483	0.326037
ENSG00000007968	E2F2	1:23506429-23531220	4.44751	4.78895	5.57543	22.0727	7.73099	27.8799	7.26713	8.85429
ENSG00000008018	PSMB1	6:170535116-170553341	166.082	136.469	132.753	105.864	140.859	91.0529	132.407	116.453
ENSG00000008056	SYN1	X:47571897-47619853	0.0680704	0.148419	0.098391	0.213204	0.0379388	0.307564	0.0356625	0.0728994
ENSG00000008083	JARID2	6:15246295-15522040	4.30868	5.85542	3.11342	23.7638	5.65207	30.9995	5.31295	7.54902
ENSG00000008086	CDKL5	X:18425582-18653629	1.89172	2.27864	2.43341	3.93596	1.69414	5.66907	1.59249	2.7699
ENSG00000008118	CAMK1G	1:209583716-209613938	0	0	0	0.068351	0	0.138223	0	0
ENSG00000008128	CDK11A	1:1702729-1724324	7.04592	10.9249	11.205	13.7257	6.86588	9.07171	6.45393	8.52386
ENSG00000008130	NADK	1:1751231-1780457	20.4492	19.0819	14.2782	52.0765	17.0554	57.9366	16.0321	18.631
ENSG00000008196	TFAP2B	6:50818722-50847613	0	0	0.021366	0	0	0.00782392	0	0
ENSG00000008197	TFAP2D	6:50713827-50772988	0	0	0	0.0276183	0	0	0	0
ENSG00000008226	DLEC1	3:38039204-38124025	0	0.010399	0	0.0610211	0	0.165535	0	0.0166123
ENSG00000008256	CYTH3	7:6161775-6272644	7.22684	7.61987	3.82251	37.5458	5.42987	45.0741	5.10408	7.38555
ENSG00000008277	ADAM22	7:87934142-88202889	1.79557	1.95556	0.755439	2.21901	3.50071	1.33905	3.29067	3.2136
ENSG00000008282	SYPL1	7:106090502-106112576	16.7099	14.9636	8.73087	8.44573	19.1624	6.37127	18.0127	17.6047
ENSG00000008283	CYB561	17:63432303-63446378	4.65095	4.01825	6.67228	14.391	4.99968	12.2321	4.6997	5.20583
ENSG00000008294	SPAG9	17:50962173-51120865	28.8083	37.5752	37.6896	45.5133	29.0691	48.2785	27.325	38.9063
ENSG00000008300	CELSR3	3:48636468-48662915	0.76892	1.59856	0.806798	11.1616	1.05466	12.6268	0.99138	2.13879
ENSG00000008311	AASS	7:122075646-122144280	0.00471084	0.0141312	0.0921695	1.36869	0.0285316	1.03942	0.0268197	0.0594963
ENSG00000008323	PLEKHG6	12:6310435-6328506	0.131566	0.219741	0.1019	0.869084	0.11594	1.33775	0.108984	0.38923
ENSG00000008324	SS18L2	3:42581839-42595114	15.0394	15.1295	21.6277	22.0233	14.9078	15.7247	14.0133	14.088
ENSG00000008382	MPND	19:4343526-4360086	7.4169	5.73419	6.60772	8.22536	7.26664	7.15934	6.83064	7.70958
ENSG00000008394	MGST1	12:16347141-16609259	74.8997	66.0421	41.5054	16.8115	72.1389	11.5738	67.8106	62.0204
ENSG00000008405	CRY1	12:106991363-107093829	3.78149	4.26848	11.2222	12.7545	2.3793	10.8281	2.23654	2.65607
ENSG00000008438	PGLYRP1	19:46019152-46023065	0.0911158	0	0	0.0773018	0	0.160508	0	0
ENSG00000008441	NFIX	19:12995607-13098796	0.498238	0.545849	0.631399	5.592	0.88606	5.48208	0.832896	0.816753
ENSG00000008513	ST3GAL1	8:133454847-133571940	4.40981	5.39218	5.92247	26.8822	7.75818	29.4147	7.29269	9.34335
ENSG00000008516	MMP25	16:3046680-3060726	0.0150708	0.0164235	0.0707025	0.204538	0	0.116646	0	0
ENSG00000008517	IL32	16:3065296-3082192	0.132694	0	3.43609	4.54211	0	5.7488	0	0.135582
ENSG00000008710	PKD1	16:2088709-2135898	5.06778	7.99698	10.3577	128.525	6.21624	140.819	5.84327	11.9464
ENSG00000008735	MAPK8IP2	22:50600684-50613981	0.43038	0.449974	1.00857	12.5684	0.7613	12.6146	0.715622	0.625273
ENSG00000008838	MED24	17:40019096-40061215	19.7059	17.2059	11.3325	48.9785	23.7203	52.3709	22.2971	23.243
ENSG00000008853	RHOBTB2	8:22987416-23020199	9.04281	10.305	6.24283	25.9159	18.1753	34.8542	17.0848	20.0959
ENSG00000008869	HEATR5B	2:36968382-37084342	4.10891	8.72578	3.45991	5.15839	3.60191	6.09219	3.3858	8.93398
ENSG00000008952	SEC62	3:169966634-169998373	60.4779	51.5228	21.1692	17.8363	45.8993	11.8383	43.1453	48.445
ENSG00000008988	RPS20	8:56067294-56074581	1216.29	971.229	1077.29	516.84	1023.51	288.066	962.099	850.908
ENSG00000009307	CSDE1	1:114716912-114758676	278.745	268.478	162.148	123.854	224.695	98.2769	211.213	255.373
ENSG00000009335	UBE3C	7:157138912-157269372	32.6726	33.935	29.3144	44.7841	31.6859	56.456	29.7847	40.9028
ENSG00000009413	REV3L	6:111299027-111483715	9.63035	18.3526	4.69859	10.1565	6.82107	10.0441	6.41181	14.7936
ENSG00000009694	TENM1	X:124375902-124963817	0	0	0.00942429	4.22047	0.00447545	5.57534	0.00420692	0
ENSG00000009709	PAX7	1:18631005-18748866	0	0	0.0111502	0.358852	0	0.441867	0	0
ENSG00000009724	MASP2	1:11026522-11047233	0.0960524	0.269206	0.0822515	0.121809	0.250362	0.331458	0.23534	0.129199
ENSG00000009765	IYD	6:150368891-150405969	0.00453636	0.0135137	0.00150248	0.0304211	0.0028568	0.0217281	0.00268539	0.0193774
ENSG00000009780	FAM76A	1:27725978-27763122	3.53095	3.37564	2.51034	2.7728	3.97929	2.33609	3.74053	3.9795
ENSG00000009790	TRAF3IP3	1:209756031-209782320	0	0.0177424	0.246688	0.0311034	0	0.0140049	0	0
ENSG00000009830	POMT2	14:77274955-77320884	10.3635	9.01755	3.82168	8.68423	8.12628	14.5525	7.6387	11.1224
ENSG00000009844	VTA1	6:142147161-142224689	39.259	36.2515	14.2602	12.782	36.5741	10.9658	34.3797	34.7839
ENSG00000009950	MLXIPL	7:73593193-73624543	0.324316	0.30273	1.03584	5.54615	0.573214	5.29021	0.538821	0.507464
ENSG00000009954	BAZ1B	7:73440397-73522278	22.0503	30.2292	14.7182	45.2486	21.1842	51.0904	19.9131	31.158
ENSG00000010017	RANBP9	6:13621497-13711564	22.9011	21.8154	15.125	15.4489	20.8248	15.934	19.5753	20.2439
ENSG00000010030	ETV7	6:36354090-36387800	0.0769707	0	0	0	0	0.0394328	0	0
ENSG00000010072	SPRTN	1:231337103-231355023	12.7709	13.0256	10.4851	17.8231	8.77754	16.768	8.25089	9.64402
ENSG00000010165	METTL13	1:171781663-171814023	11.5508	10.5435	7.85464	38.4349	11.4702	39.0285	10.782	11.5223
ENSG00000010219	DYRK4	12:4562203-4615302	13.4168	10.8599	5.45972	6.8622	13.4575	5.91896	12.6501	10.6968
ENSG00000010244	ZNF207	17:32350116-32381886	67.2337	76.0982	43.3325	32.3733	66.4533	31.1014	62.4661	84.9135
ENSG00000010256	UQCRC1	3:48599001-48610976	160.323	125.976	174.385	262.231	122.84	238.901	115.47	125.772
ENSG00000010270	STARD3NL	7:38178221-38230671	15.0915	12.2525	8.13064	7.54631	11.0662	6.38449	10.4022	8.82908
ENSG00000010278	CD9	12:6199714-6238271	51.716	44.9384	79.0229	45.8316	54.5447	32.6622	51.272	56.1461
ENSG00000010282	HHATL	3:42692662-42702827	0	0	0	0	0	0	0	0
ENSG00000010292	NCAPD2	12:6493355-6531955	52.2826	67.7315	68.0373	179.903	48.9274	205.102	45.9918	67.6813
ENSG00000010295	IFFO1	12:6538374-6556083	0.600382	1.47909	0.989996	8.01653	1.00831	8.60118	0.947811	1.3957
ENSG00000010310	GIPR	19:45668243-45683724	0.389915	0.236065	0.480434	0.628462	0.30954	0.954624	0.290968	0.50491
ENSG00000010318	PHF7	3:52410560-52423641	2.03753	2.5922	1.42846	2.7374	2.18867	3.86596	2.05735	2.1688
ENSG00000010319	SEMA3G	3:52433052-52445085	0.0647696	0.141107	0.0885842	1.35619	0.0899704	1.22532	0.0845722	0.034665
ENSG00000010322	NISCH	3:52455117-52493071	3.49872	4.57565	2.94945	29.1192	2.94654	28.5188	2.76975	3.64213
ENSG00000010327	STAB1	3:52495337-52524495	0	0.0071708	0.0550591	0.671515	0	0.881105	0	0
ENSG00000010361	FUZ	19:49806868-49817376	0.589118	0.389306	2.53975	4.53139	0.434486	6.26685	0.408417	0.443372
ENSG00000010379	SLC6A13	12:220620-262873	1.0428	0.814875	0.858463	0.84581	1.1355	1.34066	1.06737	1.30819
ENSG00000010404	IDS	X:149476989-149521096	7.08667	5.57559	7.69533	12.8333	8.09973	11.8243	7.61375	6.4203
ENSG00000010438	PRSS3	9:33750465-33799231	0	0	0.130517	0	0	0.292793	0	0
ENSG00000010539	ZNF200	16:3222324-3236221	6.0335	6.24856	6.3276	9.79652	6.31246	9.43041	5.93371	6.23696
ENSG00000010610	CD4	12:6786857-6820808	0.127086	0.0188732	0.196019	0.188434	0	0.0581501	0	0.0185428
ENSG00000010626	LRRC23	12:6873568-6914243	4.61407	3.98118	7.26962	6.80711	4.51555	6.29129	4.24462	5.49831
ENSG00000010671	BTK	X:101349446-101390796	0	0.0267132	0	0.0757402	0.0273295	0.298949	0.0256897	0.0262393
ENSG00000010704	HFE	6:26087280-26098343	2.98696	2.57061	1.84224	1.61747	3.35641	2.04624	3.15503	3.58599
ENSG00000010803	SCMH1	1:41027199-41242154	7.00117	4.82843	5.16222	6.7412	7.6835	7.42902	7.22249	7.83924
ENSG00000010810	FYN	6:111660331-111873452	116.479	107.656	23.674	73.8411	93.3574	71.4601	87.756	104.432
ENSG00000010818	HIVEP2	6:142751466-142945201	1.25565	2.07255	3.8771	15.7277	0.985117	21.6039	0.92601	2.2495
ENSG00000010932	FMO1	1:171248470-171285978	0	0	0.0325787	0	0	0	0	0.112919
ENSG00000011007	TCEB3	1:23743154-23762059	19.4581	20.5525	16.6924	74.6639	19.8289	86.6988	18.6392	23.6221
ENSG00000011009	LYPLA2	1:23790969-23795539	15.5689	10.7261	17.0119	21.8461	14.8405	18.1448	13.9501	16.7344
ENSG00000011021	CLCN6	1:11806095-11843144	1.9452	1.16522	0.910878	3.85173	1.46343	3.10167	1.37562	1.8008
ENSG00000011028	MRC2	17:62627400-62693597	12.317	19.248	15.755	35.6041	9.86749	33.1694	9.27544	12.6719
ENSG00000011052	NME1-NME2	17:51153589-51171744	30.8387	22.4021	20.3217	13.299	13.061	14.267	12.2773	9.93601
ENSG00000011083	SLC6A7	5:150189956-150222788	0	0.0311471	0	0.0357862	0	0.0245761	0	0.0153025
ENSG00000011105	TSPAN9	12:3077354-3286564	1.20984	0.927732	2.30109	5.55614	0.739249	6.90449	0.694894	0.954562
ENSG00000011114	BTBD7	14:93237549-93333092	6.66359	12.3097	6.29452	21.9165	5.19566	23.8041	4.88392	10.9891
ENSG00000011132	APBA3	19:3750818-3761699	3.85696	3.06076	6.54879	27.7007	2.86445	30.1698	2.69258	3.74141
ENSG00000011143	MKS1	17:58205436-58219605	11.2039	6.97525	3.9596	7.75016	12.3458	6.59393	11.6051	10.2675
ENSG00000011198	ABHD5	3:43690112-43734371	8.24149	6.23922	5.47417	8.49043	8.78395	8.66245	8.25691	7.58467
ENSG00000011201	ANOS1	X:8528873-8732187	0	0	0.110767	0	0	0.0826775	0	0.0355905
ENSG00000011243	AKAP8L	19:15380047-15419141	25.3024	27.1487	19.9794	59.6801	18.1378	66.6005	17.0495	21.7468
ENSG00000011258	MBTD1	17:51177424-51260163	6.34578	6.1032	4.42661	4.1051	5.07198	3.4134	4.76766	5.83637
ENSG00000011260	UTP18	17:51260527-51297936	23.9167	21.7184	28.9359	36.4935	23.311	35.4633	21.9123	27.378
ENSG00000011275	RNF216	7:5620046-5781739	7.65061	7.18341	3.36814	18.802	7.81795	22.4118	7.34887	7.9674
ENSG00000011295	TTC19	17:15999379-16045015	10.2766	10.5453	8.6154	9.58467	11.1068	8.6599	10.4404	11.2301
ENSG00000011304	PTBP1	19:797074-812327	71.8189	86.9739	77.6871	116.588	74.8717	111.589	70.3794	96.1394
ENSG00000011332	DPF1	19:38211005-38229714	0.656061	0.745075	0.757935	3.35901	0.813324	4.45673	0.764525	0.750191
ENSG00000011347	SYT7	11:61515312-61581148	1.3194	1.31864	1.83419	12.5558	2.7394	15.6584	2.57504	1.95988
ENSG00000011376	LARS2	3:45388505-45549421	12.0246	10.8594	4.28887	18.8059	10.3984	21.4935	9.7745	13.6698
ENSG00000011405	PIK3C2A	11:17077729-17207983	32.9901	38.3717	18.9149	19.327	34.1603	19.6502	32.1107	47.802
ENSG00000011422	PLAUR	19:43646094-43670547	24.0883	24.31	59.2568	84.3829	16.6596	75.5535	15.66	20.1277
ENSG00000011426	ANLN	7:36389805-36453791	47.4855	75.7763	54.8128	51.5979	50.4031	44.0547	47.3789	70.4693
ENSG00000011451	WIZ	19:15419979-15449951	2.94215	2.4194	2.29689	22.356	4.09764	24.2692	3.85178	3.79557
ENSG00000011454	RABGAP1	9:122940832-123104866	10.329	10.7038	6.3216	11.4376	7.51812	13.5432	7.06703	9.78484
ENSG00000011465	DCN	12:91140483-91183123	0.64586	0.730805	0.588652	0.649254	0.161309	0.737683	0.15163	0.352476
ENSG00000011478	QPCTL	19:45692482-45703989	3.06618	2.83558	6.84079	8.83491	2.2513	6.43643	2.11622	2.07356
ENSG00000011485	PPP5C	19:46346993-46392981	22.8936	25.2963	14.9371	38.0789	20.2738	37.1475	19.0574	25.646
ENSG00000011523	CEP68	2:65056365-65087004	2.90134	3.35777	2.0126	5.5974	2.93017	6.0003	2.75436	3.93822
ENSG00000011566	MAP4K3	2:39249265-39437312	11.7541	12.7621	6.3738	13.1286	13.5502	11.5359	12.7372	15.5191
ENSG00000011590	ZBTB32	19:35704526-35717038	0.25715	0.141944	0.0763751	0.0816877	0.108946	0.0843015	0.102409	0.241896
ENSG00000011600	TYROBP	19:35904400-35908295	0	0	0.167298	0.320278	0	0.125914	0	0
ENSG00000011638	TMEM159	16:21158376-21180616	3.32332	4.27139	11.4143	8.96769	2.34582	6.95479	2.20507	3.49404
ENSG00000011677	GABRA3	X:152166233-152451358	0.0144007	0	0	0.0278713	0.0160483	0.0575307	0.0150854	0
ENSG00000012048	BRCA1	17:43044294-43170245	18.9702	24.6134	10.7188	11.5246	20.1757	16.9138	18.9652	28.0861
ENSG00000012061	ERCC1	19:45407332-45478828	20.8832	18.3378	20.6268	19.992	17.7039	18.4516	16.6417	19.243
ENSG00000012124	CD22	19:35319260-35347355	0.154631	0.478569	0	0.486868	0	0.39804	0	0
ENSG00000012171	SEMA3B	3:50267557-50277546	15.4443	16.8511	15.325	64.9234	10.0755	60.5289	9.47097	11.9623
ENSG00000012174	MBTPS2	X:21839635-21885424	5.14205	4.70148	2.56137	1.42961	3.69872	1.53332	3.4768	4.18695
ENSG00000012211	PRICKLE3	X:49175263-49186528	3.80125	4.28502	8.06649	24.1912	5.81259	29.4665	5.46383	4.62955
ENSG00000012223	LTF	3:46435644-46485234	0	0	0.336168	0.146533	0	0.309927	0	0
ENSG00000012232	EXTL3	8:28600468-28755599	2.90448	4.48854	7.26011	65.4926	3.35662	75.6316	3.15522	5.94318
ENSG00000012504	NR1H4	12:100473707-100564413	0	0	0.202461	0.0156855	0.0387885	0	0.0364612	0
ENSG00000012660	ELOVL5	6:53267397-53349179	54.3923	52.9142	59.9828	29.5749	59.4812	25.6057	55.9123	64.1063
ENSG00000012779	ALOX5	10:45374175-45446119	0	0	0.0538307	0.576465	0	0.437507	0	0.0307012
ENSG00000012817	KDM5D	Y:19703864-19744939	0	0	0	0	0	0.00967581	0	0
ENSG00000012822	CALCOCO1	12:53708516-53727745	10.8033	14.4583	8.54226	22.1889	14.4036	30.2552	13.5394	22.4878
ENSG00000012963	UBR7	14:93207055-93229215	19.4784	18.5486	17.9076	24.4436	20.8196	23.5332	19.5704	20.8986
ENSG00000012983	MAP4K5	14:50418500-50561126	21.035	17.4367	6.61986	6.67429	23.1539	5.77496	21.7647	21.017
ENSG00000013016	EHD3	2:31234336-31269447	0	0	0.0133991	2.38365	0.0268936	3.68381	0.02528	0
ENSG00000013275	PSMC4	19:39971004-39981441	23.4595	24.2233	16.5363	24.4645	22.5499	23.2201	21.1969	25.3662
ENSG00000013288	MAN2B2	4:6575174-6623362	1.24628	1.72457	1.37387	6.09798	1.2546	6.60812	1.17932	1.82673
ENSG00000013293	SLC7A14	3:170459583-170586074	0.0159525	0	0	0.00878786	0.00629949	0	0.00592152	0.00633178
ENSG00000013297	CLDN11	3:170418864-170860380	0.0477837	0.1456	0.106363	0.0523719	0	0.101981	0	0.0647733
ENSG00000013306	SLC25A39	17:44319624-44324870	60.1235	53.6646	56.1597	72.6502	63.0523	69.9319	59.2692	59.4198
ENSG00000013364	MVP	16:29820393-29848039	18.2735	21.9224	16.5942	66.3391	18.9487	82.288	17.8118	29.2311
ENSG00000013374	NUB1	7:151341698-151378449	67.957	73.3172	30.3614	35.8687	87.8047	27.9118	82.5364	87.5631
ENSG00000013375	PGM3	6:83161149-83193936	10.5389	9.53597	23.2489	24.401	8.96746	23.8026	8.42941	10.6695
ENSG00000013392	RWDD2A	6:83193378-83198932	1.39867	1.55518	1.22184	2.20373	1.336	2.28238	1.25584	1.25306
ENSG00000013441	CLK1	2:200853008-200864744	16.3031	14.5575	35.7487	27.6755	8.60243	18.2969	8.08628	8.3064
ENSG00000013503	POLR3B	12:106357657-106510198	4.62739	5.43939	1.70414	3.42428	4.50363	3.61467	4.23341	8.05103
ENSG00000013523	ANGEL1	14:76786177-76826246	2.25984	2.43954	1.61022	10.574	1.86305	10.2212	1.75127	2.16752
ENSG00000013561	RNF14	5:141958327-141990291	15.2446	13.1326	8.53693	9.60909	16.2522	9.9205	15.2771	16.4768
ENSG00000013563	DNASE1L1	X:154401237-154412112	8.29378	6.80283	15.0096	12.7599	7.94421	10.5936	7.46756	7.91365
ENSG00000013573	DDX11	12:31073844-31104791	26.4271	32.4446	26.5371	82.6438	26.7639	86.2942	25.1581	35.24
ENSG00000013583	HEBP1	12:12974863-13000273	11.4047	7.4991	19.7634	18.8192	11.8898	14.1404	11.1764	10.6833
ENSG00000013588	GPRC5A	12:12890781-12917937	9.90027	8.42913	51.0953	132.938	11.0178	145.276	10.3567	13.219
ENSG00000013619	MAMLD1	X:150361421-150514178	0.492743	0.670878	0.832765	4.9524	0.821496	5.01431	0.772206	0.809017
ENSG00000013725	CD6	11:60971679-61020377	0.0156181	0.0172965	0.321287	0.438345	0.00889067	0.245673	0.00835723	0
ENSG00000013810	TACC3	4:1721489-1745176	19.623	17.6724	20.4103	93.6652	18.9818	99.6066	17.8429	19.3781
ENSG00000014123	UFL1	6:96521594-96555276	10.6709	12.4575	6.11589	3.95221	10.3244	2.90963	9.70494	14.0377
ENSG00000014138	POLA2	11:65261761-65305589	21.2814	22.8447	11.1042	12.6178	17.8483	15.5338	16.7774	25.2617
ENSG00000014164	ZC3H3	8:143437654-143541453	1.63936	2.30493	1.26917	16.3992	1.663	20.7753	1.56322	2.96687
ENSG00000014216	CAPN1	11:65180565-65212006	19.5079	18.4389	14.0543	39.0734	16.5189	43.1311	15.5278	17.7547
ENSG00000014257	ACPP	3:132317366-132368298	0.734713	0.680762	0.165332	0.377602	0.739898	0.329317	0.695504	0.70268
ENSG00000014641	MDH1	2:63588608-63607197	77.3786	73.2288	60.8173	45.649	72.1519	35.577	67.8228	73.4675
ENSG00000014824	SLC30A9	4:41990471-42090457	29.6193	27.7312	8.76512	3.75272	24.0036	4.09387	22.5634	28.2598
ENSG00000014914	MTMR11	1:149928650-149936898	0.858574	1.40213	2.19032	1.5904	0.703384	1.52956	0.661181	0.919014
ENSG00000014919	COX15	10:99711843-99732100	19.4121	20.8868	14.1537	8.93654	17.4469	8.25604	16.4001	22.5924
ENSG00000015133	CCDC88C	14:91271322-91417844	2.86162	2.43719	2.08872	26.5225	3.52719	29.484	3.31556	3.42895
ENSG00000015153	YAF2	12:42157103-42238349	12.6543	8.20224	11.9686	7.71658	10.7547	3.4278	10.1094	10.6541
ENSG00000015171	ZMYND11	10:134464-254637	16.4102	15.6704	3.16813	3.59831	17.581	3.47177	16.5261	18.8365
ENSG00000015285	WAS	X:48676595-48691427	0.0914384	0.0751255	0.0355599	0.118983	0.183054	0.616407	0.172071	0.0324497
ENSG00000015413	DPEP1	16:89613307-89638456	0	0	0	0.029922	0	0.0308885	0	0
ENSG00000015475	BID	22:17734137-17774770	9.09763	7.80208	9.93211	15.8081	9.49521	13.1528	8.9255	6.97839
ENSG00000015479	MATR3	5:139293647-139331359	165.709	216.816	116.847	56.181	174.847	53.0602	164.356	224.327
ENSG00000015520	NPC1L1	7:44512534-44541315	0	0	0.0385594	0.492702	0	0.572449	0	0.0137557
ENSG00000015532	XYLT2	17:50346091-50363138	2.17521	3.02037	4.30419	19.0646	3.97083	17.9757	3.73258	5.33658
ENSG00000015568	RGPD5	2:109792757-109857695	2.44296	6.1127	5.05299	8.46998	2.89925	9.12286	2.7253	5.072
ENSG00000015592	STMN4	8:27235322-27258420	0	0	0	0	0	0	0	0
ENSG00000015676	NUDCD3	7:44379120-44490880	21.3177	25.6002	11.04	131.144	20.0369	139.74	18.8347	26.5037
ENSG00000016082	ISL1	5:51383390-51394738	1.00097	1.06744	0.93993	5.14704	0.992716	4.79303	0.933153	0.858537
ENSG00000016391	CHDH	3:53812334-53846390	1.20541	0.836616	0.288881	4.67707	0.726556	3.99239	0.682963	0.732187
ENSG00000016402	IL20RA	6:136999970-137045180	0	0	0.0186152	0	0	0	0	0
ENSG00000016490	CLCA1	1:86468367-86500289	0	0	0.0202814	0	0	0	0	0
ENSG00000016602	CLCA4	1:86547077-86580754	0	0	0.0983265	0	0	0	0	0
ENSG00000016864	GLT8D1	3:52694484-52706083	21.027	18.4407	12.7663	16.9218	17.5544	17.4537	16.5011	17.1984
ENSG00000017260	ATP2C1	3:130850594-131016712	18.3468	14.9851	16.1703	11.1969	12.0056	10.6424	11.2853	12.9067
ENSG00000017427	IGF1	12:102395866-102480645	0.41716	0.654866	0.674065	0.397505	0.682434	0.805138	0.641488	0.556832
ENSG00000017483	SLC38A5	X:48458536-48470256	25.4486	24.6738	20.7083	11.4101	26.9809	8.11295	25.362	25.2022
ENSG00000017797	RALBP1	18:9475008-9538116	27.6557	24.9766	14.7517	26.8598	23.9318	28.7347	22.4959	23.1055
ENSG00000018189	RUFY3	4:70704203-70807315	3.78499	3.57869	2.31949	7.8824	2.71132	8.65473	2.54864	3.00349
ENSG00000018236	CNTN1	12:40692441-41072418	0.0386742	0.0711864	0	1.02961	0	0.830211	0	0.0487487
ENSG00000018280	SLC11A1	2:218382028-218396894	0.403095	0.561464	0.338026	0.239558	0.339644	0.465974	0.319265	0.355121
ENSG00000018408	WWTR1	3:149517234-149736714	22.1059	21.5521	20.161	19.9174	18.1707	22.1334	17.0805	18.004
ENSG00000018510	AGPS	2:177392643-177543836	31.9325	32.1909	12.2859	6.67217	29.1966	6.8332	27.4448	33.0302
ENSG00000018607	ZNF806	2:132309308-132318736	0	0	0.0372163	0	0	0.0273809	0	0
ENSG00000018610	CXorf56	X:119538148-119565408	19.8758	16.8697	12.7266	12.5896	18.2061	10.6626	17.1137	21.5758
ENSG00000018625	ATP1A2	1:160115758-160143591	0.0173122	0.0188706	0.0203119	0.0100339	0	0.0448331	0	0
ENSG00000018699	TTC27	2:32628031-32821051	11.8787	11.7231	5.74454	5.4665	10.8629	4.43427	10.2111	8.91053
ENSG00000018869	ZNF582	19:56375845-56393545	0	0	0.216393	0.228575	0	0.328881	0	0
ENSG00000019102	VSIG2	11:124747471-124752238	0	0	0	0.293855	0	0.263069	0	0
ENSG00000019144	PHLDB1	11:118606439-118658038	8.04184	12.5119	4.17352	42.9414	7.38333	45.1275	6.94033	10.9296
ENSG00000019169	MARCO	2:118942165-118994660	0	0	0	0	0	0	0	0
ENSG00000019186	CYP24A1	20:54153448-54173973	1.2326	1.25736	0.3096	0.163679	1.56546	0.643716	1.47153	2.44147
ENSG00000019485	PRDM11	11:45095805-45235124	4.11604	3.1605	1.45626	11.5558	2.72576	10.6253	2.56221	2.75658
ENSG00000019505	SYT13	11:45240300-45286319	0.0720928	0.0398344	0.272425	0.303171	0.171477	0.2286	0.161188	0.230769
ENSG00000019549	SNAI2	8:48917689-48921740	1.74042	1.52501	1.23863	2.42722	2.00191	3.27711	1.8818	2.17608
ENSG00000019582	CD74	5:150401636-150412929	0	0.119309	0.139729	0.170784	0.234186	0.390777	0.220135	0.258803
ENSG00000019991	HGF	7:81699005-81770438	0.241504	0.277652	0.257656	0.0365851	0.24875	0.320895	0.233825	0.835333
ENSG00000019995	ZRANB1	10:124942122-124988189	4.6463	4.39449	4.77055	13.8954	3.83724	16.5376	3.60701	5.42788
ENSG00000020129	NCDN	1:35557472-35567274	4.09907	4.2255	2.98726	16.9139	3.56556	16.8225	3.35163	4.72217
ENSG00000020181	ADGRA2	8:37784190-37844896	4.21202	4.28421	3.25188	22.2944	6.64195	27.5876	6.24343	6.22223
ENSG00000020219	CCT8L1P	7:152445476-152447150	0.0337644	0	0.0793617	0	0.037737	0.0292065	0.0354728	0
ENSG00000020256	ZFP64	20:52051662-52204308	10.7347	9.95666	8.08282	42.2479	12.1698	46.1865	11.4396	11.3078
ENSG00000020426	MNAT1	14:60734741-60969953	32.6651	27.6299	19.7426	16.6655	27.124	13.3786	25.4966	23.8418
ENSG00000020577	SAMD4A	14:54567096-54793315	0.641561	0.655478	1.60143	7.93685	0.586065	8.77926	0.550901	0.827096
ENSG00000020633	RUNX3	1:24899510-24965121	0.249325	0.248275	1.14279	4.70396	0.445508	4.65903	0.418778	0.536991
ENSG00000020922	MRE11A	11:94415577-94493908	24.9201	25.0406	11.3252	9.84119	20.7596	7.87471	19.514	26.1171
ENSG00000021300	PLEKHB1	11:73646177-73662819	0.247836	0.270468	0.404586	0.727221	0.276834	1.04209	0.260224	0.839923
ENSG00000021355	SERPINB1	6:2832331-2842006	44.4314	40.9343	60.8961	36.0281	44.516	29.9403	41.845	39.6612
ENSG00000021461	CYP3A43	7:99828012-99866102	0.00189296	0.0359728	0.217799	0.0836141	0	0	0	0
ENSG00000021488	SLC7A9	19:32830508-32869766	0	0	0.0125239	0	0	0	0	0.00958365
ENSG00000021574	SPAST	2:32063610-32157637	9.18697	9.07811	3.24735	5.40533	8.87191	5.63288	8.3396	8.1929
ENSG00000021645	NRXN3	14:78170372-79868290	0.00388356	0.012016	0.0196619	0.409141	0.0140407	0.53739	0.0131983	0.0226922
ENSG00000021762	OSBPL5	11:3087115-3166739	9.11728	6.79278	19.7561	71.0189	14.554	66.1255	13.6808	15.734
ENSG00000021776	AQR	15:34851781-34969839	15.2678	26.7643	4.9558	5.20595	18.2691	5.81659	17.173	27.7022
ENSG00000021826	CPS1	2:210477681-210679107	185.385	274.9	84.9015	81.3818	167.02	93.3712	156.999	308.881
ENSG00000021852	C8B	1:56929209-56966140	0	0	0	0	0	0	0	0
ENSG00000022267	FHL1	X:136146701-136211359	28.1008	25.0779	40.7803	47.6684	42.9585	41.1036	40.381	41.2292
ENSG00000022277	RTFDC1	20:56468584-56519449	55.0677	46.8655	50.3302	44.654	51.8227	34.3928	48.7133	50.3241
ENSG00000022355	GABRA1	5:161847190-161899981	0	0	0	0	0	0	0	0
ENSG00000022556	NLRP2	19:54953129-55001142	0	0	0	0.112443	0	0.119731	0	0.0281711
ENSG00000022567	SLC45A4	8:141207165-141308305	3.2767	3.18896	1.87435	10.6472	2.71605	10.2907	2.55309	2.76188
ENSG00000022840	RNF10	12:120533479-120577594	37.9614	32.4601	28.83	49.2295	32.7803	44.9877	30.8135	29.9502
ENSG00000022976	ZNF839	14:102317376-102342702	2.86974	1.80745	0.775023	6.91954	2.1796	7.96823	2.04882	2.17846
ENSG00000023041	ZDHHC6	10:112424427-112446917	14.2822	13.2919	5.47043	3.71049	12.1461	2.8425	11.4173	11.3591
ENSG00000023171	GRAMD1B	11:123454397-123627774	17.3929	19.9626	43.3398	88.5719	15.1116	108.195	14.2049	19.6665
ENSG00000023191	RNH1	11:494511-507300	52.1803	47.3025	46.0122	91.5805	34.7955	92.7593	32.7078	35.9661
ENSG00000023228	NDUFS1	2:206114816-206159603	92.9313	102.692	42.6918	45.4288	67.1794	46.1493	63.1486	91.135
ENSG00000023287	RB1CC1	8:52622455-52745843	17.5817	19.7357	13.7724	19.6339	12.853	20.1541	12.0818	16.5183
ENSG00000023318	ERP44	9:99979178-100099040	4.64271	4.21419	3.56459	1.68159	4.6128	1.09516	4.33603	4.67799
ENSG00000023330	ALAS1	3:52198085-52214327	18.9363	23.3592	21.8531	49.8155	16.8058	63.5644	15.7975	21.8641
ENSG00000023445	BIRC3	11:102317449-102339403	1.63068	2.03925	23.2809	7.30159	2.53802	7.65039	2.38574	2.06806
ENSG00000023516	AKAP11	13:42272152-42323267	3.21887	4.02317	2.46326	2.83432	3.51222	3.29912	3.30149	4.82976
ENSG00000023572	GLRX2	1:193096467-193106114	21.9733	17.9803	13.1647	10.8085	25.5959	7.08323	24.0601	22.2717
ENSG00000023608	SNAPC1	14:61762356-61796428	8.81036	7.57396	16.3463	12.1381	6.49754	11.0808	6.10769	6.09732
ENSG00000023697	DERA	12:15911171-16037282	35.5886	27.2154	10.5535	7.36904	30.6206	4.07497	28.7834	28.0097
ENSG00000023734	STRAP	12:15882390-15903478	128.811	110.405	121.158	52.7039	113.028	42.1534	106.246	112.908
ENSG00000023839	ABCC2	10:99782731-99852192	5.57079	7.08719	4.94687	5.38555	4.7101	6.5671	4.42749	5.71919
ENSG00000023892	DEF6	6:35297851-35321771	0.0243268	0.0796146	0.352234	3.3461	0.0814514	4.49162	0.0765643	0.0782009
ENSG00000023902	PLEKHO1	1:150149182-150164720	1.78596	1.45408	2.08031	22.9301	1.32689	23.8128	1.24728	1.44706
ENSG00000023909	GCLM	1:93885204-93909456	10.0362	8.26457	18.9313	19.8035	8.68823	23.8437	8.16694	9.57749
ENSG00000024048	UBR2	6:42564061-42693504	5.06522	9.99427	3.80886	5.06831	4.95747	6.00383	4.66002	11.1105
ENSG00000024422	EHD2	19:47713342-47743134	4.18204	3.06468	4.71172	25.1238	9.831	30.0317	9.24114	7.43301
ENSG00000024526	DEPDC1	1:68474151-68497221	32.9573	27.3525	12.7627	12.7522	25.5265	12.0961	23.9949	26.4639
ENSG00000024862	CCDC28A	6:138773508-138793319	15.4251	11.6491	11.5829	10.7774	10.9945	7.84985	10.3348	11.58
ENSG00000025039	RRAGD	6:89364635-89412270	0	0.0764902	0.0154508	4.83536	0.0759009	5.83901	0.0713468	0
ENSG00000025156	HSF2	6:122399545-122433119	7.63753	8.04779	12.6101	11.5357	8.39615	10.7614	7.89238	8.51606
ENSG00000025293	PHF20	20:35771973-35950381	41.8499	48.2996	44.3008	122.302	43.8063	141.48	41.1779	47.9152
ENSG00000025423	HSD17B6	12:56752160-56787790	0.750731	1.07341	0.960469	2.35058	0.843948	1.54028	0.793311	0.546675
ENSG00000025434	NR1H3	11:47248299-47269032	9.13323	8.65879	9.07878	14.6322	10.2073	16.2809	9.59486	8.14647
ENSG00000025708	TYMP	22:50525751-50530056	1.78266	1.97839	5.48042	23.7876	2.11345	27.3681	1.98664	1.78512
ENSG00000025770	NCAPH2	22:50508215-50523472	12.036	10.1134	16.3831	53.8964	9.23116	53.1495	8.67729	9.93566
ENSG00000025772	TOMM34	20:44942129-44960486	36.8829	34.2338	35.3894	48.1548	37.2779	54.8074	35.0412	42.9577
ENSG00000025796	SEC63	6:107867755-107958189	19.8664	13.1322	13.7695	10.6058	15.9097	6.36914	14.9551	17.9144
ENSG00000025800	KPNA6	1:32108037-32176568	21.0514	19.9342	21.554	51.3872	17.2223	62.3277	16.189	22.6433
ENSG00000026025	VIM	10:17228258-17237593	334.887	311.874	389.061	368.408	330.326	324.396	310.506	308.751
ENSG00000026036	RTEL1-TNFRSF6B	20:63659299-63698684	0.298035	0.304785	0.242004	2.0432	0.214463	1.65601	0.201595	0.528306
ENSG00000026103	FAS	10:88990530-89015785	14.7278	13.6739	23.0962	17.0334	6.53472	14.1155	6.14264	9.41807
ENSG00000026297	RNASET2	6:166929503-166957191	6.52421	6.17627	6.16701	9.57577	5.90244	7.01558	5.54829	4.52735
ENSG00000026508	CD44	11:35138869-35232402	80.2679	69.6191	174.788	92.0122	78.1943	70.3522	73.5026	77.7127
ENSG00000026559	KCNG1	20:51003655-51023129	0.349227	0.736405	0.824797	21.0386	0.682618	17.944	0.641661	0.512544
ENSG00000026652	AGPAT4	6:161129978-161274061	1.89444	1.68164	1.69749	2.51987	0.363682	3.19241	0.341861	1.39254
ENSG00000026751	SLAMF7	1:160739056-160754821	0.00378105	0.00549393	0.00354768	0	0	0.0201574	0	0.00404863
ENSG00000026950	BTN3A1	6:26402236-26415216	1.5394	1.97297	2.16632	5.41262	2.46058	6.60094	2.31295	2.33632
ENSG00000027001	MIPEP	13:23730188-23889419	5.48451	6.79169	2.81323	2.56655	5.23996	2.1637	4.92556	6.33149
ENSG00000027075	PRKCH	14:61187558-61550976	0.759222	0.696756	2.56279	8.26833	0.0441224	9.91252	0.0414751	0.148347
ENSG00000027644	INSRR	1:156840062-156859018	0	0	0.0242742	0.0259034	0.0115314	0.0177821	0.0108395	0
ENSG00000027697	IFNGR1	6:137197483-137219449	8.14157	6.93816	12.7471	12.3948	7.0296	10.4006	6.60782	6.59952
ENSG00000027847	B4GALT7	5:177600099-177610347	4.66972	4.53434	3.72296	12.9612	4.42178	12.4919	4.15647	5.27773
ENSG00000027869	SH2D2A	1:156806242-156816862	1.56638	1.80585	1.39513	1.67218	2.12829	1.57292	2.00059	1.46014
ENSG00000028116	VRK2	2:57907650-58159920	12.4575	11.6563	5.99822	3.47079	11.6928	2.18613	10.9912	11.2056
ENSG00000028137	TNFRSF1B	1:12167002-12209228	0.425413	0.162836	0.370554	1.43013	0.195325	1.99786	0.183606	0.304002
ENSG00000028203	VEZT	12:95217745-95302790	20.2399	22.0002	13.9351	12.8413	24.5014	10.9274	23.0313	24.5106
ENSG00000028277	POU2F2	19:42086109-42196585	0.0887627	0.112172	0.0311302	0.258375	0.0227848	0.369837	0.0214177	0.128251
ENSG00000028310	BRD9	5:850290-892824	25.4173	26.397	12.9155	29.4101	24.5469	32.6903	23.0741	29.3967
ENSG00000028528	SNX1	15:64094122-64146090	32.6908	30.9926	17.1334	16.4505	30.2663	16.4322	28.4503	29.7436
ENSG00000028839	TBPL1	6:133952169-133990432	18.8212	13.3094	15.0055	13.6981	12.7416	11.4054	11.9771	12.7257
ENSG00000029153	ARNTL2	12:27332853-27425289	16.7001	14.0304	7.01701	4.49059	10.8436	3.7368	10.193	9.95727
ENSG00000029363	BCLAF1	6:136256862-136289851	96.1891	123.487	24.0628	39.5313	111.169	37.17	104.499	168.674
ENSG00000029364	SLC39A9	14:69398014-69462388	15.2172	14.4636	13.6471	13.3081	13.4165	12.498	12.6115	15.2804
ENSG00000029534	ANK1	8:41653219-41896762	0.0893251	0.153912	0.10765	1.60011	0.112938	2.53715	0.106162	0.274336
ENSG00000029559	IBSP	4:87799580-87812435	0	0	0	0	0	0	0	0
ENSG00000029639	TFB1M	6:155257508-155314493	17.6695	12.2225	13.8573	16.7451	13.396	17.7174	12.5922	15.2623
ENSG00000029725	RABEP1	17:5282264-5385812	54.9749	47.7577	18.8756	43.37	62.8249	43.1208	59.0554	56.4882
ENSG00000029993	HMGB3	X:150980508-150990775	72.8299	64.5557	26.6018	54.1123	73.3403	48.5533	68.9399	72.7456
ENSG00000030066	NUP160	11:47778086-47848555	27.2502	40.3189	21.8998	32.3798	25.3375	38.1198	23.8173	37.426
ENSG00000030110	BAK1	6:33572546-33580293	5.41938	5.31004	13.4462	12.4143	4.18499	12.6555	3.93389	4.31088
ENSG00000030304	MUSK	9:110668770-110801620	0.0936536	0.0350168	0	0	0	0.0196085	0	0.0516983
ENSG00000030419	IKZF2	2:212999690-213152427	1.10759	0.402013	0.181156	0.25253	0.775916	0.444258	0.729361	0.741924
ENSG00000030582	GRN	17:44345085-44353102	35.3157	42.7842	74.3236	287.631	35.7989	306.123	33.651	43.0249
ENSG00000031003	FAM13B	5:137937959-138051961	4.70644	4.39486	5.6996	5.05231	3.38576	4.32322	3.18261	4.86733
ENSG00000031081	ARHGAP31	3:119294372-119420714	0.0447009	0.161447	0.0130933	0.47017	0.292593	0.690216	0.275037	0.077722
ENSG00000031691	CENPQ	6:49463377-49493107	10.3673	8.83617	11.8385	7.48819	8.86114	5.36731	8.32947	9.68725
ENSG00000031698	SARS	1:109213917-109238169	115.619	126.508	148.877	219.435	111.984	205.15	105.265	124.262
ENSG00000031823	RANBP3	19:5916138-5978142	16.9052	19.1919	15.9197	37.9692	22.5629	36.2644	21.2091	19.9204
ENSG00000032219	ARID4A	14:58298384-58373887	4.8611	5.9376	3.01306	3.81909	4.27327	3.87147	4.01687	6.34133
ENSG00000032389	TSSC1	2:3188924-3377882	12.0741	11.3969	8.43507	10.7817	10.8343	8.95466	10.1842	11.3129
ENSG00000032444	PNPLA6	19:7534003-7561764	10.1265	11.0028	9.23044	49.8016	6.11047	50.627	5.74384	8.42467
ENSG00000032742	IFT88	13:20567068-20691437	2.8238	2.86344	0.651251	0.553676	2.44947	0.463879	2.3025	3.52005
ENSG00000033011	ALG1	16:5033959-5087379	9.7291	8.09277	5.51905	9.06093	7.27271	8.08641	6.83635	7.05124
ENSG00000033030	ZCCHC8	12:122471599-122501073	9.54463	9.16576	11.2668	17.3713	9.37913	16.5163	8.81638	11.857
ENSG00000033050	ABCF2	7:151207836-151227230	38.9142	39.7049	31.4008	59.369	43.1302	62.8518	40.5424	46.9615
ENSG00000033100	CHPF2	7:151232488-151238827	8.94903	9.33652	5.35539	46.429	5.77374	54.3669	5.42732	7.39912
ENSG00000033122	LRRC7	1:69568397-70151945	0.0769279	0.0482779	0.289713	0.0683619	0.00897451	0	0.00843604	0.178807
ENSG00000033170	FUT8	14:65410591-65744121	7.85181	7.1721	4.33593	4.95896	4.31902	7.04761	4.05988	4.50105
ENSG00000033178	UBA6	4:67612651-67701179	21.8108	26.1379	15.0031	16.0578	19.4748	10.8077	18.3063	28.1844
ENSG00000033327	GAB2	11:78215296-78418348	0.810709	1.13717	2.50685	8.00647	1.41789	8.6587	1.33282	1.72429
ENSG00000033627	ATP6V0A1	17:42458843-42522611	6.11864	5.04073	2.4206	6.24613	9.58424	4.48469	9.00919	8.22908
ENSG00000033800	PIAS1	15:68054178-68198603	10.62	10.5491	5.28887	8.11304	12.0828	9.02357	11.3578	14.0307
ENSG00000033867	SLC4A7	3:27372720-27484420	13.0898	23.7121	21.0484	15.5055	11.1617	14.633	10.492	21.6282
ENSG00000034053	APBA2	15:28884482-29118315	0	0	0	8.88024	0	9.76681	0	0
ENSG00000034152	MAP2K3	17:21284671-21315240	4.33313	3.98535	10.8918	58.7428	5.10143	68.4351	4.79534	5.45776
ENSG00000034239	EFCAB1	8:48710788-48735311	0	0	0	0.042745	0	0	0	0
ENSG00000034510	TMSB10	2:84905624-84906675	3072.2	2452.41	2524.17	1473.12	2670	834.629	2509.8	2147.33
ENSG00000034533	ASTE1	3:131013874-131027649	3.87182	3.31215	1.88204	5.32626	2.82136	5.18949	2.65208	3.54699
ENSG00000034677	RNF19A	8:100257058-100410015	30.774	34.4197	26.5195	39.5801	30.638	48.0891	28.7997	36.491
ENSG00000034693	PEX3	6:143450806-143490010	11.6021	13.7195	8.58667	5.85196	10.5311	4.82081	9.89923	10.981
ENSG00000034713	GABARAPL2	16:75566350-75577881	48.1438	39.6647	41.411	56.4738	40.1196	54.0736	37.7124	36.3793
ENSG00000034971	MYOC	1:171635416-171652683	0	0	0.0318781	0	0	0	0	0
ENSG00000035115	SH3YL1	2:217729-266398	1.0416	0.928141	1.23172	1.27527	0.785886	1.47218	0.738733	0.953256
ENSG00000035141	FAM136A	2:70295974-70302090	42.1584	36.6631	18.6073	12.2554	42.357	8.45795	39.8156	44.3911
ENSG00000035403	VCL	10:73995192-74121363	29.3264	42.1525	35.1583	79.0277	30.8394	96.4649	28.989	47.2482
ENSG00000035499	DEPDC1B	5:60596911-60700190	4.16706	4.41148	3.39573	10.5576	5.41148	9.60897	5.08679	4.23973
ENSG00000035664	DAPK2	15:63907035-64072033	1.8364	1.18995	5.05968	8.17544	1.17458	8.35098	1.10411	1.13527
ENSG00000035681	NSMAF	8:58583503-58659844	5.87419	7.2361	4.06734	2.79972	11.3479	2.43599	10.667	11.7328
ENSG00000035687	ADSS	1:244408493-244452134	26.2946	24.0143	10.9052	10.747	23.8863	8.55207	22.4531	24.1599
ENSG00000035720	STAP1	4:67558727-67607337	0	0	0	0	0	0	0	0
ENSG00000035862	TIMP2	17:78852976-78925387	25.7904	23.389	34.8263	43.7168	24.1536	48.1334	22.7044	27.2356
ENSG00000035928	RFC1	4:39287455-39366375	36.7821	33.1365	16.286	25.9326	39.8195	24.6493	37.4303	40.2894
ENSG00000036054	TBC1D23	3:100260999-100325251	12.4868	12.5411	14.4327	12.7844	9.27152	12.5834	8.71523	10.7382
ENSG00000036257	CUL3	2:224470149-224585397	52.8287	46.1435	29.4176	25.9057	48.0736	24.5494	45.1892	47.078
ENSG00000036448	MYOM2	8:2045039-2165552	0.522554	0.386785	0.0972578	2.62386	0.615307	1.40924	0.578389	0.443711
ENSG00000036473	OTC	X:38352544-38421450	0	0	0	0	0	0	0	0
ENSG00000036530	CYP46A1	14:99684303-99727301	0.0355709	0.0274862	0	0.0986388	0.0321753	0.0751886	0.0302448	0
ENSG00000036549	ZZZ3	1:77562415-77683419	33.8355	33.3715	20.3102	26.5276	26.7067	24.6022	25.1043	30.2372
ENSG00000036565	SLC18A1	8:20144854-20183206	0	0	0	0	0	0	0	0
ENSG00000036672	USP2	11:119355214-119381726	0.895789	0.515609	0.389022	10.8696	1.10418	15.23	1.03793	0.586845
ENSG00000036828	CASR	3:122183682-122286503	0	0	0.0165567	0	0	0	0	0
ENSG00000037042	TUBG2	17:42659304-42667006	5.99353	5.02	3.38347	5.37025	6.31565	5.03682	5.93671	5.3509
ENSG00000037241	RPL26L1	5:172958728-172969771	79.847	61.5494	28.686	19.3397	61.6424	11.7519	57.9439	51.442
ENSG00000037280	FLT4	5:180601505-180649624	0.281524	0.531065	0.132858	13.6707	0.605864	13.3095	0.569512	0.228463
ENSG00000037474	NSUN2	5:6599238-6633291	52.8997	58.5936	30.7526	47.503	50.2777	55.5396	47.261	59.1567
ENSG00000037637	FBXO42	1:16246838-16352454	2.54787	3.97878	3.70214	37.5002	2.46392	49.6876	2.31608	3.97817
ENSG00000037749	MFAP3	5:154038905-154220478	9.78315	10.7628	8.10769	13.8794	6.52465	15.1522	6.13317	11.6391
ENSG00000037757	MRI1	19:13764531-13774282	12.8804	11.1113	10.7011	15.3515	10.9635	12.2077	10.3057	10.2181
ENSG00000037897	METTL1	12:57768470-57772793	7.40389	6.09917	3.49884	6.52212	4.8787	6.13942	4.58598	6.57693
ENSG00000037965	HOXC8	12:54009105-54012362	1.98118	1.9689	0.694708	1.3618	1.55232	1.07288	1.45918	1.6166
ENSG00000038002	AGA	4:177430769-177442503	18.227	15.5956	5.23921	3.94363	13.9258	3.63271	13.0903	13.5976
ENSG00000038210	PI4K2B	4:25233974-25279092	9.1484	10.7349	3.21847	2.09883	7.47239	2.42219	7.02405	8.37258
ENSG00000038219	BOD1L1	4:13568737-13627723	15.1086	32.7897	9.1579	22.5225	17.1985	24.4574	16.1666	35.501
ENSG00000038274	MAT2B	5:163503113-163519336	31.0711	29.3916	16.7758	12.006	33.5689	9.70064	31.5548	33.3409
ENSG00000038295	TLL1	4:165873257-166103895	8.62447	9.71219	3.20242	3.6331	10.1348	3.04012	9.52671	11.5496
ENSG00000038358	EDC4	16:67873022-67884503	12.2767	15.3975	8.09061	52.6717	10.1421	51.9463	9.53357	15.2046
ENSG00000038382	TRIO	5:14143701-14532128	15.8381	25.8299	18.4508	131.28	13.8562	159.386	13.0248	26.4442
ENSG00000038427	VCAN	5:83471464-83582303	0.135509	0.169053	0.0464996	7.84006	0.119678	7.14083	0.112497	0.00657735
ENSG00000038532	CLEC16A	16:10944487-11182189	5.1312	4.99296	4.44833	22.178	5.18946	25.2317	4.87809	5.75833
ENSG00000038945	MSR1	8:16107877-16567490	0.0874991	0.195982	0	0	0.0173449	0	0.0163042	0.0284242
ENSG00000039068	CDH1	16:68737224-68835548	0.370801	0.301098	0	0.205507	0.221751	0.336505	0.208446	0.114705
ENSG00000039123	SKIV2L2	5:55307759-55425581	41.1948	46.1391	17.0263	13.0064	32.0456	12.0613	30.1229	50.1879
ENSG00000039139	DNAH5	5:13690330-13944543	0.82675	0.967429	0.53124	0.468278	1.05279	0.390748	0.989623	0.741622
ENSG00000039319	ZFYVE16	5:80408012-80479350	9.90444	13.3973	5.44341	6.48425	5.6737	6.53898	5.33328	12.5235
ENSG00000039523	FAM65A	16:67518417-67546788	2.32072	2.99375	5.75502	49.421	7.91747	54.2595	7.44242	4.29203
ENSG00000039537	C6	5:41142233-41261438	0	0	0.0530683	0	0	0	0	0
ENSG00000039560	RAI14	5:34656236-34832627	25.589	21.068	14.2199	19.937	25.6869	22.232	24.1457	24.3771
ENSG00000039600	SOX30	5:157625678-157671480	0	0	0.0398917	0.312934	0	0.059593	0	0
ENSG00000039650	PNKP	19:49861203-49878351	10.6117	10.1904	11.0523	19.969	9.0716	18.5528	8.5273	8.38454
ENSG00000039987	BEST2	19:12751701-12758458	0	0	0	0.195911	0	0.118695	0	0
ENSG00000040199	PHLPP2	16:71637834-71724701	4.43206	3.84615	3.14128	9.19259	3.24614	13.6116	3.05137	3.75302
ENSG00000040275	SPDL1	5:169583633-169604778	50.9348	37.4754	11.4587	13.4219	49.1137	9.57754	46.1669	48.4236
ENSG00000040341	STAU2	8:73420368-73747708	26.8484	20.8247	9.31689	5.95898	21.9126	6.11605	20.5978	15.3867
ENSG00000040487	PQLC2	1:19312325-19329300	2.51821	2.53719	1.53388	9.1875	2.76089	8.61051	2.59524	2.2251
ENSG00000040531	CTNS	17:3636467-3661542	4.08494	4.15433	2.53126	6.79717	3.95326	9.30058	3.71606	4.26775
ENSG00000040608	RTN4R	22:20241414-20283246	1.35985	1.62307	2.52597	15.1556	1.94287	16.0156	1.8263	1.38977
ENSG00000040633	PHF23	17:7235027-7239722	31.2844	34.7006	14.4446	78.5219	25.0575	84.2576	23.5541	28.8556
ENSG00000040731	CDH10	5:24487099-24644978	0.0189765	0	0.0699116	0.0288752	0	0	0	0
ENSG00000040933	INPP4A	2:98444853-98594390	2.40219	2.81458	1.95074	7.68272	2.4607	9.1239	2.31306	3.18129
ENSG00000041353	RAB27B	18:54717859-54895516	2.82239	1.41788	2.14697	1.56214	0.927801	1.66641	0.872133	1.53016
ENSG00000041357	PSMA4	15:78540404-78552419	303.924	271.209	145.189	79.0728	281.881	56.1905	264.968	260.924
ENSG00000041515	MYO16	13:108596151-109208007	0.17301	0.0942686	0.191021	0.137659	0.134987	0	0.126888	0.510753
ENSG00000041802	LSG1	3:194640787-194672477	15.9003	17.3105	16.0721	22.3537	16.0447	25.7799	15.082	17.2313
ENSG00000041880	PARP3	3:51942344-51948867	5.59802	3.89123	3.03307	3.67144	4.81973	4.01792	4.53055	5.70958
ENSG00000041982	TNC	9:115019577-115118257	1.99091	5.5184	4.97992	24.5892	1.56901	20.3148	1.47487	5.08525
ENSG00000041988	THAP3	1:6624865-6635586	5.67786	4.64998	10.4267	36.7304	4.6487	40.6852	4.36978	4.23785
ENSG00000042062	FAM65C	20:50586107-50691528	0	0.126308	0.17726	0.108422	0.00449505	0.224548	0.00422535	0.176006
ENSG00000042088	TDP1	14:89954938-90044768	14.0463	12.921	11.2953	24.3435	16.9688	31.4434	15.9507	16.3189
ENSG00000042286	AIFM2	10:70098222-70132934	2.39634	2.15181	2.60259	3.47273	2.22521	3.00308	2.0917	2.38255
ENSG00000042304	C2orf83	2:227610089-227633320	0.0688123	0.0124896	0	0	0.0220416	0.0524644	0.0207191	0.00162515
ENSG00000042317	SPATA7	14:88384923-88470350	3.66923	4.22093	2.52452	1.31707	3.80413	1.3577	3.57588	3.29929
ENSG00000042429	MED17	11:93784226-93814695	19.1592	25.7586	10.5036	12.9588	18.5714	12.0589	17.4571	23.5046
ENSG00000042445	RETSAT	2:85342087-85354620	9.67694	9.06238	15.1707	12.0287	11.0296	9.91354	10.3678	11.2134
ENSG00000042493	CAPG	2:85394747-85418432	43.8536	39.9398	95.7029	95.8557	35.8359	88.5184	33.6857	32.2477
ENSG00000042753	AP2S1	19:46838135-46850992	62.179	49.8215	69.6145	61.5445	52.7597	55.2964	49.5941	45.0177
ENSG00000042781	USH2A	1:215622893-216423396	0.00819908	0.00297417	0.14156	0.00691811	0.00304041	0.0023414	0.00285798	0.00877089
ENSG00000042813	ZPBP	7:49850420-50121329	0	0	0	0	0.134533	0	0.126461	0
ENSG00000042832	TG	8:132866957-133134903	0	0	0.125865	0.13994	0.0191863	0.17762	0.0180351	0
ENSG00000042980	ADAM28	8:24294039-24359018	0.0560731	0.00808278	0.0719386	0	0.0628812	0.0184922	0.0591083	0
ENSG00000043039	BARX2	11:129375939-129452279	0.0280589	0.0280632	0.0363345	1.32114	0	2.0047	0	0.0607209
ENSG00000043093	DCUN1D1	3:182938073-182985953	28.4103	29.5169	14.5921	7.96143	27.6877	7.06303	26.0264	25.0345
ENSG00000043143	JADE2	5:134524311-134583230	12.9883	14.7501	14.771	50.867	14.1987	57.9956	13.3468	15.7309
ENSG00000043355	ZIC2	13:99981771-99986773	1.173	1.32327	0.892746	18.9017	1.75753	18.0296	1.65208	1.43589
ENSG00000043462	LCP2	5:170246236-170298227	0	0.0246683	0.116243	0.0297811	0	0.199191	0	0
ENSG00000043514	TRIT1	1:39841021-39883511	15.0044	14.9094	15.5134	11.4976	12.1467	10.6167	11.4179	14.2102
ENSG00000043591	ADRB1	10:114044055-114046908	0.0211015	0.0414103	0.0557083	0.713998	0	0.58868	0	0.0661097
ENSG00000044012	GUCA2B	1:42153420-42155824	0	0	0	0	0	0	0	0
ENSG00000044090	CUL7	6:43037616-43053945	4.35501	6.58187	3.66709	26.8087	2.43387	31.5535	2.28784	4.05742
ENSG00000044115	CTNNA1	5:138610966-138935034	148.396	178.34	104.2	219.69	160.253	273.8	150.638	219.287
ENSG00000044446	PHKA2	X:18892299-18984598	3.53198	5.80037	2.29215	9.85172	3.67539	10.2463	3.45487	4.61181
ENSG00000044459	CNTLN	9:17134981-17503923	7.9624	8.09275	5.729	3.10032	8.61457	2.0142	8.0977	9.77881
ENSG00000044524	EPHA3	3:89107523-89482134	0.0235765	0.0264904	0.0264129	0.617323	0.00239107	0.950477	0.00224761	0.0248747
ENSG00000044574	HSPA5	9:125234852-125241330	25.4398	26.4919	41.8435	78.9276	22.1374	61.563	20.8092	29.7137
ENSG00000046604	DSG2	18:31498042-31549008	6.27932	7.45716	6.47724	7.98408	6.00717	7.70498	5.64674	8.13934
ENSG00000046647	GEMIN8	X:14008278-14029893	5.74526	5.75314	4.86049	4.1823	4.97868	2.37671	4.67996	4.952
ENSG00000046651	OFD1	X:13734744-13769353	9.09883	12.4098	5.43744	6.27627	10.4054	5.91377	9.78108	14.8658
ENSG00000046653	GPM6B	X:13771030-13938638	0.0711927	0.0733921	0.01926	0.568497	0.0781207	0.712076	0.0734335	0.174548
ENSG00000046774	MAGEC2	X:142202344-142205290	0	0	0	0	0	0.0241106	0	0.0299299
ENSG00000046889	PREX2	8:67952117-68237030	0	0	0.0210172	0.568242	0	0.631673	0	0
ENSG00000047056	WDR37	10:1049537-1132297	3.16217	3.15094	3.36067	4.89587	3.77038	5.39315	3.54416	4.24187
ENSG00000047188	YTHDC2	5:113513682-113595285	6.47643	8.47324	3.35041	6.62611	9.8327	5.97059	9.24274	13.0062
ENSG00000047230	CTPS2	X:16588002-16712936	7.89347	9.76991	2.72968	1.92122	9.15699	2.03165	8.60757	9.71624
ENSG00000047249	ATP6V1H	8:53715556-53843558	13.7053	15.5406	11.1198	8.8213	9.54896	10.4754	8.97602	10.8257
ENSG00000047315	POLR2B	4:56977721-57031168	43.5293	64.2963	15.983	25.943	36.0748	28.8172	33.9103	59.0886
ENSG00000047346	FAM214A	15:52581316-52709817	4.84579	6.90056	2.61546	3.90756	3.09197	3.04575	2.90645	4.60443
ENSG00000047365	ARAP2	4:35948220-36244509	1.95725	2.15524	1.35251	3.46818	2.4706	3.88229	2.32236	2.62955
ENSG00000047410	TPR	1:186311651-186375693	43.7368	99.5458	18.6484	27.8479	46.4295	25.2849	43.6437	94.6727
ENSG00000047457	CP	3:149162409-149222055	1.98042	2.61966	4.1879	1.39376	1.23729	2.90464	1.16305	2.0238
ENSG00000047578	KIAA0556	16:27550132-27780369	2.64792	5.2897	1.99911	15.7059	3.43673	18.924	3.23053	5.27144
ENSG00000047579	DTNBP1	6:15522800-15663058	4.13519	4.52892	3.96129	6.09727	4.95334	7.09697	4.65614	3.82095
ENSG00000047597	XK	X:37685758-37732130	0	0	0	0.118363	0	0.182816	0	0.0108517
ENSG00000047617	ANO2	12:5531868-5946232	0.248419	0.120655	0.114115	0.167689	0	0.200787	0	0.268592
ENSG00000047621	C12orf4	12:4487727-4538508	16.5262	13.6844	5.47934	3.80364	11.3835	2.67694	10.7005	12.0421
ENSG00000047634	SCML1	X:17737448-17754988	5.3241	5.26811	8.70823	14.147	6.48033	12.8971	6.09151	6.75414
ENSG00000047644	WWC3	X:10015561-10144478	2.39166	2.74256	2.73885	10.4561	1.84848	10.8876	1.73757	1.85686
ENSG00000047648	ARHGAP6	X:11137542-11665701	0	0	0	0	0	0.0253383	0	0.029427
ENSG00000047662	FAM184B	4:17629305-17781512	0.437434	0.536147	0.338669	0.248022	0.453954	0.184401	0.426717	0.715961
ENSG00000047849	MAP4	3:47850689-48089272	43.9172	53.1318	39.0343	97.4197	69.8538	115.611	65.6626	79.0632
ENSG00000047932	GOPC	6:117560268-117602542	17.5431	19.2158	10.9992	7.76876	16.7053	8.6292	15.703	20.8667
ENSG00000047936	ROS1	6:117288299-117425855	0.119755	0.0767222	0.049544	0.0411278	0.102027	0.0604802	0.0959054	0.0978346
ENSG00000048028	USP28	11:113797873-113875570	18.7451	23.6341	8.54391	15.4868	17.7147	20.9861	16.6518	21.7579
ENSG00000048052	HDAC9	7:18086948-19002416	0.771969	0.672445	0.873276	0.242839	0.809991	0.217358	0.761392	0.744124
ENSG00000048140	TSPAN17	5:176647386-176659054	6.04409	5.20745	4.60267	23.1844	6.67593	24.1934	6.27537	6.4914
ENSG00000048162	NOP16	5:176383937-176388975	33.5841	30.9572	27.5868	54.7361	38.1663	52.8229	35.8763	33.2944
ENSG00000048342	CC2D2A	4:15469864-15601557	6.24202	6.0845	4.11405	2.82582	6.20012	1.87445	5.82811	8.47917
ENSG00000048392	RRM2B	8:102204501-102239118	24.9095	21.6459	21.113	9.71874	12.8756	8.9364	12.1031	12.3878
ENSG00000048405	ZNF800	7:127346789-127431924	11.0653	8.70625	7.63516	17.6707	10.1776	20.212	9.56694	11.0135
ENSG00000048462	TNFRSF17	16:11965106-11968068	0	0	0.118868	0	0	0.0534317	0	0.0658092
ENSG00000048471	SNX29	16:11976736-12574289	1.52199	1.49457	2.97638	15.6771	1.53799	14.2942	1.44571	1.72269
ENSG00000048540	LMO3	12:16548372-16610594	14.5239	17.3098	2.38485	2.82581	13.8552	1.66158	13.0239	15.4364
ENSG00000048544	MRPS10	6:42206800-42217865	32.9378	28.5683	21.9847	11.8041	30.7077	9.59446	28.8652	27.3285
ENSG00000048545	GUCA1A	6:42155405-42180056	0	0	0	2.08e-39	0	1.28e-45	0	0
ENSG00000048649	RSF1	11:77659995-77821017	37.796	54.4387	23.0027	45.3576	36.4125	39.9738	34.2278	43.8574
ENSG00000048707	VPS13D	1:12230066-12512047	3.62949	8.09204	3.5624	13.2356	3.96479	18.1951	3.7269	8.39473
ENSG00000048740	CELF2	10:11005320-11336675	0	0	0.0334502	1.07949	0.010593	0.6996	0.00995742	0
ENSG00000048828	FAM120A	9:93451721-93566107	56.1377	44.3072	28.809	70.9521	49.2865	83.9299	46.3293	49.7473
ENSG00000048991	R3HDM1	2:135531454-135725270	14.231	10.5445	6.77892	4.55606	11.0683	5.14317	10.4042	7.45619
ENSG00000049089	COL9A2	1:40300486-40317816	0.0748381	0.248969	0.11147	0.854258	0.170127	0.809281	0.159919	0.0405238
ENSG00000049130	KITLG	12:88492792-88580851	28.0763	22.8258	1.7565	1.97972	14.1552	1.96237	13.3059	14.8526
ENSG00000049167	ERCC8	5:60873830-60945073	6.3108	6.01083	4.45664	6.80689	5.50657	7.00569	5.17618	6.63491
ENSG00000049192	ADAMTS6	5:65148735-65481920	5.67435	5.7601	1.25354	0.627464	4.60412	0.325851	4.32787	4.10164
ENSG00000049239	H6PD	1:9234774-9271337	2.19758	3.13093	1.21656	8.33549	1.74058	9.28009	1.63615	2.42111
ENSG00000049245	VAMP3	1:7771268-7781432	25.2986	21.4343	30.6502	20.895	33.3654	16.6105	31.3635	31.8349
ENSG00000049246	PER3	1:7784319-7845177	0	0.0513189	0.279091	0.996979	0	1.3142	0	0.0178797
ENSG00000049247	UTS2	1:7843082-7853512	0.398401	0.226125	2.65385	2.71463	3.27343	2.49171	3.07702	2.24115
ENSG00000049249	TNFRSF9	1:7915893-7943165	0.120191	0.0633063	1.394	1.47614	0.032231	0.878166	0.0302971	0.0926452
ENSG00000049283	EPN3	17:50532542-50543750	0.0243499	0.0142501	0.0306735	0.268413	0.0316007	0.547032	0.0297047	0.137627
ENSG00000049323	LTBP1	2:32946971-33399509	4.33455	8.4364	4.0137	8.75034	5.20442	7.16472	4.89215	9.21975
ENSG00000049449	RCN1	11:31812390-32105755	215.449	193.544	115.99	65.4693	247.367	53.6692	232.525	247.903
ENSG00000049540	ELN	7:74027788-74069907	0.0402201	0.285445	0.028844	0.0504166	0	0.127647	0	0.162505
ENSG00000049541	RFC2	7:74231498-74254458	49.0746	43.1674	34.2251	34.19	48.2671	34.2324	45.3711	47.7795
ENSG00000049618	ARID1B	6:156777373-157210779	4.59103	6.65883	2.30535	31.3403	5.26363	36.8896	4.94781	7.82605
ENSG00000049656	CLPTM1L	5:1317743-1345099	112.07	88.3325	32.8435	42.9427	75.6422	36.0888	71.1037	76.7319
ENSG00000049759	NEDD4L	18:58044366-58401540	7.83552	6.78275	7.70995	20.421	5.24556	19.6581	4.93083	4.5903
ENSG00000049768	FOXP3	X:49250435-49264826	0.0680126	0	0.0515518	0.122428	0.0543529	0.0625794	0.0510917	0.0470219
ENSG00000049769	PPP1R3F	X:49269842-49301461	0.636211	0.331437	0.896061	6.52068	0.13987	7.58732	0.131478	0.100775
ENSG00000049860	HEXB	5:74640022-74722647	47.1811	43.9437	42.6117	21.4716	36.0821	15.3266	33.9172	36.2757
ENSG00000049883	PTCD2	5:72320366-72368395	11.7403	10.366	3.61551	2.43971	12.9421	1.8797	12.1656	11.9086
ENSG00000050030	KIAA2022	X:74732848-74925485	0	0	0.0229141	0.285147	0	0.523758	0	0
ENSG00000050130	JKAMP	14:59484442-59505410	12.0829	13.3388	7.99224	8.99989	10.4982	7.68529	9.86831	12.501
ENSG00000050165	DKK3	11:11963105-12009769	10.3565	10.5412	8.42106	7.09605	5.64006	8.0354	5.30166	5.7843
ENSG00000050327	ARHGEF5	7:144355287-144380632	0	0.0199548	0.128084	0.0356526	0.0671073	0.10466	0.0630809	0.0254253
ENSG00000050344	NFE2L3	7:26152239-26187125	0.114768	0.477431	0.526987	5.93079	0.171494	3.43723	0.161204	0.292998
ENSG00000050393	MCUR1	6:13786556-13814568	20.7195	14.2512	6.19534	5.26109	22.0551	3.63321	20.7318	15.2614
ENSG00000050405	LIMA1	12:50175787-50283546	60.9815	66.1031	65.257	57.9592	41.936	58.9154	39.4198	47.4293
ENSG00000050426	LETMD1	12:51047961-51060424	37.5092	28.3143	61.9634	40.7218	27.95	29.6568	26.273	34.1598
ENSG00000050438	SLC4A8	12:51391316-51515763	0.277558	0.46288	0.0239545	0.588561	0.0819893	0.46229	0.0770699	0.223395
ENSG00000050555	LAMC3	9:131009081-131094473	4.7548	6.47035	8.84811	42.2152	3.65745	38.7755	3.438	6.50114
ENSG00000050628	PTGER3	1:70852352-71047808	0	0	0	0.0342836	0	0	0	0
ENSG00000050730	TNIP3	4:121131407-121227466	0	0	0	0	0.00176445	0.225907	0.00165858	0.00121429
ENSG00000050748	MAPK9	5:180233142-180292099	24.6996	21.9003	18.1775	13.733	21.3465	12.5512	20.0657	21.7043
ENSG00000050767	COL23A1	5:178237617-178590555	0	0.0257161	0.148284	1.15609	0	1.0989	0	0
ENSG00000050820	BCAR1	16:75228186-75268053	11.0744	12.3207	6.7403	90.3999	9.70525	100.919	9.12294	12.4747
ENSG00000051009	FAM160A2	11:6211334-6234711	2.96083	4.36957	4.41367	31.0329	3.79614	34.091	3.56837	3.99238
ENSG00000051108	HERPUD1	16:56932047-56944863	51.5473	50.5106	56.7035	93.6458	50.0641	84.5044	47.0603	51.3891
ENSG00000051128	HOMER3	19:18929200-18941261	9.96737	6.94924	9.53237	16.9074	5.63927	14.5009	5.30091	5.72495
ENSG00000051180	RAD51	15:40694773-40732339	10.6348	12.1085	14.046	13.423	15.3196	10.7769	14.4004	11.2223
ENSG00000051341	POLQ	3:121431426-121546641	4.02041	5.3099	3.57754	3.45461	4.10267	4.7927	3.85651	6.70132
ENSG00000051382	PIK3CB	3:138652698-138834938	10.7466	9.13702	5.66204	8.0956	7.79584	10.0594	7.32809	8.41248
ENSG00000051523	CYBA	16:88643282-88651152	89.1032	70.5843	73.6121	63.8268	63.4672	46.671	59.6592	60.0346
ENSG00000051596	THOC3	5:175917872-176034680	52.3264	42.3136	37.1092	64.5948	40.0884	61.6064	37.6831	47.1242
ENSG00000051620	HEBP2	6:138403530-138422197	23.16	16.1181	20.8781	21.5925	20.4168	14.8601	19.1918	18.9099
ENSG00000051825	MPHOSPH9	12:123152319-123244014	69.5124	63.1984	32.3874	37.4071	48.8021	40.2169	45.874	63.8751
ENSG00000052126	PLEKHA5	12:19129751-19376400	11.5087	14.329	7.69294	10.4876	10.8018	11.1999	10.1537	13.3496
ENSG00000052344	PRSS8	16:31131432-31135762	0.677694	0.239922	1.38737	3.37066	0.612765	4.56325	0.575999	0.526025
ENSG00000052723	SIKE1	1:114769478-114780685	28.3353	25.7558	21.8086	32.4556	22.7025	20.8318	21.3404	22.8737
ENSG00000052749	RRP12	10:97356357-97426076	7.46566	16.2899	6.58332	45.7838	8.68093	45.0265	8.16007	15.8708
ENSG00000052795	FNIP2	4:158769137-158908049	2.28741	2.14833	1.27683	13.7777	3.32331	17.3541	3.12391	3.57055
ENSG00000052802	MSMO1	4:165327622-165343160	17.6637	15.1362	39.99	21.9825	20.6968	15.8106	19.455	20.3654
ENSG00000052841	TTC17	11:43358931-43494933	19.9631	22.821	16.8763	13.1521	16.451	14.6302	15.4639	19.8508
ENSG00000052850	ALX4	11:44260443-44310166	2.0226	2.32226	1.28724	7.59221	1.90574	8.43755	1.7914	2.30187
ENSG00000053108	FSTL4	5:133196454-133612564	0.0101966	0.204487	0.14705	1.40545	0.0517342	1.07003	0.0486301	0.0692624
ENSG00000053254	FOXN3	14:89124870-89619149	10.0315	9.9625	5.83386	16.3475	11.2484	20.0802	10.5735	12.4104
ENSG00000053328	METTL24	6:110245927-110358272	0	0	0	0.044831	0	0	0	0
ENSG00000053371	AKR7A2	1:19303964-19312146	23.2602	21.7619	12.9942	18.8584	23.2539	19.1665	21.8587	22.6348
ENSG00000053372	MRTO4	1:19251538-19260128	35.0353	30.5551	16.5896	20.3292	30.0785	15.6861	28.2738	29.0163
ENSG00000053438	NNAT	20:37521214-37523693	0.194832	0.372985	0.172008	0	0.201264	0	0.189188	0.627495
ENSG00000053501	USE1	19:17215345-17219829	12.0473	8.40508	12.7741	10.0367	7.31637	8.2863	6.87739	7.66313
ENSG00000053524	MCF2L2	3:183178042-183428778	1.90499	1.29878	1.90066	1.77115	1.29424	1.40851	1.21659	1.53961
ENSG00000053702	NRIP2	12:2825347-2835544	0.217543	0.323449	0.255274	0.489534	0.132343	0.340651	0.124402	0.190655
ENSG00000053747	LAMA3	18:23689442-23955066	2.11635	4.14112	2.2644	6.0409	1.98859	6.28425	1.86927	3.06625
ENSG00000053770	AP5M1	14:57268908-57298742	6.48324	8.05346	4.35414	5.77922	7.21069	5.72839	6.77805	6.73469
ENSG00000053900	ANAPC4	4:25377212-25418498	5.4414	4.87606	2.66025	2.2777	4.78631	2.65821	4.49913	4.96817
ENSG00000053918	KCNQ1	11:2444683-2849109	0.505435	0.369928	0.296561	1.20952	0.416686	1.33703	0.391685	0.331942
ENSG00000054116	TRAPPC3	1:36136569-36156053	38.5543	35.9612	30.3034	56.0429	36.1571	52.0234	33.9877	36.8374
ENSG00000054118	THRAP3	1:36224415-36305357	57.3289	92.7623	10.1418	36.8565	58.8002	41.0393	55.2722	95.6881
ENSG00000054148	PHPT1	9:136848723-136851027	44.7031	39.7713	16.9737	21.3362	26.359	15.0807	24.7775	25.8732
ENSG00000054179	ENTPD2	9:137048097-137054045	0.457783	0.0866547	0.923145	2.707	0.426194	2.4666	0.400622	0.458703
ENSG00000054219	LY75	2:159803354-159904749	0.00507111	0.00579546	1.33e-43	0.00633987	0.000423418	0.0166253	0.000398013	0.00169987
ENSG00000054267	ARID4B	1:235131633-235328219	16.3325	19.4629	10.7568	18.7924	12.0226	20.1917	11.3012	15.5618
ENSG00000054277	OPN3	1:241590101-241677376	10.9137	10.5544	10.9026	8.99801	14.5231	7.88382	13.6517	15.3281
ENSG00000054282	SDCCAG8	1:243256033-243500092	13.4025	11.256	6.32782	4.46674	10.0484	3.42883	9.4455	9.58644
ENSG00000054356	PTPRN	2:219289622-219309648	1.6241	1.57756	0.885752	2.05082	2.86298	2.3433	2.6912	1.79843
ENSG00000054392	HHAT	1:210328251-210676296	1.70291	2.04255	0.367095	1.08127	0.562289	0.93058	0.528552	0.655858
ENSG00000054523	KIF1B	1:10210804-10381603	14.3584	17.6019	7.77117	30.3676	12.7892	41.6065	12.0218	17.4615
ENSG00000054598	FOXC1	6:1609971-1613897	5.55534	6.45253	5.0332	35.2178	6.6291	34.0226	6.23135	7.69284
ENSG00000054611	TBC1D22A	22:46762616-47175699	6.78135	6.16759	4.98527	6.30892	7.34881	6.80609	6.90788	7.98664
ENSG00000054654	SYNE2	14:63852982-64226433	3.72685	12.081	3.12043	19.0808	4.20939	21.4629	3.95683	14.1939
ENSG00000054654	SYNE2	14:63864387-63874006	0	0	0	0	0	0	0	0.00536926
ENSG00000054690	PLEKHH1	14:67533300-67589612	0.383762	0.427594	0.428789	6.98626	0.992878	7.42771	0.933305	0.603154
ENSG00000054793	ATP9A	20:51596513-51768634	9.23646	9.35847	4.50321	7.12126	11.8295	8.55092	11.1197	15.1112
ENSG00000054796	SPO11	20:57329758-57343994	0	0	0	0.102312	0	0	0	0
ENSG00000054803	CBLN4	20:55997439-56005472	0	0	0	0.0298325	0	0	0	0
ENSG00000054938	CHRDL2	11:74696428-74731385	1.65041	0.308652	0.332233	0.242831	0.318496	0.0838485	0.299386	0
ENSG00000054965	FAM168A	11:73400486-73598189	5.72208	7.04194	4.96724	10.9171	4.58648	12.3878	4.31129	6.67539
ENSG00000054967	RELT	11:73376263-73397474	1.35347	1.10572	4.03033	12.2696	0.762119	13.0846	0.716392	1.01836
ENSG00000054983	GALC	14:87837819-87993665	0	0	0.016112	0.600444	0	0.250206	0	0
ENSG00000055044	NOP58	2:202265715-202303666	60.121	58.4755	27.8282	21.0585	61.2368	20.3791	57.5626	57.9516
ENSG00000055070	SZRD1	1:16352574-16398145	27.3424	22.9151	28.6687	42.5871	27.2255	37.5786	25.592	26.8901
ENSG00000055118	KCNH2	7:150944960-150978315	2.3607	1.59486	0.593358	5.95839	1.17198	6.07554	1.10166	1.19658
ENSG00000055130	CUL1	7:148697913-148801036	28.4753	28.0373	11.2664	23.3267	31.1109	24.5427	29.2442	33.3684
ENSG00000055147	FAM114A2	5:153990127-154038936	10.9445	7.95792	3.72155	3.70226	8.61492	4.00668	8.09802	8.90064
ENSG00000055163	CYFIP2	5:157266078-157395595	10.3326	9.09202	1.27394	7.69554	6.31532	7.82409	5.9364	6.14706
ENSG00000055208	TAB2	6:149218640-149411613	9.92394	10.3453	8.55363	15.3129	8.93979	14.2742	8.4034	10.8061
ENSG00000055211	GINM1	6:149566293-149591748	29.1582	25.5339	15.7529	9.98175	20.0003	6.13324	18.8003	20.6384
ENSG00000055332	EIF2AK2	2:37099209-37157065	42.125	34.3956	9.39032	4.15056	37.6111	3.85148	35.3544	32.1059
ENSG00000055483	USP36	17:78787380-78841441	10.4464	7.83479	12.1176	50.5764	10.8447	51.6452	10.194	10.7707
ENSG00000055609	KMT2C	7:152134921-152436005	10.492	14.4538	8.25283	51.5136	8.08515	66.763	7.60004	17.5553
ENSG00000055732	MCOLN3	1:85018081-85048499	0.255769	0.21521	0.0429688	0.440956	0.10986	0.455808	0.103268	0.420437
ENSG00000055813	CCDC85A	2:56184122-56386173	0	0	2.78e-07	0.156359	0	0.195566	0	0
ENSG00000055917	PUM2	2:20248690-20352234	19.9592	24.3012	20.1644	34.7299	18.4485	35.4015	17.3416	21.7546
ENSG00000055950	MRPL43	10:100969457-100987515	57.8515	46.8539	30.3767	29.4126	47.2739	22.2421	44.4375	45.4643
ENSG00000055955	ITIH4	3:52812974-52831479	1.13686	0.355963	2.36933	1.48989	0.361534	3.32065	0.339842	0.237494
ENSG00000055957	ITIH1	3:52777591-52792068	0	0	0	0	0	0.0982551	0	0
ENSG00000056050	C4orf27	4:169729464-169757953	24.9935	20.0578	9.69986	10.7472	27.0632	7.92433	25.4394	23.4272
ENSG00000056097	ZFR	5:32354349-32444761	43.5769	51.6685	30.0062	25.6188	36.8966	29.421	34.6828	51.8527
ENSG00000056277	ZNF280C	X:130202710-130268899	3.83094	4.55762	1.56428	2.41206	5.50624	2.51296	5.17587	5.40929
ENSG00000056291	NPFFR2	4:72031803-72148067	0	0.0125401	0	0	0	0.0439372	0	0.0539627
ENSG00000056487	PHF21B	22:44881161-45009999	0	0.0167243	0.0360096	12.1494	0	11.8656	0	0
ENSG00000056558	TRAF1	9:120902392-120929173	0.0143878	0.0538051	0.188176	1.01085	0.0160338	1.42625	0.0150718	0.0177658
ENSG00000056586	RC3H2	9:122844555-122905341	17.6333	19.35	6.68759	17.0016	16.5505	16.2429	15.5575	18.9888
ENSG00000056736	IL17RB	3:53846579-53865800	1.18956	1.00541	0.914102	1.10128	1.11099	1.08946	1.04433	1.51002
ENSG00000056972	TRAF3IP2	6:111556453-111606278	7.43188	8.20271	8.25958	13.2627	8.94171	14.7767	8.40521	10.1179
ENSG00000056998	GYG2	X:2828787-2882818	4.77904	4.20287	0.723919	2.70517	2.50378	2.66518	2.35355	3.23468
ENSG00000057019	DCBLD2	3:98795940-98901689	7.15309	6.97216	3.53463	4.47908	9.91099	5.4646	9.31633	11.2378
ENSG00000057149	SERPINB3	18:63637718-63661963	0	0	2.14847	0.787215	0.0459181	0.909373	0.043163	0
ENSG00000057252	SOAT1	1:179293713-179358680	12.3222	11.056	3.98266	3.88511	16.1736	4.82937	15.2032	19.5978
ENSG00000057294	PKP2	12:32790744-32896840	3.29167	3.05011	4.90626	17.6584	2.23736	18.5039	2.10312	2.52408
ENSG00000057468	MSH4	1:75796881-75913238	0.0494023	0.0179483	0.0193166	0.0275013	0	0	0	0.0352693
ENSG00000057593	F7	13:113105787-113120681	0	0	0.0266889	0.118471	0	0.098004	0	0
ENSG00000057608	GDI2	10:5765222-5842132	155.154	145.144	91.8487	39.4524	147.422	29.2092	138.577	161.114
ENSG00000057657	PRDM1	6:106086319-106109939	1.10355	1.26968	2.08996	8.3354	3.13871	14.2288	2.95039	2.12877
ENSG00000057663	ATG5	6:106184475-106325820	20.0866	18.9449	12.1826	13.1143	17.3408	13.3876	16.3004	16.4762
ENSG00000057704	TMCC3	12:94567123-94650562	0.513003	0.712737	2.25069	7.49402	0.533023	6.80749	0.501042	0.418791
ENSG00000057757	PITHD1	1:23778404-23788232	26.3965	24.4639	25.3501	21.7906	29.7195	18.3562	27.9363	29.8905
ENSG00000057935	MTA3	2:42494568-42756947	38.7641	28.542	10.0854	6.51283	25.7749	6.86471	24.2284	28.7922
ENSG00000058056	USP13	3:179652754-179789401	11.4849	10.5963	7.68438	11.6945	12.8005	16.5764	12.0325	12.7681
ENSG00000058063	ATP11B	3:182793499-182921635	11.6163	9.14465	9.85746	11.1674	14.4691	10.1197	13.601	11.7447
ENSG00000058085	LAMC2	1:183186237-183244900	0.272745	0.361759	1.68599	5.15025	0.171374	4.08417	0.161092	0.296463
ENSG00000058091	CDK14	7:90466423-91210590	6.85548	6.76349	5.19021	8.20456	6.16149	6.59625	5.7918	5.069
ENSG00000058262	SEC61A1	3:128051640-128071683	35.3469	36.1796	23.5496	58.2159	33.663	62.427	31.6432	33.4479
ENSG00000058272	PPP1R12A	12:79773562-79935460	130.636	167.076	28.8165	52.36	191.713	56.1382	180.21	234.571
ENSG00000058335	RASGRF1	15:78959946-79090773	0	0.0137692	0	0.116673	0	0.170177	0	0
ENSG00000058404	CAMK2B	7:44217149-44334577	0.0239846	0.118998	0	0.351212	0	0.46807	0	0
ENSG00000058453	CROCC	1:16740272-16972979	2.57101	3.14437	1.29339	15.0943	2.1006	12.5111	1.97456	2.82184
ENSG00000058600	POLR3E	16:22297374-22335103	30.6458	28.5959	17.6068	72.1557	24.8973	60.6077	23.4035	27.9495
ENSG00000058668	ATP2B4	1:203626560-203744081	5.54324	4.91874	7.68323	12.8147	4.64694	15.1629	4.36812	4.9598
ENSG00000058673	ZC3H11A	1:203795653-203854124	31.8467	37.8552	40.6369	50.4328	28.5105	51.3245	26.7999	36.8501
ENSG00000058729	RIOK2	5:97160866-97183260	13.6457	16.2777	9.90158	8.35808	14.2228	9.87336	13.3694	16.2741
ENSG00000058799	YIPF1	1:53851718-53889834	5.27423	4.61995	3.9703	2.79631	4.47043	2.54598	4.2022	4.43184
ENSG00000058804	NDC1	1:53765459-53838860	16.3121	19.2939	11.7366	9.67075	16.0605	6.88007	15.0969	20.9765
ENSG00000058866	DGKG	3:186105667-186362237	0.342379	0.124372	0.15587	0.219826	0.294174	0.123111	0.276524	0.124471
ENSG00000059122	FLYWCH1	16:2911936-2951208	9.73413	8.14066	13.5216	103.12	9.31452	101.483	8.75565	8.61258
ENSG00000059145	UNKL	16:1363204-1414751	5.4351	8.83018	5.06597	17.5532	3.67229	13.9487	3.45195	4.9085
ENSG00000059377	TBXAS1	7:139777050-140020325	0.0862038	0.361184	0.405722	0.766136	0.181638	0.486333	0.17074	0
ENSG00000059378	PARP12	7:140023743-140063721	2.71425	3.36503	3.70187	3.6968	4.07703	4.26498	3.83241	4.28275
ENSG00000059573	ALDH18A1	10:95605928-95656706	26.833	29.2557	36.6818	41.6612	23.7764	44.9349	22.3498	28.572
ENSG00000059588	TARBP1	1:234391312-234479103	6.00555	6.74466	2.96616	6.35902	6.27947	7.30202	5.9027	7.52274
ENSG00000059691	GATB	4:151670503-151761023	22.4927	21.3785	7.33598	12.2036	17.1935	14.8397	16.1619	14.2562
ENSG00000059728	MXD1	2:69897687-69942945	1.54683	1.32896	5.8694	12.8303	1.32829	9.76748	1.24859	2.06717
ENSG00000059758	CDK17	12:96278260-96400560	14.8296	12.4396	9.77939	15.2746	11.8934	15.8569	11.1798	11.5971
ENSG00000059769	DNAJC25	9:111631351-111654351	3.37297	2.34525	3.06228	3.09211	3.29996	2.23608	3.10196	2.74647
ENSG00000059804	SLC2A3	12:7919229-7936275	30.8147	33.7303	92.9919	85.7293	32.5752	70.7525	30.6207	39.6112
ENSG00000059915	PSD	10:102402616-102421539	0.0437899	0.113054	0.121659	1.45635	0.066711	1.03475	0.0627083	0.110986
ENSG00000060069	CTDP1	18:79679800-79756623	3.46347	4.54749	3.95284	35.9376	3.20782	39.314	3.01535	5.08955
ENSG00000060138	YBX3	12:10699088-10723312	197.017	165.507	96.5938	94.2518	176.543	73.9611	165.95	143.94
ENSG00000060140	STYK1	12:10618938-10674318	0.0902033	0.0786662	0	0.150693	0.588782	0.155299	0.553455	0.0386435
ENSG00000060237	WNK1	12:752592-911452	48.0735	44.5321	24.8634	122.578	48.1877	135.256	45.2964	58.1417
ENSG00000060303	RPS17P5	6:50857254-50857662	0.102452	0	0.204527	0	0	0	0	0.111314
ENSG00000060339	CCAR1	10:68721011-68792377	41.8246	56.3901	15.6688	28.0201	34.0579	26.3667	32.0144	37.9237
ENSG00000060491	OGFR	20:62804834-62814000	14.8069	14.1724	16.3533	131.191	12.7019	136.979	11.9398	15.5336
ENSG00000060558	GNA15	19:3136192-3163769	0.025916	0	0.174786	0.130103	0	0.089451	0	0.0277733
ENSG00000060566	CREB3L3	19:4153600-4173054	0	0	0.0451522	0.0694144	0	0.268175	0	0
ENSG00000060642	PIGV	1:26787471-26798398	5.27439	5.68674	1.21981	2.4447	2.49668	2.53615	2.34688	3.25779
ENSG00000060656	PTPRU	1:29236515-29326813	13.1748	10.6363	11.56	68.3876	12.6199	73.5454	11.8627	16.6407
ENSG00000060688	SNRNP40	1:31259567-31296782	53.2181	46.1244	36.8769	46.2501	47.6234	40.4941	44.766	49.7828
ENSG00000060709	RIMBP2	12:130396136-130716281	0	0	0.0097322	0.105139	0	0.435031	0	0
ENSG00000060718	COL11A1	1:102876466-103108496	0	0.0108598	0	0.204634	0	0	0	0
ENSG00000060749	QSER1	11:32893177-32993316	15.7058	15.9393	7.54794	11.1508	17.8514	13.6928	16.7803	18.6148
ENSG00000060762	MPC1	6:166364918-166383013	18.7739	14.4725	11.5976	8.23284	26.936	6.3224	25.3198	21.6821
ENSG00000060971	ACAA1	3:38103128-38137242	17.0248	13.9885	8.96108	10.4334	15.2096	8.71595	14.297	15.8921
ENSG00000060982	BCAT1	12:24810021-24949459	26.4543	25.5475	13.9472	20.6576	26.8084	18.7708	25.1999	36.9891
ENSG00000061273	HDAC7	12:47782721-47833132	14.3673	10.6854	15.6183	58.1268	11.2944	70.0888	10.6167	11.8627
ENSG00000061337	LZTS1	8:20246164-20303963	0	0	0	3.37026	0	3.38129	0	0.0103311
ENSG00000061455	PRDM6	5:123089120-123194266	0.565555	1.08402	0.217294	2.75532	1.30769	2.25831	1.22923	0.3593
ENSG00000061492	WNT8A	5:138083891-138092365	0.0494597	0	0	0	0.0554102	0.042994	0.0520856	0
ENSG00000061656	SPAG4	20:35615891-35621049	4.51444	3.42883	11.4173	13.4067	3.24827	10.343	3.05337	2.89226
ENSG00000061676	NCKAP1	2:182909114-183038858	31.8206	33.6753	25.209	34.106	32.6319	37.8009	30.674	39.3229
ENSG00000061794	MRPS35	12:27710772-27756295	67.2255	59.0369	54.4577	25.2735	60.7968	19.5237	57.149	57.8886
ENSG00000061918	GUCY1B3	4:155758991-155807591	0	0	0	1.91164	0	1.96217	0	0
ENSG00000061936	SFSWAP	12:131711080-131799737	10.4386	15.969	7.26799	37.6197	11.9886	41.7681	11.2693	13.7173
ENSG00000061938	TNK2	3:195863363-195911945	6.83302	6.55559	11.2753	45.9536	7.29642	48.0344	6.85863	10.2557
ENSG00000061987	MON2	12:62466816-62600479	6.42789	9.09863	6.65731	8.7279	5.42542	9.08836	5.09989	8.396
ENSG00000062038	CDH3	16:68636188-68722616	0.136959	0.139602	0.461262	1.4854	0.0220566	1.71178	0.0207332	0.00631525
ENSG00000062038	CDH3	16:68696143-68696923	0	0	0	0	0	0.436056	0	0
ENSG00000062096	ARSF	X:3041470-3112726	0	0	0	0	0	0	0	0
ENSG00000062194	GPBP1	5:57173947-57264679	20.5414	25.7666	19.983	43	18.9465	46.1796	17.8097	21.2881
ENSG00000062282	DGAT2	11:75759511-75801535	0.252042	0.131394	1.17644	1.44362	0.751677	1.77902	0.706576	0.151912
ENSG00000062370	ZNF112	19:44326554-44367217	0.841313	1.12464	0.429556	0.296486	0.775309	0.139217	0.72879	0.945001
ENSG00000062485	CS	12:56271698-56300392	90.5484	70.2798	53.6331	77.7178	86.6973	66.4491	81.4955	85.5651
ENSG00000062524	LTK	15:41503637-41513887	0.0307784	0.0672027	0	0.390997	0.0426967	0.437294	0.0401349	0.0329967
ENSG00000062582	MRPS24	7:43866557-43869893	120.156	93.5279	126.537	104.749	92.2597	89.6304	86.7241	78.6068
ENSG00000062598	ELMO2	20:46366048-46432985	8.66848	8.30896	6.2065	23.3644	9.27353	25.9493	8.71712	10.317
ENSG00000062650	WAPL	10:86435255-86521815	19.3366	21.9564	16.9836	16.7996	17.6671	18.045	16.6071	21.9473
ENSG00000062716	VMP1	17:59707191-59842255	44.5557	51.0023	50.562	33.6724	41.4538	19.0993	38.9666	48.7885
ENSG00000062725	APPBP2	17:60443148-60526219	4.7697	4.78116	3.90281	4.63025	4.32922	3.88362	4.06947	4.3729
ENSG00000062822	POLD1	19:50384203-50418018	20.0722	27.2709	11.8895	61.7179	22.3411	69.7399	21.0006	18.8551
ENSG00000063015	SEZ6	17:28954900-29006440	0	0.173209	0.185595	0	0	0.432682	0	0.121647
ENSG00000063046	EIF4B	12:53006157-53042209	779.42	790.981	558.179	371.938	584.024	344.527	548.983	699.712
ENSG00000063127	SLC6A16	19:49289637-49325225	0.490766	0.520329	0.543023	0.884146	0.182382	1.48281	0.171439	0.237404
ENSG00000063169	GLTSCR1	19:47608195-47703277	1.14038	1.28984	2.64972	24.8255	1.48442	30.6792	1.39535	0.829135
ENSG00000063176	SPHK2	19:48619290-48630717	1.30302	1.45851	0.712888	7.53277	1.44768	8.19575	1.36082	1.16528
ENSG00000063177	RPL18	19:48615327-48619536	826.39	680.712	765.285	594.696	622.316	469.535	584.977	550.491
ENSG00000063180	CA11	19:48637941-48646312	9.0503	9.24757	8.53365	6.3411	8.61882	4.56017	8.10169	6.97065
ENSG00000063241	ISOC2	19:55452984-55462343	11.9167	10.6015	11.8369	16.9869	11.6485	15.8302	10.9496	10.6022
ENSG00000063244	U2AF2	19:55654145-55674715	27.0516	28.4001	33.6825	71.7126	34.3044	67.889	32.2461	44.3346
ENSG00000063245	EPN1	19:55675225-55709858	9.04412	6.09183	12.8514	61.8698	14.7418	61.9736	13.8573	9.42291
ENSG00000063322	MED29	19:39391302-39400637	4.42133	4.64949	3.59385	7.42715	6.40424	5.99712	6.01999	6.2901
ENSG00000063438	AHRR	5:304175-438291	1.41012	1.62303	0.921957	13.6341	1.00203	13.4362	0.941908	2.46779
ENSG00000063515	GSC2	22:19148575-19150283	0	0	0.0689471	0	0	0	0	0
ENSG00000063587	ZNF275	X:153334154-153360110	0.552153	0.691556	0.742277	11.9109	1.04969	13.7701	0.986709	1.0406
ENSG00000063601	MTMR1	X:150692970-150765103	12.4127	15.5652	5.58439	18.4377	15.718	18.065	14.7749	11.0522
ENSG00000063660	GPC1	2:240435670-240468078	22.166	19.0378	23.893	99.8844	16.2495	99.2953	15.2745	14.0725
ENSG00000063761	ADCK1	14:77800082-77935012	3.2852	1.94103	0.400611	2.05917	0.770517	1.75953	0.724286	1.39501
ENSG00000063854	HAGH	16:1795619-1827194	27.8602	22.819	17.4486	27.9538	23.1906	22.2426	21.7992	24.3685
ENSG00000063978	RNF4	4:2462219-2625320	22.805	20.9886	19.7266	51.7093	28.0533	41.3105	26.3701	24.5411
ENSG00000064012	CASP8	2:201233442-201287711	10.8272	9.82659	6.18238	5.5455	10.18	6.36104	9.5692	9.96894
ENSG00000064042	LIMCH1	4:41359606-41700044	50.178	44.4358	31.4491	40.5044	48.1333	39.1241	45.2453	55.2205
ENSG00000064102	ASUN	12:26905180-26938326	91.9163	77.2857	51.4834	20.4361	72.2126	15.0886	67.8798	76.1562
ENSG00000064115	TM7SF3	12:26973194-27014434	48.968	48.7435	14.6527	11.8736	32.0966	9.11434	30.1708	42.5939
ENSG00000064195	DLX3	17:49990004-49995224	1.29841	0.776599	0.196619	0.972552	0.63075	0.884097	0.592905	0.785241
ENSG00000064199	SPA17	11:124673797-124697518	2.52622	2.07503	1.14262	1.23788	1.81477	0.843308	1.70588	1.35737
ENSG00000064201	TSPAN32	11:2301996-2318200	0	0	0.301946	0.225475	0	0.235328	0	0.189963
ENSG00000064205	WISP2	20:44714843-44728509	32.6114	33.236	26.0158	59.1098	24.9743	61.6728	23.4758	28.2669
ENSG00000064218	DMRT3	9:976963-991731	0	0	0	0	0	0	0	0
ENSG00000064225	ST3GAL6	3:98732235-98821201	0	0	0.0448327	0.589476	0.0106528	1.44698	0.0100136	0
ENSG00000064270	ATP2C2	16:84368526-84464187	0.138872	0.349852	0.0373039	0.479067	0.361264	0.328233	0.339588	0.0411929
ENSG00000064300	NGFR	17:49495292-49515017	1.09904	1.20481	2.26566	12.9097	0.204103	18.5367	0.191857	0.302697
ENSG00000064309	CDON	11:125955795-126063335	5.38526	4.93461	3.74953	13.9146	3.34639	15.2691	3.14561	3.64051
ENSG00000064313	TAF2	8:119730774-119832863	12.3752	13.1176	4.77676	12.3782	12.9145	9.81168	12.1396	13.8028
ENSG00000064393	HIPK2	7:139561569-139777778	2.00085	2.05518	1.81981	7.76787	2.40857	9.30416	2.26406	2.41697
ENSG00000064419	TNPO3	7:128954179-129055173	14.2994	15.5683	17.9613	22.2784	18.739	27.3565	17.6147	24.7901
ENSG00000064489	BORCS8-MEF2B	19:19145566-19192158	1.65086	2.17594	1.12594	2.83558	1.20716	1.24446	1.13473	1.02684
ENSG00000064490	RFXANK	19:19192228-19201869	16.8951	15.4641	10.002	9.31867	17.0811	7.71902	16.0562	15.2297
ENSG00000064545	TMEM161A	19:19119168-19138513	5.63856	5.66618	5.32234	13.5474	4.23725	14.3446	3.98301	3.49247
ENSG00000064547	LPAR2	19:19623667-19628930	0.273877	0.513848	1.23135	9.65593	0.846204	12.5337	0.795432	0.134231
ENSG00000064601	CTSA	20:45890143-45898820	39.4153	41.2704	48.6262	45.7737	39.5075	38.4019	37.1371	45.9559
ENSG00000064607	SUGP2	19:18990887-19034023	11.9511	13.0731	8.48862	47.6464	9.23792	52.6238	8.68364	12.4917
ENSG00000064651	SLC12A2	5:128083765-128189688	5.12595	5.33081	2.92254	5.41219	3.96434	5.9638	3.72648	4.72712
ENSG00000064652	SNX24	5:122843438-123029354	14.8297	12.628	9.56006	5.82045	13.1655	3.95569	12.3756	12.3343
ENSG00000064655	EYA2	20:46894623-47188844	0.022987	0	0.026983	1.17188	0	1.4436	0	0
ENSG00000064666	CNN2	19:1026580-1039068	89.3938	65.3732	57.4183	60.8308	66.7976	59.6629	62.7897	58.4029
ENSG00000064687	ABCA7	19:1040100-1065572	4.86065	4.80247	4.82293	18.6173	6.33416	17.2694	5.95411	3.93193
ENSG00000064692	SNCAIP	5:122311353-122464219	0	0.0296943	0	1.44917	0.0607653	1.13683	0.0571194	0
ENSG00000064703	DDX20	1:111755244-111768016	6.39106	7.79729	3.23362	8.7592	5.94953	10.2355	5.59256	7.73726
ENSG00000064726	BTBD1	15:83016421-83067354	52.9188	46.7783	32.5492	17.7852	53.7113	14.4395	50.4886	52.1565
ENSG00000064763	FAR2	12:29149102-29340980	2.51564	2.04886	0.611417	1.53661	0.600792	0.913685	0.564744	2.91198
ENSG00000064787	BCAS1	20:53936776-54070594	0	0	0.0583264	0.348897	0.0492399	0.260807	0.0462855	0.0225896
ENSG00000064835	POU1F1	3:87259403-87276587	0	0	0	0	0	0	0	0
ENSG00000064886	CHI3L2	1:111200770-111243440	0	0	0	0.136099	0	0	0	0
ENSG00000064932	SBNO2	19:1107635-1174283	11.2605	11.9708	20.7014	105.248	10.911	118.889	10.2563	10.167
ENSG00000064933	PMS1	2:189784084-189877629	12.2209	12.9461	9.59111	5.70612	10.866	5.584	10.214	11.652
ENSG00000064961	HMG20B	19:3572776-3579088	78.8526	64.9383	109.456	170.198	113.093	162.245	106.307	97.8662
ENSG00000064989	CALCRL	2:187343128-187448460	0.0102419	0.00492818	0	0.0993331	0	0.239094	0	0
ENSG00000064995	TAF11	6:34877777-34888089	19.111	17.4587	11.3827	16.6536	15.7145	18.582	14.7716	15.9833
ENSG00000064999	ANKS1A	6:34889264-35091413	1.82749	2.77135	2.2193	21.1474	1.8874	23.3044	1.77416	3.04011
ENSG00000065000	AP3D1	19:2100987-2164465	41.0854	42.2476	16.6564	93.1069	41.8348	106.644	39.3247	45.3009
ENSG00000065029	ZNF76	6:35258908-35295985	7.19455	6.11825	4.57383	10.1643	8.07747	9.5628	7.59282	10.8671
ENSG00000065054	SLC9A3R2	16:2025355-2039026	12.3487	8.82991	9.33509	27.2207	11.7431	30.8525	11.0385	9.36105
ENSG00000065057	NTHL1	16:2039814-2047866	15.3032	12.9903	12.1446	22.8722	12.5135	20.9746	11.7627	10.4537
ENSG00000065060	UHRF1BP1	6:34792014-34883138	9.36457	12.0352	6.57625	36.1042	8.77438	49.1533	8.24792	12.6529
ENSG00000065135	GNAI3	1:109548610-109618321	3.30746	3.04003	3.49771	2.0017	3.17486	1.62263	2.98437	3.35431
ENSG00000065150	IPO5	13:97953657-98024297	94.0626	97.5933	71.2995	77.4583	92.5807	91.843	87.0259	109.659
ENSG00000065154	OAT	10:124397302-124418976	23.6952	24.2123	15.4599	17.4282	20.5109	15.7873	19.2802	25.5465
ENSG00000065183	WDR3	1:117929719-117966542	30.0933	36.068	15.9987	34.9641	23.8269	36.6478	22.3973	39.2115
ENSG00000065243	PKN2	1:88684221-88836255	16.2374	18.6978	10.9091	10.2728	16.9375	10.7192	15.9213	18.9644
ENSG00000065268	WDR18	19:984270-998438	15.4593	14.1882	8.18419	15.309	10.9923	10.5557	10.3328	10.6193
ENSG00000065308	TRAM2	6:52497401-52576915	1.84239	2.11338	1.21726	3.96844	2.00045	4.62518	1.88042	2.33674
ENSG00000065320	NTN1	17:9021541-9244000	0.400878	0.230775	0.175934	8.40659	0.108151	8.43911	0.101662	0.103952
ENSG00000065325	GLP2R	17:9822205-9892102	4.00729	4.31223	1.49799	0.591389	2.0843	0.45922	1.95924	2.49764
ENSG00000065328	MCM10	10:13161553-13211104	9.23908	9.29263	8.53222	23.5284	10.6251	23.9046	9.98759	15.3532
ENSG00000065357	DGKA	12:55927318-55954027	8.5586	9.03721	9.84197	20.4119	8.89819	23.4965	8.3643	10.8401
ENSG00000065361	ERBB3	12:56079856-56103505	0.323425	0.538587	1.17002	3.43427	0.372352	4.06892	0.350011	0.952485
ENSG00000065371	ROPN1	3:123968520-123992178	0	0.0449395	0.12262	0	0	0	0	0
ENSG00000065413	ANKRD44	2:196967016-197311173	2.62387	2.74595	1.81125	2.31875	3.89185	5.79936	3.65834	3.47181
ENSG00000065427	KARS	16:75627473-75648643	100.148	90.9179	98.8039	66.9279	96.0537	58.3154	90.2905	96.9554
ENSG00000065457	ADAT1	16:75596980-75623300	21.9037	17.5668	6.31204	10.3171	14.1946	11.7029	13.3429	17.1794
ENSG00000065485	PDIA5	3:123067061-123225227	14.494	13.1804	25.7828	25.214	8.91827	23.6347	8.38317	12.0648
ENSG00000065491	TBC1D22B	6:37257771-37332970	3.17554	3.68019	4.61484	12.0787	3.14234	14.589	2.9538	3.84822
ENSG00000065518	NDUFB4	3:120596308-120602500	175.215	134.461	68.1834	43.9796	162.594	29.2458	152.838	134.266
ENSG00000065526	SPEN	1:15847863-15940460	7.42929	10.2676	8.2777	186.811	7.24827	221.642	6.81337	12.803
ENSG00000065534	MYLK	3:123610048-123884331	0.374126	0.592169	0.233139	6.54125	0.557863	8.35756	0.524391	0.295714
ENSG00000065548	ZC3H15	2:186486155-186509363	68.3781	59.8979	43.6023	33.8778	66.4617	25.6773	62.474	60.8057
ENSG00000065559	MAP2K4	17:12020823-12143830	11.2816	12.3468	10.2805	16.0466	8.07855	16.4564	7.59384	12.3939
ENSG00000065600	TMEM206	1:212363930-212414901	4.77242	4.84195	7.43293	8.54401	4.00524	7.08684	3.76493	3.51671
ENSG00000065609	SNAP91	6:83552879-83709691	0	0	0.627139	0.985894	0	0.330842	0	0
ENSG00000065613	SLK	10:103967200-104029233	13.7954	15.9006	8.38471	17.7769	15.8217	20.6256	14.8724	17.7357
ENSG00000065615	CYB5R4	6:83859642-83967424	6.0878	7.42081	4.80272	3.19347	4.9232	2.81548	4.62781	4.7647
ENSG00000065618	COL17A1	10:104031285-104086002	0.432227	0.191165	0.296715	0.164362	0.130953	0.13394	0.123096	0.403724
ENSG00000065621	GSTO2	10:104268872-104304945	0.726763	0.877491	0.609959	0.690647	0.515113	0.373166	0.484206	0.259927
ENSG00000065665	SEC61A2	10:12129636-12169961	2.25387	0.975053	1.99431	1.62655	0.969726	1.68801	0.911542	1.97005
ENSG00000065675	PRKCQ	10:6427142-6580301	0	0	0	1.13698	0	1.18394	0	0
ENSG00000065717	TLE2	19:2997637-3047635	17.1358	10.0592	10.5438	19.2392	7.78566	22.7978	7.31852	7.15922
ENSG00000065802	ASB1	2:238426741-238452250	12.7424	11.9675	8.02253	23.7105	11.815	24.602	11.1061	9.37093
ENSG00000065809	FAM107B	10:14518556-14774897	64.6732	50.0578	30.9212	29.9974	72.8403	29.8652	68.4699	60.4386
ENSG00000065833	ME1	6:83210388-83431071	15.4673	14.0621	11.9579	7.24835	13.9738	6.07024	13.1354	14.1237
ENSG00000065882	TBC1D1	4:37891086-38139175	12.5572	13.6508	11.8251	18.5782	12.4371	22.0526	11.6909	14.0993
ENSG00000065883	CDK13	7:39950036-40097134	12.6788	17.9558	7.84215	38.0161	12.4776	44.4502	11.7289	14.1973
ENSG00000065911	MTHFD2	2:74198561-74217565	130.686	116.945	170.8	118.596	111.393	96.5704	104.709	117.451
ENSG00000065923	SLC9A7	X:46599251-46759172	2.72809	2.91726	5.28767	6.54368	4.52989	7.29758	4.2581	3.31762
ENSG00000065970	FOXJ2	12:8032702-8055503	3.96335	3.78393	3.74583	7.40151	3.38467	7.82517	3.18159	3.99782
ENSG00000065978	YBX1	1:42682426-42702349	1397.79	1057.18	391.916	140.86	1172.47	75.2699	1102.12	909.869
ENSG00000065989	PDE4A	19:10416772-10469631	3.171	1.8698	3.89311	20.1691	2.57122	23.435	2.41695	3.11769
ENSG00000066027	PPP2R5A	1:212285536-212361863	12.4886	11.4273	11.4424	22.626	13.637	23.2793	12.8188	11.9393
ENSG00000066032	CTNNA2	2:79185230-80648861	0	0.0211789	0.0227932	0	0	0	0	0
ENSG00000066044	ELAVL1	19:7958578-8445041	21.6417	18.3545	14.7411	24.994	18.7126	24.8148	17.5898	18.5843
ENSG00000066056	TIE1	1:43300992-43323108	0.00232986	0.0185561	0.0215245	0.0941403	0.00909167	0.0118141	0.00854617	0.00187139
ENSG00000066084	DIP2B	12:50504984-50748667	15.2718	23.9143	9.04918	40.3196	12.6338	56.2238	11.8758	20.4351
ENSG00000066117	SMARCD1	12:50084971-50100712	32.6382	24.4887	18.5908	39.7092	37.5391	41.6697	35.2868	34.5777
ENSG00000066135	KDM4A	1:43650157-43705515	10.4723	12.2642	7.16198	26.2363	9.97124	32.9476	9.37297	14.4096
ENSG00000066136	NFYC	1:40691569-40771603	17.5523	16.3633	7.43418	7.35347	18.0985	7.00421	17.0126	17.2006
ENSG00000066185	ZMYND12	1:42430328-42456267	0	0	0	0	0	0.086944	0	0.106136
ENSG00000066230	SLC9A3	5:473309-524332	0	0	0.0768121	1.96039	0.024333	2.04683	0.022873	0.128878
ENSG00000066248	NGEF	2:232878685-233013272	3.94926	5.65357	8.73647	24.4907	5.06833	26.4147	4.76423	5.59009
ENSG00000066279	ASPM	1:197084127-197146694	6.45934	16.4047	6.79924	12.2104	6.23224	9.76378	5.85831	17.4131
ENSG00000066294	CD84	1:160541094-160579516	0.00425604	0.00285239	0.00775888	0.000688387	0.000735202	0.000810041	0.00069109	0.000706766
ENSG00000066322	ELOVL1	1:43363396-43368074	16.6887	16.0443	15.176	16.586	18.1488	15.9015	17.0599	19.8018
ENSG00000066336	SPI1	11:47354859-47378576	0	0	0	0.0854084	0	0.178556	0	0
ENSG00000066379	ZNRD1	6:30058898-30064909	28.3126	24.2754	41.2535	26.4645	23.811	17.967	22.3823	20.0126
ENSG00000066382	MPPED2	11:30384492-30586872	1.21514	0.800802	0	0.486353	0.698582	0.839131	0.656667	0.555903
ENSG00000066405	CLDN18	3:137998734-138033655	0.0815856	0.0296945	0.0183173	0.0555974	0.0303828	0.11745	0.0285598	0.0652132
ENSG00000066422	ZBTB11	3:101648888-101677495	7.11805	10.4951	9.68696	15.7073	6.24658	15.203	5.87179	10.3337
ENSG00000066427	ATXN3	14:92038651-92106621	13.3829	10.4108	7.89297	6.00386	13.8237	4.77364	12.9943	11.8314
ENSG00000066455	GOLGA5	14:92794230-92839963	14.3553	13.3072	12.4874	18.3956	15.0526	19.6428	14.1494	14.4642
ENSG00000066468	FGFR2	10:121478333-121598458	10.6247	9.50426	2.87103	13.3327	7.95423	15.9076	7.47698	9.7959
ENSG00000066557	LRRC40	1:70144804-70205620	13.0676	13.4482	4.58211	4.17233	12.8345	2.84507	12.0644	13.3529
ENSG00000066583	ISOC1	5:129094750-129114028	6.52021	5.51763	8.26581	6.79613	10.8961	5.33349	10.2423	9.57356
ENSG00000066629	EML1	14:99737692-99942060	8.62496	6.77647	4.66778	17.2456	7.17755	14.4661	6.7469	12.9313
ENSG00000066651	TRMT11	6:125986429-126039276	13.0693	11.7094	11.9925	16.7004	10.7554	13.4992	10.1101	10.3143
ENSG00000066654	THUMPD1	16:20733663-20742084	21.5733	22.5103	10.3613	12.4742	15.4303	9.71776	14.5045	18.9709
ENSG00000066697	MSANTD3	9:100427155-100451711	17.0895	17.8381	15.555	20.6767	24.312	18.9991	22.8533	18.6445
ENSG00000066735	KIF26A	14:104138722-104180894	6.45574	11.4494	2.25048	60.206	6.38521	60.4358	6.0021	11.0355
ENSG00000066739	ATG2B	14:96279201-96363870	4.93694	6.44676	1.63565	4.60567	3.98749	6.88564	3.74824	6.10876
ENSG00000066777	ARFGEF1	8:67173510-67343677	8.99156	11.4699	6.13424	6.17702	9.69062	8.32186	9.10918	10.8979
ENSG00000066813	ACSM2B	16:20536225-20576427	0	0	0.0833289	0	0	0	0	0
ENSG00000066827	ZFAT	8:134477787-134713049	3.72668	4.54973	2.22335	12.371	2.9447	12.4194	2.76802	4.98551
ENSG00000066855	MTFR1	8:65644733-65771261	19.2739	17.2786	19.4073	14.5028	18.1675	11.145	17.0774	18.4078
ENSG00000066923	STAG3	7:100177562-100221488	0.59691	0.575337	1.50775	2.13719	0.41062	1.83362	0.385983	0.463403
ENSG00000066926	FECH	18:57548282-57586772	16.0608	15.6503	5.1406	7.73913	19.3638	7.15109	18.202	16.7627
ENSG00000066933	MYO9A	15:71822288-72118577	9.16407	11.9186	5.85027	19.0966	7.92622	22.5328	7.45065	13.0858
ENSG00000067048	DDX3Y	Y:12904107-12920478	0	0	0	0.0199183	0	0.0345622	0	0
ENSG00000067057	PFKP	10:3066332-3137712	80.8959	86.6237	62.5225	84.0126	73.3989	78.3545	68.995	82.2452
ENSG00000067064	IDI1	10:1039907-1049170	18.5731	19.8988	39.1357	48.2514	27.7377	34.9577	26.0734	29.6509
ENSG00000067066	SP100	2:230415941-230544090	9.12063	9.08671	5.42247	4.76399	7.93937	4.88162	7.46301	8.85711
ENSG00000067082	KLF6	10:3775995-3785281	4.70319	5.65185	12.8365	34.6825	6.41954	37.5161	6.03437	7.39577
ENSG00000067113	PLPP1	5:55424853-55535050	5.67337	5.15323	3.31643	5.54782	5.32436	5.59857	5.0049	4.24453
ENSG00000067141	NEO1	15:73051709-73305206	0.971196	1.58484	0.794133	12.5174	1.29319	13.4647	1.2156	1.98025
ENSG00000067167	TRAM1	8:70573441-70608387	77.7554	64.622	36.068	13.065	65.6293	10.0424	61.6915	62.9784
ENSG00000067177	PHKA1	X:72578813-72714319	4.16174	4.44149	2.50007	10.5211	3.67052	13.6643	3.45029	4.27895
ENSG00000067182	TNFRSF1A	12:6328756-6342114	38.8724	37.8143	31.9952	59.5664	30.7361	63.9322	28.8919	35.9097
ENSG00000067191	CACNB1	17:39173455-39197703	1.47395	1.01846	3.25664	6.28505	1.30749	6.94158	1.22904	1.28289
ENSG00000067208	EVI5	1:92508695-92792404	13.3122	9.9512	5.90977	9.95801	14.7441	11.166	13.8595	13.6759
ENSG00000067221	STOML1	15:73978922-73994622	2.3261	1.24181	0.956814	5.2254	1.20138	3.90064	1.1293	1.39454
ENSG00000067225	PKM	15:72199028-72231822	1031.43	1007.9	840.228	1303.1	942.725	1457.8	886.162	977.076
ENSG00000067248	DHX29	5:55256244-55307722	5.25606	5.83696	1.83157	2.7614	5.1001	2.31926	4.79409	5.99074
ENSG00000067334	DNTTIP2	1:93866282-93879918	27.1034	30.8808	26.5065	31.5124	27.2521	35.1779	25.617	30.9342
ENSG00000067365	METTL22	16:8621682-8649654	5.28881	5.78247	6.99784	8.64341	10.5658	8.36347	9.93185	7.3961
ENSG00000067369	TP53BP1	15:43403060-43510728	17.3098	33.7793	9.53041	17.5427	19.878	24.5594	18.6853	31.598
ENSG00000067445	TRO	X:54920461-54931431	0.276894	0.252658	0.243486	4.59526	0	3.75514	0	0.136106
ENSG00000067533	RRP15	1:218285286-218337983	11.2719	12.1609	4.30739	6.40291	12.1718	5.77279	11.4415	11.2712
ENSG00000067560	RHOA	3:49359144-49412998	308.533	278.477	248.977	137.343	282.987	97.4758	266.008	261.813
ENSG00000067596	DHX8	17:43483864-43544463	14.8763	22.3878	12.9241	64.2127	12.3742	82.3782	11.6317	21.5394
ENSG00000067601	PMS2P4	7:67295607-67302907	2.289	1.62672	0.633546	1.11709	1.96857	1.24776	1.85046	1.97865
ENSG00000067606	PRKCZ	1:2050469-2185395	7.57858	6.07342	5.25062	23.9112	7.4193	25.7677	6.97414	6.63567
ENSG00000067646	ZFY	Y:2935280-2982506	0	0	0.036315	0.0415967	0	0.0434719	0	0
ENSG00000067704	IARS2	1:220094101-220148041	37.9115	44.687	23.4711	36.746	36.4992	39.9332	34.3092	43.3487
ENSG00000067715	SYT1	12:78863992-79452008	0.0115401	0	0.0135294	1.06035	0	1.83566	0	0
ENSG00000067798	NAV3	12:77830904-78213008	2.59006	2.52553	0.91549	2.34614	1.44938	1.7615	1.36242	2.11065
ENSG00000067829	IDH3G	X:153785765-153794523	36.8101	37.3541	29.3493	25.1631	33.784	17.8575	31.757	32.6546
ENSG00000067836	ROGDI	16:4796967-4802950	8.53403	5.14002	2.00665	3.19496	7.73377	3.26693	7.26974	8.99278
ENSG00000067840	PDZD4	X:153802165-153830565	0.0827111	0.0513277	0	11.9309	0.0699948	11.5391	0.0657951	0.102828
ENSG00000067842	ATP2B3	X:153517675-153582939	0	0	0	0.241469	0	0.0862946	0	0
ENSG00000067900	ROCK1	18:20946905-21111851	11.9758	12.8831	8.19701	15.8784	11.3019	15.7244	10.6238	12.4035
ENSG00000067955	CBFB	16:67029115-67101058	51.319	47.1967	19.7573	19.9927	34.2792	18.5422	32.2224	34.229
ENSG00000067992	PDK3	X:24465220-24539837	10.6467	9.89536	10.6276	16.1627	11.2852	14.7907	10.6081	11.1582
ENSG00000068001	HYAL2	3:50317789-50322906	17.8794	18.8114	22.7659	72.4339	20.3855	77.7956	19.1624	21.877
ENSG00000068024	HDAC4	2:239048167-239401654	9.00534	11.7235	5.4025	32.8554	7.31704	36.0347	6.87802	11.1045
ENSG00000068028	RASSF1	3:50329781-50340980	5.91266	6.72915	23.1401	49.3714	5.839	39.8027	5.48866	5.56211
ENSG00000068078	FGFR3	4:1793306-1808872	2.21046	1.93147	1.19511	22.1361	1.52322	25.14	1.43183	2.01944
ENSG00000068079	IFI35	17:43006724-43014456	13.7471	9.31441	4.19053	4.05037	12.5414	2.67749	11.7889	13.3204
ENSG00000068097	HEATR6	17:60043193-60078931	3.5397	5.06704	4.19385	14.2391	4.49735	14.353	4.22751	6.1343
ENSG00000068120	COASY	17:42561466-42566277	26.5866	24.9476	33.8219	82.6704	21.0616	99.733	19.7979	23.6459
ENSG00000068137	PLEKHH3	17:42667913-42676994	9.1274	11.0138	19.8645	156.826	7.65732	177.055	7.19788	9.60762
ENSG00000068305	MEF2A	15:99565416-99716466	13.9212	13.5568	13.1555	18.75	14.2222	15.5478	13.3689	12.2051
ENSG00000068308	OTUD5	X:48922027-48958386	25.7973	28.7948	13.7718	56.2433	19.7307	63.2381	18.5469	27.0748
ENSG00000068323	TFE3	X:49028725-49043486	8.20304	6.62027	18.6263	26.4558	6.29155	25.8876	5.91406	6.44604
ENSG00000068354	TBC1D25	X:48539456-48562609	3.22202	2.3682	2.64124	27.9133	3.04511	37.4001	2.8624	3.68508
ENSG00000068366	ACSL4	X:109624243-109733403	73.6402	77.6614	60.5698	53.2864	68.6147	44.9474	64.4978	76.9868
ENSG00000068383	INPP5A	10:132537819-132783480	4.13372	4.37172	2.31003	6.83276	4.48248	8.25851	4.21353	4.38916
ENSG00000068394	GPKOW	X:49113388-49123801	18.484	18.9476	17.1629	34.6547	12.9992	37.4952	12.2192	14.1709
ENSG00000068400	GRIPAP1	X:48973719-49002264	10.4191	14.1241	7.70844	18.7544	9.21485	21.0238	8.66196	13.871
ENSG00000068438	FTSJ1	X:48476020-48486364	28.765	25.2853	29.5447	27.8436	29.8596	22.4444	28.068	32.1618
ENSG00000068489	PRR11	17:59155498-59204705	35.0454	31.8173	33.7874	21.1313	46.0916	16.1563	43.3261	39.1807
ENSG00000068615	REEP1	2:86213992-86338083	1.57738	1.63897	0.346981	1.1598	1.93472	1.14527	1.81864	1.69923
ENSG00000068650	ATP11A	13:112690328-112887168	2.96808	3.56509	1.81452	15.3642	3.69079	16.2656	3.46934	6.23365
ENSG00000068650	ATP11A	13:112696830-112717675	0	0	0	0	0.211459	0	0.198771	0
ENSG00000068654	POLR1A	2:86020215-86106155	7.82205	15.1843	2.92906	20.3354	8.08115	22.8694	7.59628	16.6079
ENSG00000068697	LAPTM4A	2:20032649-20052028	92.8808	87.6971	49.3744	18.4395	70.0909	11.6201	65.8854	77.1789
ENSG00000068724	TTC7A	2:46916156-47076137	4.83874	4.55867	3.13991	21.3471	5.12168	21.6095	4.81438	5.13486
ENSG00000068745	IP6K2	3:48688002-48740353	47.6469	47.6034	30.5973	46.778	39.1927	41.742	36.8411	39.6072
ENSG00000068781	STON1-GTF2A1L	2:48529924-48776517	6.64e-13	2.36e-11	1.23e-157	0.340814	1.94e-50	0.525118	1.82e-50	1.16e-28
ENSG00000068784	SRBD1	2:45388679-45612165	10.7096	12.9124	5.37775	5.29964	8.93924	5.56398	8.40289	11.897
ENSG00000068796	KIF2A	5:62306161-62537249	26.842	24.2207	12.3997	13.3052	21.0442	15.5915	19.7815	21.2694
ENSG00000068831	RASGRP2	11:64726910-64745456	0	0	0.0725811	1.59592	0	1.77989	0	0
ENSG00000068878	PSME4	2:53864066-53970840	16.9207	17.1331	12.963	18.3139	14.9138	21.9681	14.019	18.0059
ENSG00000068885	IFT80	3:160256985-160399880	20.329	19.4774	9.67919	6.81758	17.1998	5.07196	16.1678	15.6881
ENSG00000068903	SIRT2	19:38878554-38899862	7.18409	7.979	6.61013	7.17172	7.10566	8.8352	6.67932	6.63676
ENSG00000068912	ERLEC1	2:53787043-53818819	27.4034	23.2598	23.3726	22.2372	25.5507	18.5543	24.0177	23.9133
ENSG00000068971	PPP2R5B	11:64917552-64934473	0.739937	0.604011	4.19041	15.0732	0.728316	14.2792	0.684617	0.680226
ENSG00000068976	PYGM	11:64746388-64760297	0.12751	0.186433	0.271098	0.905903	0.342528	0.95515	0.321976	0.0923741
ENSG00000068985	PAGE1	X:49687449-49695993	0	0	0	0	0	0	0	0.108881
ENSG00000069011	PITX1	5:135027734-135034813	19.8798	18.4838	23.2408	76.7058	27.9127	92.0267	26.2379	26.0066
ENSG00000069018	TRPC7	5:136213319-136365537	0	0	0	0.0688721	0	0	0	0.0836012
ENSG00000069020	MAST4	5:66596360-67169595	0.581519	0.897676	0.564057	6.2148	0.295906	6.94721	0.278152	1.27758
ENSG00000069122	ADGRF5	6:46852511-46954943	0	0	0.0326562	0.0232296	0	0	0	0
ENSG00000069188	SDK2	17:73334383-73644089	0.241917	0	0.0172673	10.9836	0.0362467	12.368	0.0340719	0.0347913
ENSG00000069206	ADAM7	8:24440929-24526970	0	0	0	0	0	0	0	0
ENSG00000069248	NUP133	1:229440259-229508341	18.5523	25.2024	8.0449	14.291	20.8226	14.4995	19.5732	25.7945
ENSG00000069275	NUCKS1	1:205712818-205750276	81.7814	83.1789	31.9905	21.9529	85.4195	20.7056	80.2943	100.248
ENSG00000069329	VPS35	16:46656131-46689518	44.6083	48.3354	23.8901	24.8148	46.3853	27.9939	43.6022	56.5295
ENSG00000069345	DNAJA2	16:46955361-46973788	47.3934	42.9952	43.2449	24.7757	45.0052	21.5593	42.3049	49.9659
ENSG00000069399	BCL3	19:44747704-44760044	1.37725	1.02265	4.24158	8.3947	1.9808	11.8886	1.86195	2.45584
ENSG00000069424	KCNAB2	1:5991465-6101193	5.71276	4.71476	5.97214	21.8603	6.12723	21.5128	5.7596	4.59763
ENSG00000069431	ABCC9	12:21797400-21941402	0.236122	0.341356	0.316454	0.247935	0.273505	0.164786	0.257095	0.469514
ENSG00000069482	GAL	11:68683778-68691175	60.5894	44.234	51.4845	43.1972	40.2368	33.5428	37.8226	31.887
ENSG00000069493	CLEC2D	12:9664968-9699555	0.112964	0.186768	0.150978	0.204715	0.0784211	0.548018	0.0737158	0.168404
ENSG00000069509	FUNDC1	X:44523638-44543001	24.2411	19.7394	7.48954	11.3626	17.7354	11.7461	16.6713	15.8318
ENSG00000069535	MAOB	X:43766610-43882447	7.41806	7.23193	0.947937	0.906171	6.66307	0.586059	6.26329	5.46485
ENSG00000069667	RORA	15:60488283-61229319	0.686775	1.24829	2.81755	2.56942	0.930985	2.55613	0.875126	0.637833
ENSG00000069696	DRD4	11:637292-640706	0.126187	0	0	1.05941	0.188279	0.802535	0.176982	0
ENSG00000069702	TGFBR3	1:91680342-91906335	5.15369	8.73118	5.27807	6.1357	4.10484	7.09883	3.85855	4.04791
ENSG00000069712	KIAA1107	1:92167051-92184723	0.325833	0.418323	0.163718	0.378579	0.155555	0.449861	0.146222	0.460911
ENSG00000069764	PLA2G10	16:14672544-14694669	0	0	0.286673	0	0	0	0	0
ENSG00000069812	HES2	1:6412417-6424670	2.37648	1.26592	2.14473	10.1411	0.810636	10.1628	0.761998	1.24037
ENSG00000069849	ATP1B3	3:141876123-141926514	44.0335	38.002	42.8251	38.9563	41.9918	34.3979	39.4723	48.7857
ENSG00000069869	NEDD4	15:55826921-55993746	20.1494	26.0884	37.4495	31.7002	18.744	34.9606	17.6194	25.0221
ENSG00000069943	PIGB	15:55318959-55355648	6.06849	5.88979	3.86983	2.26405	6.61088	1.34184	6.21423	7.06925
ENSG00000069956	MAPK6	15:51952105-52067372	19.2696	18.1457	27.1085	24.1401	16.4763	27.7585	15.4877	16.8861
ENSG00000069966	GNB5	15:52115104-52191369	16.0273	16.5877	15.9151	14.6597	18.0027	11.1386	16.9225	14.945
ENSG00000069974	RAB27A	15:55202965-55319113	9.26469	8.07747	11.7728	6.63712	7.15573	4.86333	6.72639	7.17615
ENSG00000069998	CECR5	22:17137510-17165287	7.57905	7.41013	8.11466	26.5013	8.64762	25.2198	8.12876	9.14572
ENSG00000070010	UFD1L	22:19449909-19479215	28.7747	24.3839	16.7746	12.0922	26.3945	9.13692	24.8108	19.8201
ENSG00000070018	LRP6	12:12116024-12267012	7.03388	8.60964	5.85191	28.2077	5.2714	30.1646	4.95512	9.30475
ENSG00000070019	GUCY2C	12:14612631-14696585	0	0	0.0434186	0	0	0.0119365	0	0
ENSG00000070031	SCT	11:626430-627143	0	0	0	0.215983	0	0	0	0
ENSG00000070047	PHRF1	11:576485-612222	8.96383	14.7272	7.09024	79.175	9.04523	87.925	8.50252	13.9193
ENSG00000070061	IKBKAP	9:108867516-108934116	9.51859	13.986	6.18	18.8495	13.8258	26.1845	12.9963	16.5589
ENSG00000070081	NUCB2	11:17208152-17349974	34.0362	28.6746	37.2731	13.3037	31.2815	14.0666	29.4046	27.5902
ENSG00000070087	PFN2	3:149964903-150050788	79.4653	71.4816	47.6544	21.5748	81.1934	15.6636	76.3218	75.2555
ENSG00000070159	PTPN3	9:109375465-109498313	3.33639	3.93917	2.73834	10.2192	3.06741	12.4528	2.88337	3.94653
ENSG00000070182	SPTB	14:64746282-64879883	0.18231	0.186116	0.116596	7.40282	0.246018	8.2544	0.231257	0.325373
ENSG00000070190	DAPP1	4:99816832-99870154	0	0.0199484	0	0	0	0.0157524	0	0
ENSG00000070193	FGF10	5:44303543-44389706	0	0	0	0	0	0	0	0
ENSG00000070214	SLC44A1	9:105244621-105439171	15.2791	13.2933	10.713	7.80465	14.0295	6.41007	13.1877	12.9575
ENSG00000070269	TMEM260	14:56488353-56650606	2.91425	2.18956	1.04894	0.684946	0.883573	0.876996	0.830559	1.49854
ENSG00000070366	SMG6	17:2059838-2303771	2.32333	2.8586	1.59256	12.4783	3.05438	14.5347	2.87112	3.82426
ENSG00000070367	EXOC5	14:57200506-57269008	25.8782	20.6193	11.4436	12.2216	19.8656	10.1525	18.6737	17.9073
ENSG00000070371	CLTCL1	22:19179472-19291716	4.16004	5.5556	1.19013	6.75404	5.14286	8.37955	4.83429	7.75958
ENSG00000070388	FGF22	19:639878-644371	0.00576425	0.0545944	0	0.35858	0.0420679	0.301237	0.0395438	0.15236
ENSG00000070404	FSTL3	19:676364-683399	13.3687	12.2386	9.56799	36.9463	9.45154	40.1731	8.88445	6.90144
ENSG00000070413	DGCR2	22:19036281-19122454	3.93353	3.80084	2.67103	31.4917	3.16683	33.2926	2.97682	3.69117
ENSG00000070423	RNF126	19:647525-663277	20.6178	15.0217	11.1825	25.3315	18.2735	23.2189	17.1771	13.275
ENSG00000070444	MNT	17:2384059-2401118	2.40478	2.05678	1.93936	10.1335	2.14897	11.0508	2.02003	3.65019
ENSG00000070476	ZXDC	3:126437600-126475919	3.33732	3.97572	5.25828	53.2809	3.42924	59.802	3.22349	4.26273
ENSG00000070495	JMJD6	17:76712831-76726799	13.552	12.5774	23.7121	106.221	10.5554	125.445	9.92208	12.0662
ENSG00000070501	POLB	8:42338453-42371808	19.9974	16.0231	19.6623	9.39898	19.9256	6.43852	18.7301	15.3909
ENSG00000070526	ST6GALNAC1	17:76624760-76643838	0.338294	0.269971	0.100861	0.0593662	0.359858	0.371027	0.338267	0.264995
ENSG00000070540	WIPI1	17:68420947-68457513	7.95258	6.31524	10.5843	8.89684	6.92438	9.77828	6.50892	4.86322
ENSG00000070601	FRMPD1	9:37650999-37746904	0.0375559	0	0.0124642	1.5076	0	1.8812	0	0
ENSG00000070610	GBA2	9:35736865-35749228	8.63771	7.59865	7.95859	42.2421	8.51853	53.9746	8.00742	10.3771
ENSG00000070614	NDST1	5:150485817-150558211	5.57084	3.54898	2.67547	31.4406	3.58352	36.3426	3.36851	4.50174
ENSG00000070614	NDST1	5:150550413-150550899	0	0	0	0.268765	0.177813	0	0.167144	0
ENSG00000070669	ASNS	7:97852117-97872542	32.26	37.0455	46.9818	47.4582	35.0038	40.2429	32.9036	42.8987
ENSG00000070718	AP3M2	8:42152945-42171673	5.80825	6.51973	5.83341	6.99443	5.20182	7.14024	4.88971	6.56591
ENSG00000070729	CNGB1	16:57882339-57971116	0.657572	0.712147	0.596991	0.705662	1.69552	0.373101	1.59379	2.89914
ENSG00000070731	ST6GALNAC2	17:76563709-76586956	7.03004	7.29843	13.6142	10.61	8.70238	9.55185	8.18024	9.7373
ENSG00000070748	CHAT	10:49609094-49665104	0	0	0.0306654	0.0218503	0	0.503665	0	0.0279864
ENSG00000070756	PABPC1	8:100685815-100722809	752.356	551.911	540.196	352.93	524.624	294.236	493.147	457.616
ENSG00000070759	TESK2	1:45343882-45491166	2.63877	2.43989	5.78835	5.75777	3.28618	6.40753	3.08901	2.43574
ENSG00000070761	CFAP20	16:58113587-58129450	35.1906	35.0516	18.0737	33.5841	28.7444	31.5266	27.0197	26.4589
ENSG00000070770	CSNK2A2	16:58157906-58197920	30.4716	27.6194	28.4794	45.6506	44.8288	44.788	42.1391	37.7861
ENSG00000070778	PTPN21	14:88465777-88554733	1.82857	2.17431	1.23122	7.06399	1.88848	8.17761	1.77517	1.92812
ENSG00000070785	EIF2B3	1:44850521-44986722	18.0587	18.3906	11.0863	13.1527	18.5934	11.4725	17.4778	17.9189
ENSG00000070808	CAMK2A	5:150219490-150290291	0.148076	0.0416306	0.128217	0.0637448	0.163645	0.190578	0.153826	0.119558
ENSG00000070814	TCOF1	5:150357638-150400308	27.2374	34.8011	17.8285	134.081	40.7984	131.909	38.3505	49.5316
ENSG00000070831	CDC42	1:22052626-22092946	89.5929	79.1832	59.7425	32.4214	93.3988	19.9185	87.7949	88.8226
ENSG00000070882	OSBPL3	7:24796538-24981634	14.3633	12.4638	8.304	9.38056	10.0235	8.29761	9.42209	7.68802
ENSG00000070886	EPHA8	1:22563563-22603594	0	0	0.0250767	4.60117	0	3.63902	0	0
ENSG00000070915	SLC12A3	16:56865206-56915850	0.0518548	0.0887754	0	0	0	0	0	0
ENSG00000070950	RAD18	3:8775401-8963773	24.2659	20.3784	20.4937	24.2039	22.2588	20.286	20.9233	21.4326
ENSG00000070961	ATP2B1	12:89588048-89709300	26.3701	37.2372	74.6489	48.2124	25.1924	44.1072	23.6809	40.6856
ENSG00000070985	TRPM5	11:2404514-2423045	0	0	0.0159995	0.0456148	0	0.023483	0	0
ENSG00000071051	NCK2	2:105744896-105894274	2.40643	2.26889	1.50843	13.0873	3.34686	14.3314	3.14605	3.98442
ENSG00000071054	MAP4K4	2:101696849-101894689	22.793	23.7744	6.01497	21.3512	25.1101	23.0976	23.6035	26.8915
ENSG00000071073	MGAT4A	2:98619105-98731126	0.596571	0.625828	0.795261	4.24614	0.563978	3.26055	0.530139	0.445411
ENSG00000071082	RPL31	2:101001714-101024032	1082.21	796.566	1709.59	936.563	755.537	484.722	710.205	638.483
ENSG00000071127	WDR1	4:10074338-10116949	94.1737	78.8888	38.2624	40.572	87.9672	38.2725	82.6892	86.8413
ENSG00000071189	SNX13	7:17790760-17940501	18.2143	16.2956	5.30764	12.1739	13.1782	11.6671	12.3875	12.8575
ENSG00000071203	MS4A12	11:60492777-60507430	0	0	0	0	0	0	0	0
ENSG00000071205	ARHGAP10	4:147732062-148072780	4.70775	5.22659	3.26532	5.48863	5.45614	7.19628	5.12877	6.50901
ENSG00000071242	RPS6KA2	6:166409363-166906451	1.47419	0.978153	1.04554	12.366	1.73406	13.249	1.63002	1.10022
ENSG00000071243	ING3	7:120950748-120977216	5.08311	5.31563	3.66374	3.38127	5.35371	2.44675	5.03249	4.4449
ENSG00000071246	VASH1	14:76762188-76783015	0.70749	1.21199	0.649768	10.8074	0.93958	8.3179	0.883205	1.34483
ENSG00000071282	LMCD1	3:8501706-8574673	8.9254	6.95891	13.5874	14.2603	5.79462	11.0665	5.44694	4.76288
ENSG00000071462	WBSCR22	7:73683024-73705161	96.5247	93.0402	68.9395	60.7704	92.0846	48.7702	86.5595	85.6136
ENSG00000071537	SEL1L	14:81471548-81533861	6.37078	6.98579	3.49892	6.72405	5.65793	6.56357	5.31845	6.66266
ENSG00000071539	TRIP13	5:892642-919357	49.1443	41.2098	36.5593	44.3822	50.3105	36.1752	47.2919	52.7418
ENSG00000071553	ATP6AP1	X:154428631-154436516	23.5011	25.6778	17.2374	43.047	14.1594	37.4445	13.3098	17.4067
ENSG00000071564	TCF3	19:1609289-1652605	84.8006	77.7847	69.5065	231.102	100.087	242.427	94.0818	89.2475
ENSG00000071575	TRIB2	2:12716888-12742734	0.435743	0.779054	0.774311	3.02602	1.26049	4.31971	1.18486	0.855072
ENSG00000071626	DAZAP1	19:1407568-1435687	82.7241	71.9466	36.9372	41.8988	94.8017	37.8914	89.1136	87.8637
ENSG00000071655	MBD3	19:1573595-1592801	18.5147	20.5362	16.1014	116.43	15.168	120.14	14.2579	19.8043
ENSG00000071677	PRLH	2:237566573-237567175	0	0	0	0	0	0	0	0
ENSG00000071794	HLTF	3:149030126-149086554	20.2732	28.5044	18.0712	20.4873	17.9621	19.4932	16.8844	26.1019
ENSG00000071859	FAM50A	X:154444125-154450654	56.1162	49.8737	33.6521	61.7128	47.8124	65.3908	44.9437	46.5771
ENSG00000071889	FAM3A	X:154506158-154516242	11.1796	8.44929	8.59382	14.9434	8.92609	14.3827	8.39052	9.5482
ENSG00000071894	CPSF1	8:144393228-144409349	10.6885	12.1289	9.25914	49.8805	10.0606	48.7719	9.45696	9.67487
ENSG00000071909	MYO3B	2:170178144-170655171	0.00298359	0.00108316	0.0696636	0.00414656	0.0046732	0.0139242	0.00439281	0.0346033
ENSG00000071967	CYBRD1	2:171522246-171558133	28.5176	23.1521	14.913	8.05291	18.0877	5.55031	17.0024	18.1433
ENSG00000071991	CDH19	18:66501082-66604138	0	0	0	0.0137994	0.0018831	0	0.00177011	0
ENSG00000071994	PDCD2	6:170575294-170584692	46.2914	41.6243	41.8787	31.6979	42.0995	24.64	39.5735	39.2623
ENSG00000072041	SLC6A15	12:84859487-84913615	37.1084	39.6244	15.8624	17.5831	24.8738	12.1711	23.3814	30.7053
ENSG00000072042	RDH11	14:67676800-67695814	17.258	18.0932	21.888	15.6939	19.9505	11.122	18.7535	23.5239
ENSG00000072062	PRKACA	19:14091687-14118084	13.134	5.60007	7.83135	18.1388	11.2252	16.662	10.5517	6.95428
ENSG00000072071	ADGRL1	19:14147742-14206187	2.65974	2.99331	4.35274	110.578	2.80798	115.77	2.6395	3.07636
ENSG00000072080	SPP2	2:234050678-234077134	0	0	0	0	0	0.423153	0	0
ENSG00000072110	ACTN1	14:68874142-68979440	32.5545	39.7035	29.1093	96.3849	27.1477	108.878	25.5188	29.1077
ENSG00000072121	ZFYVE26	14:67727373-67816590	2.36513	7.59687	1.44126	12.8578	3.8111	15.5701	3.58243	4.85565
ENSG00000072133	RPS6KA6	X:84058345-84187907	0.00163132	0.00695491	0.0153869	0.832545	0	1.08972	0	0.0105955
ENSG00000072134	EPN2	17:19215614-19336715	21.1831	18.2268	16.3448	43.1385	19.9938	51.4171	18.7942	15.8113
ENSG00000072135	PTPN18	2:130356006-130375409	8.52293	7.34882	5.64375	9.73915	9.32175	11.6561	8.76244	10.9514
ENSG00000072163	LIMS2	2:127638380-127681786	0.209479	0.172982	0.123222	0.470653	0.46846	0.279782	0.440352	0.263818
ENSG00000072182	ASIC4	2:219514169-219538772	0.0230543	0.0298439	0.0267597	1.13293	0.00137917	1.26938	0.00129642	0.0339643
ENSG00000072195	SPEG	2:219434845-219498287	2.47822	2.94505	4.55219	56.1599	1.53935	53.3749	1.44699	2.11443
ENSG00000072201	LNX1	4:53459300-53701405	1.55575	0.881066	0.620098	0.367803	1.02249	0.351463	0.961141	0.981069
ENSG00000072210	ALDH3A2	17:19648135-19677598	31.7307	33.3079	23.4275	26.5657	33.9509	22.4912	31.9138	31.4464
ENSG00000072274	TFRC	3:196027182-196082189	93.39	107.619	68.7286	57.0099	59.9173	45.6164	56.3223	93.5487
ENSG00000072310	SREBF1	17:17810398-17837002	35.5566	46.5116	25.7167	97.9631	33.9519	119.409	31.9148	38.9168
ENSG00000072315	TRPC5	X:111774314-112082776	0	0	0	0.0150212	0.0100313	0	0.00942942	0
ENSG00000072364	AFF4	5:132875378-132963634	31.0949	28.5887	13.6284	32.5247	26.5129	41.267	24.9221	34.5773
ENSG00000072401	UBE2D1	10:58334974-58370753	5.5157	6.68533	5.60596	5.21636	6.49816	3.09781	6.10827	6.98857
ENSG00000072415	MPP5	14:67241108-67335819	11.6746	11.1917	5.79125	7.78044	9.13914	6.2286	8.59079	9.93512
ENSG00000072422	RHOBTB1	10:60869437-61001440	23.6125	19.1688	3.77681	6.12536	18.605	8.97644	17.4887	23.1456
ENSG00000072501	SMC1A	X:53374148-53422728	48.5833	58.875	12.3686	77.5051	60.9077	76.7101	57.2532	78.6321
ENSG00000072506	HSD17B10	X:53431257-53434373	91.1281	80.4251	52.7719	45.6664	64.7673	34.3145	60.8813	69.4637
ENSG00000072518	MARK2	11:63838927-63911019	8.91705	8.14947	5.0727	44.3778	8.10501	47.8521	7.61871	7.37172
ENSG00000072571	HMMR	5:163460202-163491945	48.011	50.2025	11.2227	11.3664	37.2933	10.2628	35.0557	38.0597
ENSG00000072609	CHFR	12:132822186-132956304	3.23074	3.18024	4.30956	8.32237	3.47587	7.54041	3.26732	2.86675
ENSG00000072657	TRHDE	12:72087265-72670757	0	0	0	0.383574	0.000269269	0.690967	0.000253113	0
ENSG00000072682	P4HA2	5:132191837-132295315	12.9887	12.8075	13.9538	18.7904	7.31277	21.6425	6.874	11.0411
ENSG00000072694	FCGR2B	1:161663146-161678654	0	0	0.0784274	0	0	0	0	0
ENSG00000072736	NFATC3	16:68084750-68229259	12.1216	13.0893	6.68571	14.1327	12.2423	17.1424	11.5078	14.9094
ENSG00000072756	TRNT1	3:3126915-3150879	34.6762	29.3453	13.2113	7.83985	25.0107	6.83447	23.5101	25.7122
ENSG00000072778	ACADVL	17:7217124-7225273	103.799	120.067	94.094	175.453	89.7988	169.256	84.4109	97.8862
ENSG00000072786	STK10	5:172042072-172188386	4.0705	3.88812	5.69156	25.2438	3.07712	27.347	2.89249	4.54615
ENSG00000072803	FBXW11	5:171861548-172006873	30.2988	25.1201	18.4266	35.1123	23.2889	42.342	21.8916	26.6098
ENSG00000072818	ACAP1	17:7336528-7351478	3.46406	2.20426	3.38523	2.39191	0.910866	8.35223	0.856214	1.23902
ENSG00000072832	CRMP1	4:5748083-5893058	0.753282	0.641971	0.916148	1.99031	1.4385	2.60319	1.35219	1.15738
ENSG00000072840	EVC	4:5711196-5814305	0.932879	1.02731	0.175912	4.98119	1.07874	8.10335	1.01402	1.21996
ENSG00000072849	DERL2	17:5471250-5486811	30.1893	26.7592	13.9033	7.55775	25.0309	8.19404	23.529	26.1735
ENSG00000072858	SIDT1	3:113532295-113629578	0	0.0113252	0	0.0307046	0	0.035745	0	0.00556485
ENSG00000072864	NDE1	16:15643266-15726353	33.9015	31.8918	82.5886	95.4189	32.5138	96.44	30.563	34.9386
ENSG00000072952	MRVI1	11:10573090-10693988	0	0	0	0.115348	0	0.062129	0	0
ENSG00000072954	TMEM38A	19:16661126-16690029	1.48824	1.43383	4.00992	4.4942	1.30193	4.45535	1.22381	0.968265
ENSG00000072958	AP1M1	19:16197577-16245907	5.10072	5.04984	9.95439	19.8782	10.6588	19.7549	10.0193	8.31475
ENSG00000073008	PVR	19:44643797-44663583	9.14518	9.71984	10.9024	24.4149	8.37279	23.9271	7.87042	9.2263
ENSG00000073050	XRCC1	19:43543039-43580473	9.08318	13.2952	6.979	12.6185	10.6632	14.6582	10.0234	14.099
ENSG00000073060	SCARB1	12:124776855-124882668	66.3954	61.9081	38.2202	53.0091	65.1758	63.4709	61.2653	63.0153
ENSG00000073067	CYP2W1	7:983198-989640	0.151552	0	0	0.139675	0	0.176063	0	0
ENSG00000073111	MCM2	3:127598222-127622436	67.2192	91.7391	44.5129	261.429	65.399	250.379	61.4751	99.3042
ENSG00000073146	MOV10L1	22:50089878-50161690	0.459427	0.287103	0.127456	0.264587	0.306374	0.205836	0.287992	0.141303
ENSG00000073150	PANX2	22:50170730-50180294	1.28842	0.983539	2.07551	17.4425	0.473449	20.9949	0.445042	0.694349
ENSG00000073169	SELO	22:50200978-50217616	6.00593	5.60693	8.47379	23.8275	6.76954	23.8857	6.36337	7.04681
ENSG00000073282	TP63	3:189631415-189897279	0.204107	0.123398	0	0.0777784	0.112102	0.0640093	0.105376	0.311312
ENSG00000073331	ALPK1	4:112285508-112442620	1.89038	1.99284	3.21226	7.2452	0.981439	6.96458	0.922553	1.29322
ENSG00000073350	LLGL2	17:75525079-75575208	5.83973	5.02322	4.28179	16.0472	4.71047	15.1474	4.42784	4.58847
ENSG00000073417	PDE8A	15:84980439-85139145	19.3398	16.5646	12.9228	16.0395	17.686	16.9452	16.6248	20.3677
ENSG00000073464	CLCN4	X:10156944-10237660	1.4731	0.742861	0.16932	0.65242	0.501311	0.691723	0.471232	1.5466
ENSG00000073536	NLE1	17:35128752-35142315	16.5403	10.2467	25.1971	45.0917	11.7568	43.0434	11.0514	9.71056
ENSG00000073578	SDHA	5:218240-256700	128.316	142.956	110.124	233.311	114.709	218.201	107.826	145.693
ENSG00000073584	SMARCE1	17:40624961-40648508	84.3489	83.4389	30.2812	30.617	93.3832	26.3437	87.7802	99.6615
ENSG00000073598	FNDC8	17:35121578-35130732	0.0416176	0	0.0979037	0.0698741	0	0.144353	0	0
ENSG00000073605	GSDMB	17:39904594-39919854	0.300612	0.389142	1.33506	1.70601	0.158329	2.37583	0.148829	0.341228
ENSG00000073614	KDM5A	12:280128-389454	19.2876	32.0433	12.3294	42.8705	18.0146	51.4754	16.9337	40.0661
ENSG00000073670	ADAM11	17:44759030-44781846	0.455854	0.164718	0.425417	2.51009	0.517016	3.41725	0.485995	0.202717
ENSG00000073711	PPP2R3A	3:135965672-136147891	1.25778	1.11671	0.558086	1.21423	1.08217	1.39213	1.01724	1.83987
ENSG00000073712	FERMT2	14:52857267-52952435	33.1714	33.1037	15.3247	14.187	28.0538	16.0878	26.3706	32.5691
ENSG00000073734	ABCB11	2:168922937-169031322	0	0	0	0	0	0	0	0
ENSG00000073737	DHRS9	2:169064788-169096167	0	0	0	0	0	0	0	0.0101331
ENSG00000073754	CD5L	1:157830913-157898256	0	0	0	0	0	0	0	0
ENSG00000073756	PTGS2	1:186671790-186680427	0.0661752	0	0.117274	0.138899	0.0375322	0.104751	0.0352803	0.0833436
ENSG00000073792	IGF2BP2	3:185643738-185825056	8.52585	4.69467	8.22143	16.1338	9.42073	18.5696	8.85549	9.61335
ENSG00000073803	MAP3K13	3:185282940-185489097	19.5434	18.3428	11.5484	10.8693	15.8279	9.08239	14.8782	14.9687
ENSG00000073849	ST6GAL1	3:186930484-187078553	1.06883	1.31362	1.20867	9.22103	1.61759	8.87095	1.52053	1.63314
ENSG00000073861	TBX21	17:47733243-47746119	0	0	0.0248836	0.567108	0	0.712071	0	0
ENSG00000073905	VDAC1P1	X:80929499-80930347	0.185511	0	0.160586	0.0313635	0	0	0	0
ENSG00000073910	FRY	13:32031299-32299122	0.836799	0.953645	0.385845	2.34404	0.477867	3.3645	0.449195	0.923571
ENSG00000073921	PICALM	11:85957683-86069882	108.144	105.059	65.691	47.802	111.62	39.9004	104.923	111.175
ENSG00000073969	NSF	17:46590668-46757464	20.2457	21.4059	8.12699	10.2018	14.4862	11.9395	13.617	18.294
ENSG00000074047	GLI2	2:120735622-120992653	0.761592	1.56876	0.425715	15.0871	1.0694	18.2264	1.00524	2.18921
ENSG00000074054	CLASP1	2:121337775-121649587	10.4106	13.1675	4.5844	14.7719	11.3449	16.8918	10.6642	15.4248
ENSG00000074071	MRPS34	16:1771889-1773155	114.613	86.1235	90.8383	158.9	136.798	158.739	128.59	123.015
ENSG00000074181	NOTCH3	19:15159037-15200981	0	0	0	27.5444	0	26.8724	0	0
ENSG00000074201	CLNS1A	11:77514935-77637805	204.58	179.115	88.4188	72.045	187.187	62.8572	175.956	177.757
ENSG00000074211	PPP2R2C	4:6320577-6563600	0.00382001	0.00391501	0.240495	5.17899	0.00360452	5.10763	0.00338825	0.022098
ENSG00000074219	TEAD2	19:49340594-49362457	9.06956	6.49172	2.72471	8.35996	5.08838	9.7775	4.78308	7.4112
ENSG00000074266	EED	11:86244543-86278813	10.4787	9.18989	14.1896	17.7092	7.79785	16.8555	7.32998	8.76102
ENSG00000074276	CDHR2	5:176542510-176595974	0.0117626	0	0.145759	0.0294369	0	0.0909479	0	0.132625
ENSG00000074317	SNCB	5:176620083-176630556	0	0	0	4.12089	0	2.45626	0	0
ENSG00000074319	TSG101	11:18468335-18527232	39.3438	36.3133	18.6031	11.0964	29.7991	7.95369	28.0112	26.7215
ENSG00000074356	NCBP3	17:3802164-3846251	12.6555	12.88	5.25066	16.6793	11.0482	16.7407	10.3853	15.1145
ENSG00000074370	ATP2A3	17:3923869-3964464	0.733362	0.676131	0.40882	8.02914	0.299955	7.06925	0.281958	0.739323
ENSG00000074410	CA12	15:63321377-63382161	13.1802	14.2423	7.5075	27.9659	8.65145	32.3179	8.13236	10.9601
ENSG00000074416	MGLL	3:127689061-127823250	4.95604	1.66635	7.3212	13.1885	2.63056	13.4227	2.47273	2.22454
ENSG00000074527	NTN4	12:95657806-95791152	0.724125	1.71449	5.25151	14.2971	0.762626	14.4855	0.716868	0.750801
ENSG00000074582	BCS1L	2:218658763-218663443	18.4381	16.8927	9.58909	13.1328	11.8489	13.019	11.138	17.7981
ENSG00000074590	NUAK1	12:106063339-106140033	2.42462	3.10601	1.76751	22.0555	1.71143	23.1536	1.60874	3.59148
ENSG00000074603	DPP8	15:65442462-65517704	15.5377	14.5833	20.8237	15.834	14.3936	11.0564	13.53	11.9746
ENSG00000074621	SLC24A1	15:65611365-65660995	3.51238	2.70434	0.707292	1.82291	3.75221	3.50242	3.52708	3.65441
ENSG00000074657	ZNF532	18:58862599-58986480	11.4233	13.7031	7.30698	19.8157	10.4591	28.0844	9.83155	13.6604
ENSG00000074660	SCARF1	17:1633857-1645747	0.0831876	0	0	0.435138	0.115988	0.699352	0.109029	0.0516342
ENSG00000074695	LMAN1	18:59327822-59359962	34.7707	39.7414	51.9807	32.678	25.0476	22.7394	23.5447	30.0717
ENSG00000074696	HACD3	15:65530417-65578352	44.4319	45.0751	28.8211	24.0057	42.4463	19.3783	39.8995	49.7507
ENSG00000074706	IPCEF1	6:154154495-154356792	0.186448	1.00527	0.134688	0.361386	0.520205	0.672248	0.488993	0.146504
ENSG00000074755	ZZEF1	17:4004444-4143020	4.16064	5.23498	2.68015	28.6504	4.33098	31.9281	4.07112	5.63954
ENSG00000074771	NOX3	6:155395369-155455903	0	0	0	0	0	0	0	0
ENSG00000074800	ENO1	1:8861001-8879249	1283.33	1281.67	1530.56	1215.19	1100.41	1071.68	1034.39	1210.28
ENSG00000074803	SLC12A1	15:48191663-48304078	0	0.0552008	0	0	0.136797	0.0269413	0.128589	0.0120417
ENSG00000074842	MYDGF	19:4641373-4670370	91.1321	70.8307	92.3485	101.183	61.5945	88.6066	57.8988	59.8285
ENSG00000074855	ANO8	19:17323222-17334829	0.985433	0.992098	1.54817	10.4024	1.14496	11.4048	1.07626	1.22393
ENSG00000074935	TUBE1	6:112070776-112087529	20.5819	19.7789	11.4855	13.1093	24.994	10.2781	23.4944	28.5176
ENSG00000074964	ARHGEF10L	1:17539834-17697874	2.19685	3.03902	0.995322	12.18	1.91841	14.6665	1.80331	2.71457
ENSG00000074966	TXK	4:48066392-48134256	0.0162515	0	0	0.031028	0.0986252	0.116865	0.0927077	0
ENSG00000075035	WSCD2	12:108129470-108250537	0	0	0.0138777	0	0	0.110947	0	0
ENSG00000075043	KCNQ2	20:63400209-63472677	0.00565179	0	0.0246546	3.23487	0.131119	4.05948	0.123252	0
ENSG00000075073	TACR2	10:69403902-69416867	0.0329005	0.0718695	0.031224	0.162651	0	0.102826	0	0
ENSG00000075089	ACTR6	12:100199121-100241865	17.4585	19.0047	16.0409	12.3181	14.973	10.0496	14.0746	17.0258
ENSG00000075131	TIPIN	15:66336205-66386746	15.3384	12.2088	7.04679	11.4838	15.4822	12.4307	14.5533	13.8079
ENSG00000075142	SRI	7:88205117-88226993	66.8816	50.2961	49.1287	57.6263	78.5009	61.4647	73.7908	66.2604
ENSG00000075151	EIF4G3	1:20806291-21176888	27.4904	37.1507	18.0798	29.5499	23.7368	35.4868	22.3126	34.2756
ENSG00000075188	NUP37	12:102073102-102120124	53.4572	47.3296	46.7827	30.4685	46.584	20.6859	43.789	46.471
ENSG00000075213	SEMA3A	7:83955776-84492724	3.94549	2.21027	4.42372	4.45694	2.10978	3.6884	1.98319	2.99803
ENSG00000075218	GTSE1	22:46296740-46330810	8.27183	7.0342	6.3913	26.3008	6.96785	29.9719	6.54978	8.97815
ENSG00000075223	SEMA3C	7:80742537-80922359	16.4277	13.5043	10.439	9.08108	9.57185	5.94953	8.99754	14.2414
ENSG00000075234	TTC38	22:46267960-46294008	16.0762	14.0352	6.59929	18.399	12.5979	20.6691	11.842	15.7492
ENSG00000075239	ACAT1	11:108121515-108147776	107.613	95.5002	32.8797	22.7134	102.515	19.4563	96.3641	93.7862
ENSG00000075240	GRAMD4	22:46576011-46679790	4.00251	3.73267	5.51902	32.8779	3.70706	37.737	3.48464	4.87364
ENSG00000075275	CELSR1	22:46360833-46537170	4.01649	5.48695	2.75643	28.4784	3.7872	34.9825	3.55997	6.94327
ENSG00000075290	WNT8B	10:100463040-100483744	0	0	0.0307592	0.10959	0	0.158236	0	0.0280724
ENSG00000075292	ZNF638	2:71276560-71435069	43.6141	78.1876	25.4313	33.949	35.6015	35.4939	33.4654	62.962
ENSG00000075303	SLC25A40	7:87833567-87876357	7.29672	7.28694	5.17384	3.20585	5.2878	3.17222	4.97053	5.24576
ENSG00000075336	TIMM21	18:74148510-74160530	36.0968	28.3099	14.7407	8.82615	26.2947	6.93617	24.717	28.5229
ENSG00000075340	ADD2	2:70607617-70768225	0.00561828	0.0155557	0.0021942	8.88026	0.0125057	7.43445	0.0117554	0.00601145
ENSG00000075388	FGF4	11:69771015-69775403	0	0	0	0	0	0	0	0
ENSG00000075391	RASAL2	1:178094140-178484147	3.19551	4.44103	1.6066	12.5251	4.28522	15.6048	4.02811	5.57725
ENSG00000075399	VPS9D1	16:89707133-89720986	0.410534	0.876504	1.383	5.69018	3.71957	7.4485	3.4964	0.713894
ENSG00000075407	ZNF37A	10:38094335-38125544	2.58474	3.44328	1.58484	1.9969	2.82012	1.95464	2.65091	3.90967
ENSG00000075413	MARK3	14:103385391-103503831	29.5647	32.2474	37.4721	42.972	31.0887	38.3465	29.2234	28.5059
ENSG00000075415	SLC25A3	12:98593590-98606379	264.462	218.942	257.628	280.431	219.801	258.753	206.613	209.798
ENSG00000075420	FNDC3B	3:172039627-172401665	23.1425	31.0965	33.5549	42.5359	22.1243	56.2478	20.7968	28.2839
ENSG00000075426	FOSL2	2:28392447-28417312	6.32227	8.45973	14.469	37.6085	6.14668	43.8349	5.77788	7.98946
ENSG00000075429	CACNG5	17:66835116-66885486	0	0	0	0.566154	0	0.699172	0	0
ENSG00000075461	CACNG4	17:66964909-67033398	0.889544	0.640547	0.558958	2.69228	0.885304	3.07442	0.832186	0.986572
ENSG00000075539	FRYL	4:48497360-48780322	8.43992	18.122	7.39704	14.2738	8.27782	16.4852	7.78115	17.4715
ENSG00000075568	TMEM131	2:97756332-97995891	2.45536	3.03573	2.81697	4.73039	3.1278	3.37935	2.94013	4.40463
ENSG00000075618	FSCN1	7:5592822-5606655	36.4107	34.3881	44.666	131.849	31.8697	148.326	29.9575	33.0676
ENSG00000075624	ACTB	7:5527150-5563784	829.92	754.904	283.26	417.141	1079.8	402.539	1015.01	1112.74
ENSG00000075643	MOCOS	18:36187518-36272157	6.76211	6.85699	3.61337	5.101	6.65464	6.2909	6.25536	9.15772
ENSG00000075651	PLD1	3:171600404-171810950	27.0503	29.3793	18.78	20.0764	28.1823	27.6535	26.4914	37.3172
ENSG00000075651	PLD1	3:171791789-171809924	0.540125	0.690368	0.8304	0.311187	1.39153	0.320699	1.30804	1.19691
ENSG00000075673	ATP12A	13:24680410-24712493	0	0	0.0167938	0.0478079	0	0.0907533	0	0
ENSG00000075702	WDR62	19:36054880-36105106	2.72022	2.48477	3.6557	15.1905	2.62157	18.2661	2.46428	2.82469
ENSG00000075711	DLG1	3:197042559-197299300	33.6223	33.0738	27.2628	28.3733	33.6472	24.6638	31.6284	32.2483
ENSG00000075785	RAB7A	3:128726121-128814796	55.9098	47.075	28.0261	31.8641	60.7295	38.9324	57.0857	51.3456
ENSG00000075790	BCAP29	7:107579976-107629170	24.0527	21.8496	14.8349	9.33445	21.905	5.81262	20.5907	17.9443
ENSG00000075826	SEC31B	10:100486641-100519864	0.268977	0.248163	0.644036	1.73747	0.165833	1.75703	0.155883	0.541132
ENSG00000075856	SART3	12:108522579-108561400	41.696	45.5549	27.8268	49.7771	39.628	63.9775	37.2503	51.3878
ENSG00000075884	ARHGAP15	2:143091361-143768352	0	0.0345614	0	0.27795	0	0.332399	0	0.0592541
ENSG00000075884	ARHGAP15	2:143601516-143608759	0	0	0	0	0	0	0	0
ENSG00000075886	TUBA3D	2:131476092-131482934	0	0	0	0.123712	0.186547	0.0319317	0.175354	0
ENSG00000075891	PAX2	10:100735602-100829941	0	0	0.0569546	0.866206	0	1.7806	0	0
ENSG00000075914	EXOSC7	3:44975240-45036066	23.0924	21.7966	19.777	26.7766	20.7647	22.8878	19.5188	17.9035
ENSG00000075945	KIFAP3	1:169921325-170085208	6.16573	7.29712	2.76755	7.06703	4.64047	7.56878	4.36204	5.59243
ENSG00000075975	MKRN2	3:12557013-12583713	18.1074	15.2471	28.1428	23.7565	15.5605	22.5825	14.6269	16.8279
ENSG00000076003	MCM6	2:135839625-135876426	24.7461	27.448	22.2109	33.5349	23.7513	40.2622	22.3262	26.4037
ENSG00000076043	REXO2	11:114439385-114450279	61.5636	57.2885	30.5998	23.3567	56.294	19.1903	52.9164	48.4836
ENSG00000076053	RBM7	11:114400029-114414203	23.7754	17.7994	17.7328	9.07859	21.7594	7.31328	20.4538	22.6803
ENSG00000076067	RBMS2	12:56521928-56596196	8.98017	5.14458	6.90196	5.81768	9.16955	6.17256	8.61938	8.44889
ENSG00000076108	BAZ2A	12:56595595-56636816	17.7821	22.5658	10.758	108.95	28.2945	138.194	26.5968	29.4579
ENSG00000076201	PTPN23	3:47381010-47413441	6.13955	1.57101	1.9069	21.0688	2.14262	21.3379	2.01406	3.81056
ENSG00000076242	MLH1	3:36993331-37050918	35.947	38.3716	12.974	13.2711	29.4987	10.0649	27.7288	35.9136
ENSG00000076248	UNG	12:109097573-109110992	31.817	32.7896	14.6015	18.3682	23.1469	24.8421	21.7581	26.2773
ENSG00000076258	FMO4	1:171314207-171342084	0.211116	0.0833623	0.0896896	0.0774423	0.121449	0	0.114162	0.247577
ENSG00000076321	KLHL20	1:173714940-173786702	5.46601	6.86027	2.49919	9.82306	4.73259	9.26267	4.44863	6.50117
ENSG00000076344	RGS11	16:268300-275980	0	0.0426556	0.0289185	0.184791	0	0.421449	0	0.0277015
ENSG00000076351	SLC46A1	17:28394755-28407197	3.56281	4.57103	3.51275	15.9741	5.6545	18.5167	5.31523	5.78117
ENSG00000076356	PLXNA2	1:208022241-208244320	1.15488	0.587081	0.683608	4.68639	0.220911	4.00572	0.207656	0.714856
ENSG00000076382	SPAG5	17:28577564-28599279	27.8828	33.3932	30.8991	100.642	24.9761	134.142	23.4775	32.5068
ENSG00000076513	ANKRD13A	12:109999185-110039763	12.4943	11.4053	5.17121	8.12858	15.295	9.05661	14.3773	14.5359
ENSG00000076554	TPD52	8:80034744-80231232	57.9885	41.452	46.8814	29.6392	64.7523	21.4648	60.8672	54.0357
ENSG00000076555	ACACB	12:109116594-109268226	3.92993	4.83663	2.05681	12.67	3.83379	17.1195	3.60376	6.65771
ENSG00000076604	TRAF4	17:28743983-28750958	21.9967	24.3044	49.4462	145.314	14.136	156.743	13.2878	19.8426
ENSG00000076641	PAG1	8:80967809-81112068	0.25233	0.268443	0.676173	3.53225	0.721889	8.50003	0.678576	0.398274
ENSG00000076650	GPATCH1	19:33080879-33130542	2.82683	2.87993	2.00672	5.03796	2.39648	4.21227	2.25269	2.44501
ENSG00000076662	ICAM3	19:10333775-10339823	8.8833	7.27635	9.13042	8.10497	8.33977	6.37835	7.83938	7.45444
ENSG00000076685	NT5C2	10:103088016-103193306	25.6784	19.7321	19.7056	15.081	35.1883	10.221	33.077	30.6304
ENSG00000076706	MCAM	11:119308528-119321521	33.5346	30.8447	14.6821	52.2008	40.2437	56.8512	37.8291	45.6131
ENSG00000076716	GPC4	X:133300102-133415490	0.0106578	0.0116086	0.0499757	2.24881	0	2.23334	0	0
ENSG00000076770	MBNL3	X:132369316-132489968	1.4061	1.46059	0.360435	0.822518	2.61038	0.657038	2.45376	2.5085
ENSG00000076826	CAMSAP3	19:7595901-7618304	1.47106	2.13121	1.86442	31.7164	2.50992	33.7341	2.35932	1.93863
ENSG00000076864	RAP1GAP	1:21596214-21669363	3.20416	3.33754	3.32925	12.9174	4.31905	13.62	4.05991	4.21807
ENSG00000076924	XAB2	19:7619524-7629565	12.1808	12.6935	14.3494	44.5792	10.8916	48.457	10.2381	10.8127
ENSG00000076928	ARHGEF1	19:41883160-41930150	3.38484	4.31315	6.41524	38.3688	4.30673	40.3518	4.04833	5.82164
ENSG00000076944	STXBP2	19:7636880-7647873	12.1694	11.3325	11.8673	36.6163	12.7478	43.4718	11.9829	11.2588
ENSG00000076984	MAP2K7	19:7903842-7914478	5.94044	5.67127	5.89326	52.24	5.24909	50.3536	4.93414	5.75377
ENSG00000077009	NMRK2	19:3933102-3942416	0.0960756	0.10567	0	0.177977	0	0.0920435	0	0
ENSG00000077044	DGKD	2:233354506-233472104	25.5656	21.2144	18.7283	65.4895	19.2182	79.6182	18.0651	22.0931
ENSG00000077063	CTTNBP2	7:117710650-117874139	0.0264168	0.0136254	0	1.94457	0.0418023	1.82814	0.0392942	0.0133892
ENSG00000077080	ACTL6B	7:100643096-100656461	0	0	0	0.0468534	0	0	0	0
ENSG00000077092	RARB	3:25174331-25597932	0.168363	0.250589	0.0493979	2.12118	0.0704299	2.47011	0.0662041	0.0901804
ENSG00000077097	TOP2B	3:25597904-25664907	58.2842	78.9237	30.0503	27.3978	66.6981	29.4329	62.6962	91.998
ENSG00000077147	TM9SF3	10:96518108-96587452	49.7825	39.4044	25.0483	19.0703	39.3753	13.7871	37.0128	39.4147
ENSG00000077150	NFKB2	10:102394109-102402529	1.81263	1.80921	11.488	51.7822	1.21427	64.0286	1.14141	1.77151
ENSG00000077152	UBE2T	1:202331656-202341980	47.7613	44.216	51.2395	53.4761	46.8169	44.32	44.0079	37.9359
ENSG00000077157	PPP1R12B	1:202348698-202592706	6.07397	5.15133	2.65421	8.34432	4.36457	12.0096	4.1027	5.70289
ENSG00000077232	DNAJC10	2:182716040-182794464	50.8417	47.3303	16.6298	8.42035	46.344	7.45862	43.5634	46.6924
ENSG00000077235	GTF3C1	16:27459554-27549913	12.1432	24.0745	11.0835	96.947	12.735	103.733	11.9709	26.6574
ENSG00000077238	IL4R	16:27313667-27364778	1.35271	3.98752	7.095	67.1458	1.48771	75.1858	1.39845	3.21727
ENSG00000077254	USP33	1:77695986-77759852	18.8754	20.7658	15.8309	14.1458	19.2615	11.4481	18.1058	20.793
ENSG00000077264	PAK3	X:110944284-111227361	0.12011	0.163589	0.140757	0.277041	0.173522	0.23114	0.163111	0.133271
ENSG00000077274	CAPN6	X:111245102-111270523	0	0	0	0.0125289	0	0.0774431	0	0
ENSG00000077279	DCX	X:111293779-111412375	0.0226065	0	0.00660849	0	0.00627747	0	0.00590082	0
ENSG00000077312	SNRPA	19:40750636-40765389	77.9813	75.9608	41.834	29.9621	70.9577	27.6163	66.7002	70.4246
ENSG00000077327	SPAG6	10:22345444-22454224	0.129017	0	0.0270741	0	0	0.0198845	0	0
ENSG00000077348	EXOSC5	19:41386373-41397479	9.61345	8.84289	11.0536	13.9297	9.29364	12.6583	8.73602	9.74987
ENSG00000077380	DYNC1I2	2:171687408-171748420	61.9241	60.1853	22.1022	16.5091	59.4737	17.7755	55.9053	64.1878
ENSG00000077420	APBB1IP	10:26438202-26567803	0	0	0.0229842	0.0163667	0.0422473	0.0337371	0.0397125	0.0209808
ENSG00000077454	LRCH4	7:100574010-100586153	2.7914	2.39287	2.60828	12.7952	1.93605	12.4788	1.81989	1.91429
ENSG00000077458	FAM76B	11:95768941-95790409	11.4932	10.7413	8.48772	7.98418	10.6628	8.72388	10.023	14.2925
ENSG00000077463	SIRT6	19:4174108-4182604	4.02851	4.14731	9.93323	17.067	4.603	14.0544	4.32682	4.77444
ENSG00000077498	TYR	11:89177451-89295759	0	0	0	0	0	0	0	0
ENSG00000077514	POLD3	11:74493850-74669117	13.2795	16.9246	10.3933	18.3864	13.2283	16.9336	12.4346	15.757
ENSG00000077522	ACTN2	1:236686453-236764631	0	0	0	1.01036	0	1.04947	0	0
ENSG00000077549	CAPZB	1:19338775-19485539	76.8972	60.5135	43.5246	38.425	61.9355	35.5842	58.2194	55.3503
ENSG00000077585	GPR137B	1:236142504-236221865	1.0596	1.78228	0.535334	1.31784	0.86296	1.42048	0.811182	0.829749
ENSG00000077616	NAALAD2	11:90131514-90192894	0.0297387	0.145832	0.191829	0.157039	0.0662895	0.148368	0.0623121	0.111449
ENSG00000077684	JADE1	4:128809622-128875224	7.75262	8.54824	5.67297	35.2842	7.72245	40.1229	7.2591	9.7472
ENSG00000077713	SLC25A43	X:119399059-119454478	8.87017	8.52477	4.42053	2.83632	9.36284	4.18275	8.80107	10.1023
ENSG00000077721	UBE2A	X:119574466-119591083	27.406	24.5688	15.8905	11.1463	32.9567	7.0976	30.9793	30.2813
ENSG00000077782	FGFR1	8:38411137-38468834	5.80196	3.37045	4.74542	39.5989	8.0698	48.6369	7.58561	6.81326
ENSG00000077800	FKBP6	7:73328163-73358637	0.468582	0	0.215712	0.553937	0.346152	0.850872	0.325383	0.438594
ENSG00000077935	SMC1B	22:45344062-45413619	0	0.0320702	0.0296858	0.0122824	0	0.0217565	0	0.0157553
ENSG00000077942	FBLN1	22:45502237-45601135	54.0988	42.774	49.7657	88.0515	33.6721	76.6998	31.6518	31.5718
ENSG00000077943	ITGA8	10:15513948-15720125	0	0	0.0873368	0.116388	0	0.106503	0	0
ENSG00000077984	CST7	20:24949229-24959928	0	0	0.0782167	0.111934	0	0.115912	0	0
ENSG00000078018	MAP2	2:209424057-209734118	14.4653	16.0078	3.42545	1.24827	16.7895	1.37054	15.7821	21.4453
ENSG00000078043	PIAS2	18:46803223-46920160	11.0537	8.35422	4.81825	4.85622	8.79238	4.80228	8.26484	7.74384
ENSG00000078043	PIAS2	18:46907497-46907999	0	0	0	0	0	0	0	0
ENSG00000078053	AMPH	7:38383703-38631567	0	0	0	1.05718	0	0.971115	0	0
ENSG00000078061	ARAF	X:47561099-47571920	15.538	15.9587	12.7129	27.3226	12.9409	26.7991	12.1644	10.9739
ENSG00000078070	MCCC1	3:183015217-183116075	12.1309	10.8223	6.26536	7.09456	9.39513	7.19837	8.83142	11.351
ENSG00000078081	LAMP3	3:183122212-183163839	0	0.00711345	0.0923511	0.166185	0	0.104406	0	0
ENSG00000078098	FAP	2:162170683-162245151	0.606092	0.7006	1.25646	0.390939	0.991325	0.185544	0.931845	0.67374
ENSG00000078114	NEBL	10:20779972-21174187	2.18804	2.25947	1.6853	1.69631	2.43737	1.20425	2.29113	2.11108
ENSG00000078124	ACER3	11:76860866-77026797	3.81939	3.48311	3.12867	2.87405	5.20512	1.95365	4.89281	4.44138
ENSG00000078140	UBE2K	4:39698043-39782792	35.3099	28.6783	25.4733	13.2582	23.732	8.97355	22.3081	20.8754
ENSG00000078142	PIK3C3	18:41955205-42087830	15.2164	16.1558	11.3736	9.85034	12.5781	9.77682	11.8234	15.0556
ENSG00000078177	N4BP2	4:40056825-40158252	2.92416	4.48882	1.01258	2.96849	2.21372	3.30916	2.0809	3.27187
ENSG00000078237	TIGAR	12:4307762-4354593	23.6645	15.5834	11.0666	8.72889	10.6345	7.98181	9.99643	11.2181
ENSG00000078246	TULP3	12:2877222-2941140	14.0777	15.2567	7.88111	18.5845	16.0926	23.709	15.127	18.525
ENSG00000078269	SYNJ2	6:157981886-158099176	5.40009	4.25779	5.75531	18.3783	3.48141	18.1936	3.27253	4.73585
ENSG00000078295	ADCY2	5:7396207-7830081	0	0.00571365	0.13806	0.00437259	0.00584144	0	0.00549095	0.00561606
ENSG00000078304	PPP2R5C	14:101761797-101927989	71.9572	65.1681	60.2354	33.5452	69.0529	25.0177	64.9097	60.2929
ENSG00000078319	PMS2P1	7:100320991-100341908	4.98375	4.81952	2.12767	2.48238	3.56482	2.51802	3.35093	3.16594
ENSG00000078328	RBFOX1	16:6019093-7713338	0	0	0	0	0.0147665	0	0.0138805	0
ENSG00000078369	GNB1	1:1785284-1891117	95.578	72.7497	42.667	34.3953	80.578	30.1886	75.7433	73.353
ENSG00000078399	HOXA9	7:27162434-27175180	0.274333	0.217023	0.279534	6.8105	0.425185	5.2211	0.399674	0.489305
ENSG00000078401	EDN1	6:12290362-12297194	0.0818953	0.0297901	0.128237	0.114235	0.426729	0.188526	0.401125	0.380353
ENSG00000078403	MLLT10	10:21524674-21743630	10.3689	9.34668	7.04596	16.1435	9.68284	18.7883	9.10187	10.1702
ENSG00000078487	ZCWPW1	7:100400825-100428992	0.631482	0.639488	0.622847	0.220443	0.54514	0.26059	0.512432	0.820573
ENSG00000078549	ADCYAP1R1	7:31052460-31111479	0	0.00174917	0	6.10026	0	6.84009	0	0
ENSG00000078579	FGF20	8:16992168-17002181	0	0	0	0	0	0	0	0
ENSG00000078589	P2RY10	X:78945331-78961954	0	0	0	0	0	0	0	0
ENSG00000078596	ITM2A	X:79360383-79367667	0	0	0	0	0	0	0	0
ENSG00000078618	NRD1	1:51789190-51878937	37.147	39.5188	20.0955	22.4718	38.4114	24.006	36.1067	41.688
ENSG00000078668	VDAC3	8:42391623-42405897	52.3633	46.4017	29.5182	24.4375	62.0359	21.462	58.3137	57.0476
ENSG00000078674	PCM1	8:17922839-18029944	47.0214	63.4742	14.2291	21.5177	43.2421	23.2823	40.6476	67.6042
ENSG00000078687	TNRC6C	17:78004167-78108835	1.10375	2.03519	0.482954	35.4587	0.665918	34.387	0.625963	2.65664
ENSG00000078699	CBFA2T2	20:33490074-33650036	3.45806	3.20524	3.85047	14.3689	4.04003	17.1888	3.79763	4.05018
ENSG00000078725	BRINP1	9:119153457-119369467	2.40438	2.57347	0.788974	0.674847	2.96158	0.882814	2.78389	2.69185
ENSG00000078747	ITCH	20:34363234-34511393	25.1531	29.0411	25.8493	20.3255	25.3373	16.7813	23.8171	26.6953
ENSG00000078795	PKD2L2	5:137887967-137942747	0.0190483	0.0737751	0.0282905	0.0244502	0.0242828	0.0499818	0.0228258	0.0620308
ENSG00000078804	TP53INP2	20:34704289-34713439	1.35241	1.05432	0.590806	1.331	1.87598	1.75467	1.76342	1.67503
ENSG00000078808	SDF4	1:1216907-1232031	74.747	61.4924	39.7592	86.2223	54.3121	90.1851	51.0534	54.9741
ENSG00000078814	MYH7B	20:34975402-35002437	0.0360477	0.0092224	0.11588	0.114199	0	0.205875	0	0.0425276
ENSG00000078898	BPIFB2	20:33007599-33023709	0	0	0	0	0	0	0	0
ENSG00000078900	TP73	1:3652519-3736201	2.29549	2.70732	0.14198	2.81969	3.46916	2.14195	3.26101	3.04866
ENSG00000078902	TOLLIP	11:1274370-1309654	4.56568	3.8552	6.47272	15.6811	5.05621	15.0972	4.75284	4.25632
ENSG00000078967	UBE2D4	7:43926437-43956136	2.77526	2.399	0.744633	2.0422	3.63128	2.32385	3.4134	3.59498
ENSG00000079101	CLUL1	18:596987-650334	0.269324	0.534101	0	0.245306	0	0	0	0
ENSG00000079102	RUNX1T1	8:91954966-92103286	0.00464566	0.179061	0.0309389	1.70163	0.0133048	1.16477	0.0125065	0.00580366
ENSG00000079112	CDH17	8:94127170-94217303	0	0	0.0293718	0.0209261	0	0	0	0
ENSG00000079134	THOC1	18:214519-268050	12.0338	12.4926	7.78701	8.71088	12.9936	7.23818	12.214	15.1565
ENSG00000079150	FKBP7	2:178463663-178478600	14.1406	11.792	2.43257	1.69779	5.93642	1.37251	5.58023	6.25892
ENSG00000079156	OSBPL6	2:178194480-178402891	2.09386	1.73024	2.61414	3.64275	1.74115	5.00551	1.63668	2.22201
ENSG00000079215	SLC1A3	5:36606354-36688334	7.4281	10.4474	7.22886	6.33869	4.57679	5.82177	4.30218	7.92536
ENSG00000079246	XRCC5	2:216107463-216206303	192.359	205.035	78.4179	97.0957	158.857	88.6463	149.326	202.501
ENSG00000079257	LXN	3:158645821-158672693	0	0.248876	0.0629366	0.0449731	0.0599026	0.0762051	0.0563084	0.150682
ENSG00000079263	SP140	2:230203109-230313215	0.130666	0	0	0.115755	0.0173627	0	0.0163209	0.019999
ENSG00000079277	MKNK1	1:46557407-46616843	20.824	17.8831	9.60964	9.64158	18.0157	7.89519	16.9348	15.5876
ENSG00000079308	TNS1	2:217799788-218002995	1.22381	1.38838	1.9505	13.142	0.989044	16.6655	0.929701	1.50799
ENSG00000079313	REXO1	19:1815245-1848463	3.53153	4.10899	3.63507	81.7828	4.22246	84.4101	3.96911	3.63199
ENSG00000079332	SAR1A	10:70147288-70170523	29.9219	30.4743	42.7693	29.873	30.569	22.8935	28.7349	32.435
ENSG00000079335	CDC14A	1:100345024-100520277	1.43107	1.76198	0.54047	1.69929	1.5471	1.48724	1.45427	1.69522
ENSG00000079337	RAPGEF3	12:47734366-47771040	0.549759	0.79458	1.33606	4.61135	0.295968	6.7049	0.27821	0.354965
ENSG00000079385	CEACAM1	19:42507303-42561234	0.147844	0.198643	0.282516	0.0832288	0.132544	0.362516	0.124591	0.182968
ENSG00000079387	SENP1	12:48042897-48106308	11.7135	11.1576	8.88095	9.56964	13.072	9.55453	12.2877	14.5107
ENSG00000079393	DUSP13	10:75094431-75109221	0.176917	0.115405	0.11521	0.362235	0	0.0708341	0	0
ENSG00000079432	CIC	19:42268536-42295797	4.0082	3.41773	3.63325	94.3584	3.35529	96.0173	3.15397	6.35627
ENSG00000079435	LIPE	19:42401506-42427426	0.159681	0.495004	0.294221	1.21833	0	1.32163	0	0.26352
ENSG00000079459	FDFT1	8:11795572-11839309	80.2108	75.2711	167.175	144.973	86.4325	119.127	81.2465	88.0734
ENSG00000079462	PAFAH1B3	19:42297032-42303546	14.3193	16.1553	10.8339	18.3464	16.3197	16.1651	15.3405	16.5248
ENSG00000079482	OPHN1	X:68042343-68433913	2.3984	2.40062	1.51146	4.23515	1.8584	6.48624	1.7469	3.26823
ENSG00000079557	AFM	4:73481682-73504001	0	0	0.237654	0	0	0	0	0
ENSG00000079616	KIF22	16:29790718-29805385	29.4307	33.7377	27.7751	108.038	30.8718	117.141	29.0195	34.2326
ENSG00000079689	SCGN	6:25652200-25701783	0	0	0	0	0	0	0	0
ENSG00000079691	LRRC16A	6:25279077-25620530	16.3536	21.994	7.26211	6.10553	18.0339	6.70583	16.9519	24.8778
ENSG00000079739	PGM1	1:63593275-63660245	46.822	46.5999	29.4453	26.3851	42.9627	24.8766	40.3849	47.41
ENSG00000079785	DDX1	2:15591177-15631111	51.1539	53.5037	41.7619	21.0007	45.9814	19.3467	43.2225	53.5757
ENSG00000079805	DNM2	19:10718078-10833488	31.8275	28.3002	42.1097	89.7397	34.5681	95.4307	32.494	33.9398
ENSG00000079819	EPB41L2	6:130839346-131063322	48.6428	55.4553	25.8329	22.0933	53.9998	24.2418	50.7598	63.8205
ENSG00000079841	RIMS1	6:71886702-72403143	0	0	0.0322823	0.0459498	0.00291474	0.0657656	0.00273986	0
ENSG00000079931	MOXD1	6:132296054-132401545	0	0	0	1.11209	0	1.19837	0	0
ENSG00000079950	STX7	6:132445866-132513198	10.9092	7.95854	7.40104	3.5031	10.4778	1.9324	9.84913	8.6041
ENSG00000079974	RABL2B	22:50767500-50783663	3.88159	4.21615	2.61149	3.12269	3.7433	3.0682	3.5187	5.13244
ENSG00000079999	KEAP1	19:10486119-10503741	22.3255	15.8178	16.2907	48.8656	18.2275	49.5081	17.1338	17.9962
ENSG00000080007	DDX43	6:73394747-73417569	0	0	0	0.10689	0	0	0	0
ENSG00000080031	PTPRH	19:55181247-55209506	0.0330474	0.0260998	2.90648	9.51571	0.261393	10.3591	0.245709	0.206374
ENSG00000080166	DCT	13:94436807-94479682	0	0	0.0268572	0.152343	0	0.112204	0	0.011166
ENSG00000080189	SLC35C2	20:46345979-46364458	14.9184	13.2829	9.07708	17.9587	11.5347	17.9118	10.8426	13.1662
ENSG00000080200	CRYBG3	3:97822039-97944963	1.48142	2.84561	1.53703	2.91963	1.78324	3.20811	1.67625	3.37717
ENSG00000080224	EPHA6	3:96814580-97752460	0.389524	0.0541164	0.197406	7.45584	0.0623318	7.63918	0.0585919	0.0593445
ENSG00000080293	SCTR	2:119439842-119525301	0	0	0.168745	0.12171	0	0.127033	0	0
ENSG00000080298	RFX3	9:3218296-3526004	1.36851	1.04926	2.12387	1.44491	0.445424	1.97165	0.418699	0.718681
ENSG00000080345	RIF1	2:151409882-151508013	18.5239	30.9826	11.2573	14.3449	18.0696	13.2278	16.9854	31.1801
ENSG00000080371	RAB21	12:71754873-71800285	69.52	57.1045	26.3469	21.0436	47.9875	16.494	45.1082	44.666
ENSG00000080493	SLC4A4	4:71187285-71572087	0	0	0.0896508	0.132263	0	0.183629	0	0
ENSG00000080503	SMARCA2	9:2015218-2193624	29.9211	43.6915	9.7814	22.7603	29.2655	25.8874	27.5096	49.0903
ENSG00000080511	RDH8	19:10013248-10022279	0.0941324	0	0	0	0	0	0	0
ENSG00000080546	SESN1	6:108986436-109094819	12.3774	12.6307	3.08715	3.41527	3.76816	3.47836	3.54207	4.91303
ENSG00000080561	MID2	X:107825754-107927193	1.30702	0.987088	1.94879	21.4786	1.3309	19.6833	1.25105	1.31709
ENSG00000080572	PIH1D3	X:107206631-107244243	0.0342599	0	0.0722729	0	0	0	0	0
ENSG00000080573	COL5A3	19:9959560-10010471	0	0.0277909	0.0997024	0.340396	0.0189439	0.255535	0.0178073	0.027313
ENSG00000080603	SRCAP	16:30698208-30741409	4.30774	4.78146	3.59996	97.9627	7.68033	106.811	7.21951	6.50671
ENSG00000080608	PUM3	9:2720468-2844241	30.8028	32.1707	17.1256	16.3626	30.0868	16.7231	28.2816	37.0878
ENSG00000080618	CPB2	13:46053185-46105076	0	0	0	0.0286527	0	0	0	0.073326
ENSG00000080644	CHRNA3	15:78593051-78621295	0.381711	0.860151	0.287913	0.92525	0.291095	1.37844	0.273629	0.437511
ENSG00000080709	KCNN2	5:114360944-114496500	0	0	0.124948	0	0	0.0227687	0	0
ENSG00000080802	CNOT4	7:135361794-135510127	4.73639	5.13933	4.61017	4.09106	4.59191	4.96573	4.3164	5.74794
ENSG00000080815	PSEN1	14:73136417-73223691	9.14539	7.48853	6.93435	7.06249	7.48341	6.99021	7.03441	7.77373
ENSG00000080819	CPOX	3:98521131-98593723	3.45889	3.43547	3.51958	12.5169	4.16612	13.5166	3.91615	5.22677
ENSG00000080822	CLDND1	3:98497911-98523066	12.612	11.1723	18.8956	11.7782	11.9368	8.65345	11.2206	11.0157
ENSG00000080823	MOK	14:102224499-102305200	4.69257	5.81019	3.62006	3.86251	4.98347	3.57766	4.68446	5.47503
ENSG00000080824	HSP90AA1	14:102080737-102139699	446.354	375.919	136.686	392.902	418.481	339.626	393.372	376.97
ENSG00000080839	RBL1	20:36996348-37095995	14.5085	13.9939	6.74375	6.89158	21.0802	6.71479	19.8154	22.0614
ENSG00000080845	DLGAP4	20:36306335-36528637	4.94985	3.70437	7.53327	10.7415	6.07327	11.0998	5.70887	4.36926
ENSG00000080854	IGSF9B	11:133908563-133956985	0.563834	0.154819	0.736443	4.40001	0.393801	7.77476	0.370173	0.898627
ENSG00000080910	CFHR2	1:196943771-196959226	0	0	0	0	0	0	0	0
ENSG00000080947	CROCCP3	1:16467435-16499257	0.238002	0.317943	0.625764	2.76925	0.729275	1.94383	0.685519	0.178738
ENSG00000080986	NDC80	18:2571510-2616635	23.0559	19.9911	16.7337	14.9894	20.738	12.005	19.4937	23.274
ENSG00000081014	AP4E1	15:50908671-51005900	6.15685	7.8202	3.31499	3.37492	5.98009	3.34874	5.62128	7.39139
ENSG00000081019	RSBN1	1:113761831-113812476	4.97351	5.74434	3.48835	19.7361	5.17022	24.4697	4.86001	6.5306
ENSG00000081026	MAGI3	1:113390748-113685923	4.16068	4.32286	2.96442	8.69773	3.61317	9.95695	3.39638	3.8403
ENSG00000081041	CXCL2	4:74097034-74099293	0.338061	0.316972	10.0474	10.9684	0.871961	14.7316	0.819643	0.491701
ENSG00000081051	AFP	4:73431137-73456174	0	0	0	0	0	0	0	0
ENSG00000081052	COL4A4	2:227002710-227164113	0.504568	0.944012	0.172418	0.332761	0.356804	0.225314	0.335396	0.854781
ENSG00000081059	TCF7	5:134114710-134151865	1.66756	1.73904	1.85094	2.42362	2.09928	2.7943	1.97332	2.63948
ENSG00000081087	OSTM1	6:108041408-108165854	8.88358	9.61239	4.48201	4.13151	8.56164	2.46454	8.04794	6.48914
ENSG00000081138	CDH7	18:65750251-65890341	0.609336	0.198874	1.32927	0.873954	0.0221968	0.982696	0.020865	0.222569
ENSG00000081148	IMPG2	3:101222545-101320560	0.000312857	0	0.00733163	0.00521361	0.000497468	0.000268319	0.00046762	0.00669535
ENSG00000081154	PCNP	3:101574094-101594437	67.8614	57.0296	58.5608	25.2556	62.1868	18.2831	58.4556	57.0837
ENSG00000081177	EXD2	14:69191510-69244020	2.14297	2.321	1.72356	3.62052	1.8571	3.55781	1.74567	2.36271
ENSG00000081181	ARG2	14:67619797-67651720	1.09651	0.67023	14.1234	17.3881	1.21453	11.9204	1.14166	1.00027
ENSG00000081189	MEF2C	5:88717116-88904257	9.04126	10.5278	1.73259	2.4753	5.89013	1.78215	5.53672	5.69603
ENSG00000081237	PTPRC	1:198638670-198757283	0	0	0.0402863	0	0	0.00983895	0	0
ENSG00000081248	CACNA1S	1:201039511-201112566	0	0	0	0.0146139	0	0.0150459	0	0
ENSG00000081277	PKP1	1:201283451-201332993	0	0.0106562	0.0114691	0	0	0.0757967	0	0
ENSG00000081307	UBA5	3:132654445-132678097	18.1959	17.847	9.12362	12.1302	18.0626	8.62052	16.9788	17.0077
ENSG00000081320	STK17B	2:196133565-196176503	12.1494	11.4058	7.01218	6.89956	10.2417	4.63918	9.6272	8.84584
ENSG00000081377	CDC14B	9:96490240-96619830	4.42612	4.52809	7.98853	16.817	5.5883	15.996	5.253	5.97273
ENSG00000081386	ZNF510	9:96755864-96778129	1.95034	1.6497	1.83275	2.27068	1.51738	2.30837	1.42634	2.37744
ENSG00000081479	LRP2	2:169127108-169362685	0	0	0	0.710753	0	1.05601	0	0
ENSG00000081665	ZNF506	19:19785838-19821751	0.190396	0.21069	0.285012	0.247334	0.328366	0.140382	0.308664	0.125225
ENSG00000081692	JMJD4	1:227730424-227735411	3.52139	3.84943	1.9795	10.1125	4.29774	10.9112	4.03988	4.47872
ENSG00000081721	DUSP12	1:161749757-161757238	16.7024	14.7298	9.92171	10.5954	13.4163	6.87804	12.6113	15.0308
ENSG00000081760	AACS	12:125065378-125143333	8.58907	10.6872	10.1834	14.3952	9.26733	15.0142	8.71129	10.6167
ENSG00000081791	KIAA0141	5:141923807-141942047	16.0947	15.6479	17.5639	16.1875	19.5123	17.2576	18.3416	19.1781
ENSG00000081800	SLC13A1	7:123113530-123199986	0.0397073	0.0176137	0.0382038	0.0155734	0.0147042	0.000601577	0.0138219	0.0233087
ENSG00000081803	CADPS2	7:122318424-122886759	0.0784649	0.0426773	0.0288898	0.985305	0.0874707	1.67993	0.0822225	0.0410949
ENSG00000081818	PCDHB4	5:141121798-141125623	0	0.00116982	0.172503	0.123208	0	0.0424535	0	0
ENSG00000081842	PCDHA6	5:140827957-141012344	1.24e-19	0.0365794	0.0227421	0.00516326	1.66e-09	7.61e-32	1.56e-09	2.8e-12
ENSG00000081853	PCDHGA2	5:141338759-141512979	0.0116714	3.18e-170	0.0996047	0.0482068	6.44e-100	0.0517015	6.05e-100	7.14e-131
ENSG00000081870	HSPB11	1:53916573-53945929	34.4475	27.9291	14.3048	10.8344	28.3947	7.32158	26.691	24.7342
ENSG00000081913	PHLPP1	18:62715449-62980433	3.30208	4.15176	2.08709	27.6187	3.36144	34.3836	3.15975	4.45452
ENSG00000081923	ATP8B1	18:57646425-57803101	1.41728	2.71646	1.80531	1.13041	0.710291	1.06741	0.667674	1.22205
ENSG00000081985	IL12RB2	1:67307363-67396900	0.0564823	0.0615455	0.420181	0.188582	0.0472045	0.269812	0.0443722	0.0604749
ENSG00000082014	SMARCD3	7:151238763-151277896	4.34438	3.44295	1.62524	5.75665	3.91682	5.64639	3.68181	3.30266
ENSG00000082068	WDR70	5:37379211-37753435	26.5843	27.8881	11.1482	13.1402	27.5304	16.0188	25.8786	35.5263
ENSG00000082074	FYB	5:39105235-39274528	0	0	0.013066	0.0165085	0	0.00957308	0	0
ENSG00000082126	MPP4	2:201644869-201698694	0.0745179	0.108634	0.00291436	0.0490028	0.021241	0.00713725	0.0199665	0.0288694
ENSG00000082146	STRADB	2:201387857-201480846	8.63956	7.87546	1.5787	1.50792	5.19742	1.27388	4.88557	4.44396
ENSG00000082153	BZW1	2:200810593-200827338	137.69	110.457	300.929	192.327	135.007	126.459	126.907	138.35
ENSG00000082175	PGR	11:101029623-101130524	0	0	0.0044112	0.0193828	0	0	0	0
ENSG00000082196	C1QTNF3	5:34019447-34043832	0.124347	0.271768	0.146857	0.264212	0.325156	0.174358	0.305647	0.222366
ENSG00000082212	ME2	18:50879048-50954257	17.472	17.0009	6.95243	5.59663	17.8175	3.81567	16.7484	19.6762
ENSG00000082213	C5orf22	5:31532265-31555058	25.9512	22.1411	21.1488	13.9687	28.7596	15.6451	27.034	26.0105
ENSG00000082258	CCNT2	2:134918234-134959342	9.73846	10.7284	4.50199	8.53043	7.07907	7.56377	6.65433	8.69351
ENSG00000082269	FAM135A	6:70412940-70561174	7.72628	7.49741	6.23427	7.90762	5.82681	6.31596	5.4772	6.52086
ENSG00000082293	COL19A1	6:69866570-70209976	0.00842435	0.0137604	0	0.119384	0	0.228506	0	0.0120211
ENSG00000082397	EPB41L3	18:5392380-5630700	0	0	0	8.66324	0	8.74554	0	0
ENSG00000082438	COBLL1	2:164653623-164843679	2.17512	3.0354	1.85945	2.27539	2.73743	2.10722	2.57318	3.20527
ENSG00000082458	DLG3	X:70444860-70505490	36.199	30.861	16.7301	20.668	32.654	20.6735	30.6948	35.4624
ENSG00000082482	KCNK2	1:215005774-215237093	0.0794486	0.138512	0.226927	0.0343128	0.135325	0.21931	0.127205	0.373747
ENSG00000082497	SERTAD4	1:210232798-210246631	8.51536	7.38494	0.905682	2.77577	5.23615	2.38729	4.92198	4.97596
ENSG00000082512	TRAF5	1:211326614-211374946	1.14102	1.17575	0.61893	2.19492	1.29733	1.87132	1.21949	1.79693
ENSG00000082515	MRPL22	5:154941069-154969411	62.2709	56.4851	35.0567	27.8349	58.4627	18.1357	54.9549	51.0987
ENSG00000082516	GEMIN5	5:154887415-154938209	11.6248	19.2781	8.04978	27.1663	12.2931	31.3132	11.5555	20.0122
ENSG00000082556	OPRK1	8:53225715-53251697	0.00735189	0.00175883	0.032105	0.0414993	0.01614	0.129005	0.0151716	0.00486681
ENSG00000082641	NFE2L1	17:48048328-48061487	84.3587	90.9262	48.6635	191.436	62.2651	198.265	58.5292	72.2176
ENSG00000082684	SEMA5B	3:122909192-123028605	0.0140869	0.228968	0.0434815	0.200024	0.0413571	0.25537	0.0388757	0.0301659
ENSG00000082701	GSK3B	3:119821322-120094417	29.6186	24.4009	20.9791	27.1971	25.5931	34.0868	24.0575	23.8328
ENSG00000082781	ITGB5	3:124761947-124901418	34.9429	24.9796	25.4081	96.027	26.3904	95.244	24.807	23.5067
ENSG00000082805	ERC1	12:990508-1495933	12.8135	13.1982	4.32372	21.9527	14.4657	22.3106	13.5978	14.1055
ENSG00000082898	XPO1	2:61477848-61538626	125.654	133.712	53.2044	42.5218	101.434	42.1382	95.348	143.039
ENSG00000082929	LINC01587	4:5524568-5527801	0	0	0	0	0	0	0	0
ENSG00000082996	RNF13	3:149812707-149962139	29.9595	21.5758	16.4937	5.02297	25.1674	4.27124	23.6574	23.7183
ENSG00000083067	TRPM3	9:70529062-71446904	0.0233662	0	0.0586219	0.070055	0.0159236	0.00985717	0.0149682	0.0186442
ENSG00000083093	PALB2	16:23603159-23641310	5.95234	6.44604	3.71441	7.64206	8.2535	9.02784	7.75829	7.95898
ENSG00000083097	DOPEY1	6:83067665-83171350	2.09931	2.26529	1.2074	3.71352	1.41242	3.56255	1.32767	3.0502
ENSG00000083099	LYRM2	6:89568143-89638753	20.8353	21.2956	10.5302	9.67814	19.4693	6.95283	18.3011	19.8986
ENSG00000083123	BCKDHB	6:80106646-80346270	10.9068	10.1406	7.6174	6.23776	9.01166	4.86511	8.47096	9.57596
ENSG00000083168	KAT6A	8:41929478-42051990	10.1276	14.3915	7.96536	47.3349	8.1923	58.0711	7.70076	12.751
ENSG00000083223	ZCCHC6	9:86287732-86354454	8.96572	11.3594	3.76087	7.87797	7.50954	9.02171	7.05897	11.4622
ENSG00000083290	ULK2	17:19770828-19867936	0.0546528	0.0158242	0.00890963	1.11128	0.0573318	1.39242	0.0538919	0.169061
ENSG00000083307	GRHL2	8:101492431-101669726	0.0258243	0.0109704	0	0.075595	0.0112177	0.0172976	0.0105446	0
ENSG00000083312	TNPO1	5:72816311-72916733	78.0185	84.6301	86.1048	100.926	72.8222	95.2831	68.4529	89.0693
ENSG00000083444	PLOD1	1:11934204-11975538	39.8835	40.0728	67.6883	97.2472	35.2863	93.4776	33.1691	41.7136
ENSG00000083454	P2RX5	17:3672198-3696404	10.09	9.2581	5.85638	9.66887	8.18483	8.99088	7.69374	8.68634
ENSG00000083457	ITGAE	17:3714627-3801243	19.6967	15.3731	25.7625	15.9001	16.5063	8.76674	15.5159	13.0077
ENSG00000083520	DIS3	13:72752168-72782096	19.5678	24.7403	18.0647	26.1064	18.7642	26.7921	17.6383	25.4832
ENSG00000083535	PIBF1	13:72782058-73016461	13.8295	9.71242	15.4823	10.0359	9.49833	7.85889	8.92843	12.3183
ENSG00000083544	TDRD3	13:60396456-60573878	7.63664	6.64126	3.10808	2.69144	6.84619	2.54868	6.43542	8.1396
ENSG00000083622	AC000111.6	7:117604790-117647415	0	0	0	0	0	0	0	0
ENSG00000083635	NUFIP1	13:44939248-44989483	3.50004	3.96488	2.01655	2.53745	3.9866	2.799	3.7474	4.73406
ENSG00000083642	PDS5B	13:32586426-32778019	15.8316	19.0511	6.79368	10.2373	19.7377	11.9216	18.5534	19.19
ENSG00000083720	OXCT1	5:41730064-41870519	105.742	104.814	25.7775	14.6876	105.951	10.5187	99.5939	119.256
ENSG00000083750	RRAGB	X:55717738-55758774	4.40721	5.30508	2.7583	2.01317	3.10857	2.37371	2.92206	2.76944
ENSG00000083782	EPYC	12:90963678-91005026	0	0	0	0	0	0	0	0
ENSG00000083799	CYLD	16:50742049-50801935	4.52058	6.55695	6.22529	7.88775	5.0754	10.366	4.77088	5.15459
ENSG00000083807	SLC27A5	19:58479511-58512413	7.9669	5.86553	14.6512	12.2919	7.97514	9.12952	7.49663	6.0838
ENSG00000083812	ZNF324	19:58467044-58475436	1.37599	2.11095	2.15604	26.9014	1.372	28.4188	1.28968	2.57474
ENSG00000083814	ZNF671	19:57719750-57727624	0	0	0.0338896	0	0	0.172723	0	0
ENSG00000083817	ZNF416	19:57571565-57578927	0.894575	1.27752	0.724935	2.4569	0.831632	2.51432	0.781734	0.912707
ENSG00000083828	ZNF586	19:57769654-57819939	4.94142	4.51512	3.79666	3.73909	4.72478	3.85669	4.44129	4.45858
ENSG00000083838	ZNF446	19:58474016-58481230	1.30581	1.4938	2.18041	5.42265	0.661479	6.48561	0.62179	1.28259
ENSG00000083844	ZNF264	19:57191499-57222846	3.48816	3.31878	4.56327	26.611	2.86576	32.2126	2.69381	4.06868
ENSG00000083845	RPS5	19:58386399-58394806	365.43	296.772	589.122	356.755	275.766	259.281	259.22	249.756
ENSG00000083857	FAT1	4:186587782-186726722	5.90196	9.2925	3.79203	20.0736	5.19822	24.6709	4.88633	12.9046
ENSG00000083896	YTHDC1	4:68310386-68350089	15.382	21.3869	12.0068	17.3843	14.9914	18.7689	14.0919	19.7729
ENSG00000083937	CHMP2B	3:87227270-87255548	10.1965	9.13105	7.07036	6.74076	8.996	5.80174	8.45624	9.35498
ENSG00000084070	SMAP2	1:40344849-40423326	9.99821	8.20106	3.6081	7.88917	10.5005	9.7628	9.87047	9.35516
ENSG00000084072	PPIE	1:39692181-39763914	27.6029	23.2017	18.9891	22.0732	19.0562	17.0285	17.9128	17.4208
ENSG00000084073	ZMPSTE24	1:40258106-40294184	12.6882	13.8029	7.51016	4.148	13.3073	2.75262	12.5089	15.6743
ENSG00000084090	STARD7	2:96184858-96208825	48.7009	46.7584	20.5439	49.6385	40.8748	50.4456	38.4223	47.968
ENSG00000084092	NOA1	4:56963369-56978823	10.1216	9.0787	13.032	25.2024	8.79446	24.3973	8.26679	8.65824
ENSG00000084093	REST	4:56907875-56935844	10.5303	13.0344	5.11884	19.4175	8.95712	22.0891	8.41969	11.0084
ENSG00000084110	HAL	12:95972661-95996365	0	0.0264235	0	0.3598	0	0.0876015	0	0.0221136
ENSG00000084112	SSH1	12:108778191-108857590	4.17107	2.89922	9.12739	30.2942	5.59947	31.8557	5.2635	5.89007
ENSG00000084207	GSTP1	11:67583594-67586660	285.684	229.789	127.2	84.4307	224.633	55.5085	211.155	182.589
ENSG00000084234	APLP2	11:130069836-130144811	46.7277	65.9802	47.9546	92.5948	41.9807	84.7089	39.4619	56.702
ENSG00000084444	FAM234B	12:13044283-13142521	1.39312	1.38145	2.12852	5.96755	1.07951	5.26065	1.01474	1.60185
ENSG00000084453	SLCO1A2	12:21264599-21419594	0.0633906	0.0171897	0	0.0180631	0.0718522	0.0293229	0.0675411	0.00684578
ENSG00000084463	WBP11	12:14784578-14803540	69.362	60.3325	24.8035	37.3315	71.7805	31.8491	67.4737	63.9686
ENSG00000084623	EIF3I	1:32221927-32231604	136.26	117.536	144.524	96.778	111.499	74.8539	104.809	104.162
ENSG00000084628	NKAIN1	1:31179744-31239554	0.170738	0.0459188	0.0247091	0.560427	0.0234863	0.308379	0.0220771	0.0225544
ENSG00000084636	COL16A1	1:31652246-31704319	9.17676	10.3462	6.71413	21.369	4.8114	22.9254	4.52272	9.86577
ENSG00000084652	TXLNA	1:32179685-32198285	11.2593	14.5975	9.07759	52.2461	12.3507	56.3873	11.6097	17.4811
ENSG00000084674	APOB	2:21001428-21044073	0	0	0.0346597	0.014392	0	0	0	0
ENSG00000084676	NCOA1	2:24491913-24770702	3.9538	3.64796	1.15182	3.36845	3.39254	4.98457	3.18899	3.71668
ENSG00000084693	AGBL5	2:27042363-27070622	16.8904	12.8719	13.1648	8.73498	16.3254	8.28843	15.3459	14.8911
ENSG00000084710	EFR3B	2:25042129-25159137	0.731458	0.582014	0.343786	4.28102	1.20654	4.64863	1.13415	1.44419
ENSG00000084731	KIF3C	2:25926595-25982749	4.62508	3.70035	4.52904	26.4596	3.97933	27.9561	3.74057	5.61789
ENSG00000084733	RAB10	2:26034106-26137454	201.511	181.986	89.3371	77.2362	193.393	68.8628	181.789	191.168
ENSG00000084734	GCKR	2:27496841-27523684	0.135511	0	0	0.211614	0	0.31438	0	0.0873365
ENSG00000084754	HADHA	2:26190634-26244726	77.3627	88.4402	66.6301	70.0942	69.1075	72.1629	64.9611	89.4292
ENSG00000084764	MAPRE3	2:26970611-27027196	1.4195	1.12546	2.85723	4.73083	1.56039	4.26246	1.46677	1.43716
ENSG00000084774	CAD	2:27217389-27243943	17.0722	40.1078	10.3768	89.7877	14.033	93.153	13.191	31.8583
ENSG00000085063	CD59	11:33698260-33736445	181.395	157.248	196.39	165.366	142.83	131.337	134.26	143.906
ENSG00000085117	CD82	11:44564426-44620363	14.2651	13.2803	1.65454	2.44358	5.42427	2.70557	5.09881	6.30838
ENSG00000085185	BCORL1	X:129981106-130058083	1.25809	1.50244	1.88265	36.8286	1.07297	42.4469	1.00859	1.5723
ENSG00000085224	ATRX	X:77504877-77786269	27.8194	35.4862	13.9614	26.1629	25.6762	23.5309	24.1356	36.5726
ENSG00000085231	AK6	5:69350983-69370013	43.2592	36.9735	33.642	20.4027	24.6402	18.5449	23.1618	22.807
ENSG00000085265	FCN1	9:134905889-134917963	0	0.00066201	0.160205	0.0448873	0.0135397	0	0.0127273	0
ENSG00000085274	MYNN	3:169772830-169789716	3.88824	3.70697	5.91643	9.09304	3.84615	8.55162	3.61538	4.30369
ENSG00000085276	MECOM	3:169083498-169663618	3.4225	6.23846	0.915037	3.58134	3.29501	4.97631	3.09731	6.2291
ENSG00000085365	SCAMP1	5:78360582-78479071	28.4185	23.0376	17.0128	9.82986	27.0622	8.87448	25.4385	27.8554
ENSG00000085377	PREP	6:105277564-105403084	13.4271	13.7167	6.52074	13.5759	15.5491	14.8747	14.6162	15.2143
ENSG00000085382	HACE1	6:104728092-104859919	3.05281	3.30105	3.5291	4.27315	3.14505	4.26023	2.95635	2.95739
ENSG00000085415	SEH1L	18:12947132-12987536	18.452	15.8752	7.96459	7.87101	17.0835	7.0436	16.0585	17.9583
ENSG00000085433	WDR47	1:108970213-109042113	3.35588	4.00653	2.6251	10.6611	2.87546	8.89107	2.70293	3.97647
ENSG00000085449	WDFY1	2:223855715-223945387	23.204	22.5855	16.7518	17.2685	16.0439	14.2164	15.0813	18.1279
ENSG00000085465	OVGP1	1:111414313-111427777	0.610625	0.806327	1.8963	5.7014	0.274014	5.52276	0.257573	0.289355
ENSG00000085491	SLC25A24	1:108134035-108200849	16.5397	16.8976	6.13234	8.6873	14.1401	7.58245	13.2917	17.3085
ENSG00000085511	MAP3K4	6:160991726-161117385	23.9997	26.6036	14.4553	22.4893	24.2156	32.1581	22.7627	27.8766
ENSG00000085514	PILRA	7:100367529-100400099	0.0871927	0.305961	0.239639	0.813599	0	1.07167	0	0.197458
ENSG00000085552	IGSF9	1:159927038-159945604	0.0316193	0.0742646	0.0896237	0.303274	0.0455802	0.216046	0.0428454	0.0541562
ENSG00000085563	ABCB1	7:87503632-87713323	0	0	0	0.339671	0	0.395358	0	0
ENSG00000085644	ZNF213	16:3129776-3142805	1.06867	0.702178	0.764569	7.80858	0.955212	7.62683	0.897899	0.962523
ENSG00000085662	AKR1B1	7:134442349-134459284	30.4886	25.56	85.9818	86.0652	32.7309	98.334	30.767	31.3232
ENSG00000085719	CPNE3	8:86484829-86561498	20.3309	17.9893	9.49033	11.185	15.9084	9.77718	14.9539	22.3537
ENSG00000085721	RRN3	16:15060021-15094317	10.653	13.5434	9.3327	14.175	9.04206	17.4906	8.49954	14.0472
ENSG00000085733	CTTN	11:70398403-70436584	92.894	80.8047	41.4784	73.9921	83.2074	72.4254	78.215	82.5298
ENSG00000085741	WNT11	11:76186324-76210736	0.242242	0.265655	0.382622	8.55011	0.488508	9.3808	0.459198	0.492846
ENSG00000085760	MTIF2	2:55236594-55269347	46.6126	41.9958	20.0729	12.1376	49.3111	9.96938	46.3524	41.7741
ENSG00000085788	DDHD2	8:38225217-38275558	29.2705	29.8175	17.3024	26.198	31.9954	27.4755	30.0757	23.7507
ENSG00000085831	TTC39A	1:51287257-51345116	0.552469	0.960873	0.96138	3.11427	1.11087	3.31592	1.04422	0.803836
ENSG00000085832	EPS15	1:51354262-51519328	14.0979	13.2971	10.3149	11.4514	13.3624	10.4222	12.5607	13.721
ENSG00000085840	ORC1	1:52372828-52404459	14.0085	16.7867	20.6845	28.9289	14.1226	35.5	13.2752	17.4742
ENSG00000085871	MGST2	4:139665767-139740745	46.9696	40.6783	14.368	7.74051	32.2071	4.22265	30.2747	28.6144
ENSG00000085872	CHERP	19:16517888-16542530	2.90815	3.59722	3.79392	32.3735	4.05955	33.1569	3.81598	4.01241
ENSG00000085978	ATG16L1	2:233210050-233295674	12.5306	13.0161	11.4955	32.5178	11.604	38.5066	10.9078	11.5676
ENSG00000085982	USP40	2:233475519-233566782	9.29305	9.5039	2.33545	3.51145	7.17619	3.33513	6.74562	8.57341
ENSG00000085998	POMGNT1	1:46188681-46220305	13.7854	11.5356	10.0184	17.8432	13.7194	17.0939	12.8962	11.898
ENSG00000085999	RAD54L	1:46247687-46278473	9.33744	7.40391	14.416	30.0067	9.36953	25.8864	8.80736	7.10203
ENSG00000086015	MAST2	1:45786986-46036124	4.07714	5.49395	5.54722	24.2431	4.28032	29.9372	4.0235	5.41776
ENSG00000086061	DNAJA1	9:33025210-33039907	100.104	96.1417	77.9924	44.529	95.7956	35.6032	90.0479	93.9181
ENSG00000086062	B4GALT1	9:33104081-33167356	54.6311	53.4842	74.3044	44.3381	78.3767	38.2484	73.6741	89.0808
ENSG00000086065	CHMP5	9:33264878-33282069	76.8544	66.1574	90.5289	51.9757	57.294	38.1528	53.8564	52.2194
ENSG00000086102	NFX1	9:33290510-33371157	18.0001	21.2626	12.4818	25.7725	17.5307	32.6278	16.4789	22.8257
ENSG00000086159	AQP6	12:49967193-49977139	0.024525	0.081293	0.0871138	0.210685	0.00136862	0.0662918	0.0012865	0.0131399
ENSG00000086189	DIMT1	5:62387253-62403939	11.8425	11.4883	7.30896	4.91493	11.202	4.2078	10.5299	12.6478
ENSG00000086200	IPO11	5:62403971-62628582	11.1931	12.9683	8.74467	4.16315	10.693	5.25416	10.0514	10.9499
ENSG00000086205	FOLH1	11:49146634-49208670	0	0	0.148649	0.0235659	0	0.13527	0	0
ENSG00000086232	EIF2AK1	7:6022243-6059230	31.3148	26.6506	23.1235	45.5247	36.0119	38.7553	33.8512	32.9692
ENSG00000086288	NME8	7:37848596-37900401	0	0	0	0	0.0664408	0	0.0624544	0
ENSG00000086289	EPDR1	7:37683842-37951941	3.87168	2.88963	1.42645	1.2055	2.34717	0.905962	2.20634	3.23124
ENSG00000086300	SNX10	7:26291894-26374329	4.09591	3.43426	3.92656	4.8952	5.4182	3.62631	5.09311	5.02799
ENSG00000086475	SEPHS1	10:13317423-13348298	38.0535	33.1268	15.4889	30.7104	35.7591	28.03	33.6136	35.7209
ENSG00000086504	MRPL28	16:367383-370527	74.2617	70.3257	40.3627	43.073	58.4907	43.5406	54.9813	54.7134
ENSG00000086506	HBQ1	16:180452-181181	0	0	0	1.04464	0	0.484262	0	0
ENSG00000086544	ITPKC	19:40717102-40740860	0.904026	0.846975	1.33942	27.5417	0.936965	29.7277	0.880747	1.08694
ENSG00000086548	CEACAM6	19:41750976-41772208	0	0	0.165394	0.0673033	0	0.0173427	0	0
ENSG00000086570	FAT2	5:151504092-151568944	0.0249189	0.0118994	0.0166797	0.0474314	0	0.0640607	0	0
ENSG00000086589	RBM22	5:150690793-150701107	18.142	19.1741	15.4946	24.1038	16.5155	22.3816	15.5246	19.3056
ENSG00000086598	TMED2	12:123584530-123598577	225.953	181.096	105.133	63.9775	208.523	36.4422	196.012	180.1
ENSG00000086619	ERO1B	1:236215554-236281985	0.35138	0.496082	1.14841	1.393	0.283791	0.903276	0.266764	0.0994084
ENSG00000086666	ZFAND6	15:80059567-80138393	51.5688	46.3175	56.5004	41.1149	57.1912	31.3255	53.7597	53.9662
ENSG00000086696	HSD17B2	16:82035003-82098534	0	0	0	0	0	0.0113032	0	0.000640972
ENSG00000086712	TXLNG	X:16786426-16844519	16.4765	17.7999	10.3089	12.1157	15.3633	11.8325	14.4415	18.4812
ENSG00000086717	PPEF1	X:18675908-18827921	0.771216	0.785105	0.522497	0.950214	0.391448	0.676735	0.367961	0.686629
ENSG00000086730	LAT2	7:74199651-74229834	0.438155	0.657375	0.458755	0.749617	0.217517	0.442548	0.204466	0.393
ENSG00000086758	HUWE1	X:53532095-53686729	35.266	81.6005	26.5587	143.534	33.8603	195.408	31.8287	82.0509
ENSG00000086827	ZW10	11:113733186-113773811	8.55373	10.4393	4.72496	4.06425	8.61109	4.57041	8.09442	9.06013
ENSG00000086848	ALG9	11:111782194-111871581	6.32056	7.315	3.92165	3.21666	4.42458	1.90198	4.15911	5.8899
ENSG00000086967	MYBPC2	19:50432902-50466321	0.0744981	0.197275	0.0698984	0.52121	0.223344	0.41666	0.209943	0.143584
ENSG00000086991	NOX4	11:89324355-89498187	0.00286025	0.0145785	0.143577	0.0111369	0.0104256	0	0.00980006	0.0136093
ENSG00000087008	ACOX3	4:8366281-8440723	1.87539	2.11531	1.2219	4.19564	2.3922	4.26009	2.24867	1.80136
ENSG00000087053	MTMR2	11:95832881-95925315	27.9458	26.4705	29.9011	14.9792	21.5995	12.7068	20.3035	21.5796
ENSG00000087074	PPP1R15A	19:48872391-48876057	6.38548	6.59833	27.3221	143.846	11.957	152.683	11.2396	12.0865
ENSG00000087076	HSD17B14	19:48813016-48836678	1.26987	0.965859	0.976157	2.18098	0.424685	1.68421	0.399204	0.966751
ENSG00000087077	TRIP6	7:100867137-100873454	36.3923	33.8633	37.4828	78.9574	33.702	80.0046	31.6799	30.2709
ENSG00000087085	ACHE	7:100889993-100896974	0.0766939	0.0797656	0.0429226	1.89265	0.0282693	2.04294	0.0265731	0.0455413
ENSG00000087086	FTL	19:48965300-48966878	1127.61	948.039	861.682	487.146	728.488	309.821	684.779	571.159
ENSG00000087087	SRRT	7:100875110-100888664	29.1071	38.2865	14.9721	67.7536	24.8232	63.714	23.3338	37.0799
ENSG00000087088	BAX	19:48954814-48961798	39.5552	27.1317	30.3118	33.276	24.3349	34.5973	22.8748	17.0065
ENSG00000087095	NLK	17:28041736-28196381	3.86943	4.59812	2.48604	2.41827	4.13662	2.4098	3.88842	4.70191
ENSG00000087111	PIGS	17:28553382-28571872	25.3105	22.0694	14.6512	25.9305	13.8402	30.6743	13.0098	15.2104
ENSG00000087116	ADAMTS2	5:179110850-179345430	0	0.0296157	0.0318716	2.63979	0.00863803	3.13549	0.00811975	0.00581738
ENSG00000087128	TMPRSS11E	4:68447448-68497604	0	0	0	0	0	0	0	0
ENSG00000087152	ATXN7L3	17:44191804-44200113	8.51474	10.3315	9.89006	53.1444	7.7388	56.4527	7.27447	10.1535
ENSG00000087157	PGS1	17:78378639-78425114	6.68678	6.1048	7.61682	29.2015	5.31749	30.8286	4.99844	5.10623
ENSG00000087191	PSMC5	17:63827151-63832026	76.1241	57.6054	57.5272	34.9617	63.3445	31.2625	59.5438	52.9948
ENSG00000087206	UIMC1	5:176905004-177022633	15.9568	16.1587	13.9323	24.6095	11.6502	28.3418	10.9512	18.5235
ENSG00000087237	CETP	16:56961849-56983845	0	0	0	0.0311294	0	0	0	0.039812
ENSG00000087245	MMP2	16:55389699-55506691	32.2093	34.1398	19.1268	48.6223	29.1586	50.1085	27.4091	24.5579
ENSG00000087250	MT3	16:56589073-56591088	0	0	0	0	0	0.0318389	0	0
ENSG00000087253	LPCAT2	16:55508997-55586670	9.63805	8.75058	4.64655	3.14527	6.34841	1.98588	5.96751	8.13596
ENSG00000087258	GNAO1	16:56191389-56357444	2.66357	1.37293	0.98914	7.69968	2.00476	8.00406	1.88447	2.5176
ENSG00000087263	OGFOD1	16:56451489-56479100	28.2666	26.2019	22.0198	39.06	25.6109	37.3697	24.0742	26.116
ENSG00000087266	SH3BP2	4:2793022-2841098	3.7524	4.04473	8.81533	33.2522	4.03783	41.5909	3.79556	3.35313
ENSG00000087269	NOP14	4:2937932-2963385	19.4119	17.9499	12.6166	21.2208	20.7384	21.6308	19.4941	21.2846
ENSG00000087274	ADD1	4:2843856-2930076	15.037	14.3042	6.30371	23.5817	18.0652	30.4673	16.9813	18.5224
ENSG00000087299	L2HGDH	14:50237562-50312548	9.59964	10.1336	5.15136	10.3772	10.7333	6.60775	10.0893	8.95861
ENSG00000087301	TXNDC16	14:52430589-52552522	3.0201	3.26459	2.76101	1.51022	2.17382	1.41422	2.04339	2.72314
ENSG00000087302	C14orf166	14:51989474-52010691	167.79	144.807	84.2001	47.9479	159.595	40.5891	150.019	149.054
ENSG00000087303	NID2	14:52004802-52069228	1.49329	2.65892	7.65474	17.9414	2.31688	18.0064	2.17787	3.92496
ENSG00000087338	GMCL1	2:69829641-69881396	7.41798	6.73336	8.72553	13.3161	6.42087	13.3274	6.03562	7.75369
ENSG00000087365	SF3B2	11:66050728-66069308	79.9293	95.8856	59.9372	246.535	82.6575	278.498	77.698	98.3128
ENSG00000087448	KLHL42	12:27780019-27803040	7.10676	6.02383	3.86591	15.2156	5.25231	17.2232	4.93717	8.04496
ENSG00000087460	GNAS	20:58839717-58911192	565.027	403.283	287.455	317.25	460.875	240.117	433.223	354.509
ENSG00000087470	DNM1L	12:32679199-32745650	70.9179	53.8175	28.9438	15.0044	68.9778	14.2323	64.8391	70.2067
ENSG00000087494	PTHLH	12:27958083-27972705	0.710526	0.455531	0.107946	0.700189	0.24947	0.304383	0.234502	0.487055
ENSG00000087495	PHACTR3	20:59577508-59847711	0	0	0	1.09448	0	0.906496	0	0
ENSG00000087502	ERGIC2	12:29337351-29381189	139.768	124.838	59.29	34.4417	99.022	26.6492	93.0807	93.2906
ENSG00000087510	TFAP2C	20:56629301-56639283	8.25937	8.79857	7.91688	13.169	7.39796	14.8412	6.95408	8.94768
ENSG00000087586	AURKA	20:56369388-56392337	51.2987	46.2378	41.3906	43.3464	53.2475	47.6653	50.0526	53.9973
ENSG00000087589	CASS4	20:56412111-56460387	0.00267826	0.0226765	0.0257796	0.180803	0.0209065	0.250421	0.0196521	0
ENSG00000087842	PIR	X:15384798-15493564	18.8918	17.8286	10.6717	5.74139	16.3313	3.95985	15.3514	16.2295
ENSG00000087884	AAMDC	11:77821108-77918432	14.6094	11.7202	19.3065	16.0235	14.3342	13.9713	13.4741	13.1386
ENSG00000087903	RFX2	19:5993163-6199572	4.06221	2.8473	6.72767	23.6471	2.78097	25.2539	2.61411	3.56494
ENSG00000087995	METTL2A	17:62423866-62450822	11.5682	10.6561	11.5992	14.2054	11.7482	15.8341	11.0433	11.5006
ENSG00000088002	SULT2B1	19:48552074-48599425	0	0.196922	0.0528316	0.0378206	0.0504013	0.241576	0.0473772	0.0966388
ENSG00000088035	ALG6	1:63367589-63438562	3.85691	4.60268	1.42255	1.22914	3.00357	1.14544	2.82336	2.78365
ENSG00000088038	CNOT3	19:54137727-54155681	5.80129	4.79691	3.66861	9.5503	5.32562	9.18368	5.00608	5.02592
ENSG00000088053	GP6	19:55013704-55038264	0	0.0782096	0.0354039	0.123967	0	0.0639647	0	0
ENSG00000088179	PTPN4	2:119759630-119983818	26.3572	21.2399	12.7197	13.5177	14.4091	13.6604	13.5446	12.6635
ENSG00000088205	DDX18	2:117814649-117832379	56.1122	61.823	23.3044	22.0967	52.6211	23.6516	49.4638	59.7434
ENSG00000088247	KHSRP	19:6413347-6424794	84.9049	61.4099	48.1364	275.125	83.0959	271.222	78.1101	67.6836
ENSG00000088256	GNA11	19:3094409-3124004	6.20087	5.69075	5.87397	31.0732	7.52432	33.0477	7.07286	8.05593
ENSG00000088280	ASAP3	1:23428562-23484568	7.53136	7.5974	5.37037	18.9545	7.71885	20.4069	7.25572	9.20897
ENSG00000088298	EDEM2	20:35115356-35147364	13.0097	11.5721	8.33061	6.81393	9.2809	6.9	8.72405	9.32861
ENSG00000088305	DNMT3B	20:32762384-32809356	2.79866	2.86953	2.63639	11.0722	3.06197	12.9652	2.87825	3.12164
ENSG00000088320	REM1	20:31475292-31484905	0	0	0	0	0	0	0	0
ENSG00000088325	TPX2	20:31739270-31801805	69.9905	68.2095	53.1566	73.3715	69.9633	82.3231	65.7655	76.0675
ENSG00000088340	FER1L4	20:35558736-35607562	0.703226	0.514916	2.16592	6.94523	0.801933	7.58949	0.753817	0.492014
ENSG00000088356	PDRG1	20:31944341-31952092	5.03502	4.67523	11.2715	24.658	4.16244	21.9045	3.91269	4.83016
ENSG00000088367	EPB41L1	20:36091503-36232799	18.4036	15.4291	6.02328	30.0828	18.7955	29.8733	17.6678	15.4739
ENSG00000088386	SLC15A1	13:98683800-98752654	0.0105821	0.0221687	0.0407342	0.00289996	0.0404722	0.0431936	0.0380439	0.0106247
ENSG00000088387	DOCK9	13:98793486-99086625	7.02305	9.65787	4.94696	12.4181	7.8549	17.2696	7.38361	7.54437
ENSG00000088448	ANKRD10	13:110878539-110915069	12.8957	14.7332	23.6395	48.437	11.8886	44.5795	11.1753	13.3581
ENSG00000088451	TGDS	13:94574050-94596257	4.92224	5.08618	4.53997	3.60616	5.17045	3.03613	4.86022	6.19272
ENSG00000088538	DOCK3	3:50675240-51384198	0.154775	0.272181	0.0278997	1.48298	0.145763	1.65401	0.137017	0.18472
ENSG00000088543	C3orf18	3:50558024-50571027	4.8519	3.91393	2.07341	4.93727	4.44522	4.80048	4.17851	4.59495
ENSG00000088682	COQ9	16:57447424-57461275	43.2637	41.9846	18.2841	30.6536	42.8947	28.6123	40.321	43.5564
ENSG00000088726	TMEM40	3:12733524-12769457	2.25881	1.26495	1.12777	0.700809	0.665975	1.04087	0.626016	0.267424
ENSG00000088727	KIF9	3:47228025-47283451	10.4385	7.68376	6.70014	6.10706	9.05086	4.95163	8.50781	7.0282
ENSG00000088756	ARHGAP28	18:6729717-6915716	5.13559	5.21002	2.11387	2.34681	3.72455	2.01091	3.50108	3.20968
ENSG00000088766	CRLS1	20:6006089-6040053	9.99018	11.3513	13.8325	14.1181	12.1947	12.651	11.463	11.3676
ENSG00000088782	DEFB127	20:157469-159163	0	0	0	0	0	0	0	0
ENSG00000088808	PPP1R13B	14:103733751-103847590	1.9687	2.74027	2.39883	10.6475	3.10847	10.5114	2.92196	3.44523
ENSG00000088812	ATRN	20:3471039-3651122	2.48322	3.14985	3.44345	7.89328	2.30758	8.24302	2.16913	3.70553
ENSG00000088826	SMOX	20:4120979-4187747	13.8032	17.342	33.2826	65.1726	17.8369	87.988	16.7667	19.4194
ENSG00000088827	SIGLEC1	20:3686969-3707128	0	0	0.0274197	0.971959	0.0173666	1.03321	0.0163246	0.00834629
ENSG00000088832	FKBP1A	20:1368977-1393172	71.9745	56.7346	34.5701	25.7701	65.934	23.8594	61.978	54.6136
ENSG00000088833	NSFL1C	20:1442161-1473842	13.9808	14.9016	10.9369	13.2432	14.0053	10.7548	13.165	14.211
ENSG00000088836	SLC4A11	20:3227416-3239190	0.836262	0.230142	0.584295	1.21298	0.417795	1.17349	0.392727	0.346682
ENSG00000088854	C20orf194	20:3249304-3407625	0.640579	0.926741	0.661323	1.83066	0.466941	1.88032	0.438925	0.76629
ENSG00000088876	ZNF343	20:2481816-2524702	1.94059	2.65692	2.14489	6.22	2.05499	4.76823	1.93169	3.77351
ENSG00000088881	EBF4	20:2692877-2760108	0	0	0	9.02016	0	9.10372	0	0
ENSG00000088882	CPXM1	20:2794068-2800637	0.0229212	0	0	0.114995	0.0255764	0.118561	0.0240418	0
ENSG00000088888	MAVS	20:3846798-3876123	2.6851	3.01936	1.62081	5.13586	3.084	5.74829	2.89896	3.7774
ENSG00000088899	RP5-1187M17.10	20:3162616-3173592	0.263769	0.478309	0.847671	28.1818	0.268335	29.2636	0.252235	0.241772
ENSG00000088926	F11	4:186265944-186288806	0	0	0	0	0	0	0	0
ENSG00000088930	XRN2	20:21303303-21389827	33.3243	39.3285	18.7285	13.1223	25.9049	13.6939	24.3506	33.8621
ENSG00000088970	KIZ	20:21125982-21246622	9.36043	8.56098	12.2694	14.5024	7.58637	11.323	7.13119	7.58713
ENSG00000088986	DYNLL1	12:120469849-120498493	202.178	159.562	102.415	64.3427	206.959	47.8885	194.541	180.011
ENSG00000088992	TESC	12:117038922-117099479	0.94094	0.380922	1.10114	2.07234	0.195076	2.90209	0.183371	0.642323
ENSG00000089006	SNX5	20:17941596-17968980	45.4577	41.1377	33.2083	53.5582	50.2103	53.1535	47.1977	44.0565
ENSG00000089009	RPL6	12:112405189-112418838	2741.87	2222.81	1879.93	960.508	2106.72	642.131	1980.32	1832.95
ENSG00000089012	SIRPG	20:1629151-1657779	0	0	0.0385646	0	0	0	0	0.0818505
ENSG00000089022	MAPKAPK5	12:111841977-111902238	25.2158	24.1901	18.2569	29.4755	28.3099	28.7377	26.6113	31.5312
ENSG00000089041	P2RX7	12:121132818-121188032	0.120711	0.23833	0.769115	3.30423	0.598422	3.35916	0.562517	0.303124
ENSG00000089048	ESF1	20:13714321-13784886	13.0732	15.1503	6.24883	7.86297	12.8211	6.22931	12.0518	15.9028
ENSG00000089050	RBBP9	20:18486539-18497243	6.31949	5.02486	2.18491	1.91883	8.97322	0.784569	8.43483	6.72357
ENSG00000089053	ANAPC5	12:121308244-121399896	113.614	94.6684	41.7047	45.5247	106.942	43.511	100.525	103.694
ENSG00000089057	SLC23A2	20:4852355-5010293	1.02663	1.38395	0.712219	2.2432	2.56399	2.62707	2.41015	2.21138
ENSG00000089060	SLC8B1	12:113298758-113359493	4.68765	4.79461	7.72116	23.5674	7.80774	26.4378	7.33928	5.89602
ENSG00000089063	TMEM230	20:5068231-5113103	31.3102	31.1042	13.0845	7.83272	25.3416	3.91135	23.8211	21.0328
ENSG00000089091	DZANK1	20:18383366-18467281	0.256182	0.660301	0.160065	0.242253	0.376944	0.482501	0.354327	0.254337
ENSG00000089094	KDM2B	12:121429096-121581015	8.91731	11.7383	7.29565	36.5066	9.43353	37.799	8.86752	13.544
ENSG00000089101	CFAP61	20:20052513-20360702	0	0	0	0.342609	0	0	0	0
ENSG00000089116	LHX5	12:113462033-113472280	0	0	0	0.015374	0	0.0475307	0	0
ENSG00000089123	TASP1	20:13389391-13638940	6.00437	4.41625	3.17936	3.2907	4.05443	3.27103	3.81116	4.24798
ENSG00000089127	OAS1	12:112906776-112933222	0.524609	0.694024	0.224739	0.144912	0.114322	0.0583471	0.107463	0.0694849
ENSG00000089154	GCN1	12:120127202-120194710	19.6664	41.4726	19.7635	111.836	19.0951	122.936	17.9494	39.0933
ENSG00000089157	RPLP0	12:120196685-120201235	2598.85	1895.59	2964.41	1418.67	1957.89	853.783	1840.42	1640.85
ENSG00000089159	PXN	12:120210438-120265771	21.2198	21.4451	29.9099	96.6035	26.256	110.003	24.6806	29.8374
ENSG00000089163	SIRT4	12:120302315-120313249	0.671608	0.602989	1.13801	14.424	0.425865	12.403	0.400313	0.55721
ENSG00000089169	RPH3A	12:112570379-112898881	0	0	0	0.117614	0.0100877	0.141526	0.00948244	0.0241432
ENSG00000089177	KIF16B	20:16272103-16573433	3.60376	5.3997	2.34191	7.79196	3.20962	8.82643	3.01704	4.87412
ENSG00000089195	TRMT6	20:5937234-5950558	12.5076	11.5394	3.98908	5.89253	9.46293	5.55476	8.89515	11.8343
ENSG00000089199	CHGB	20:5911429-5925361	0.370376	0.313301	0.050226	0.0178859	0.453542	0.0184377	0.426329	0.710614
ENSG00000089220	PEBP1	12:118135857-118145584	246.76	215.575	111.45	93.0878	213.573	71.1792	200.759	207.698
ENSG00000089225	TBX5	12:114353930-114408442	0	0	0.0350285	0	0	0	0	0
ENSG00000089234	BRAP	12:111642145-111685986	16.1651	16.2104	11.2027	8.02886	16.6697	7.77187	15.6695	18.4321
ENSG00000089248	ERP29	12:112013315-112023451	217.457	201.934	196.38	115.093	183.521	97.5575	172.51	194.139
ENSG00000089250	NOS1	12:117208141-117452170	0.00186245	0	0.0143374	0	0	0.0105077	0	0.000907901
ENSG00000089280	FUS	16:31180109-31194871	44.8657	45.8901	48.6629	26.3779	41.4627	23.3195	38.9749	53.2404
ENSG00000089289	IGBP1	X:70133448-70166324	39.2394	33.1411	48.8679	26.6003	32.4951	19.732	30.5454	29.8117
ENSG00000089327	FXYD5	19:35154729-35169883	48.8448	46.3366	33.276	20.7602	33.4879	13.954	31.4786	33.9465
ENSG00000089335	ZNF302	19:34677638-34686397	3.23407	4.25793	1.91327	2.57386	2.59403	2.1776	2.43839	4.12389
ENSG00000089351	GRAMD1A	19:34994783-35026471	13.7756	8.83655	13.3829	44.8665	9.14205	46.7458	8.59353	8.81423
ENSG00000089356	FXYD3	19:35115878-35124324	0.92606	0.864348	0.155362	0.423217	0.371229	0.449505	0.348955	0.279782
ENSG00000089472	HEPH	X:66162548-66268867	0	0	0	0	0	0	0	0
ENSG00000089486	CDIP1	16:4510674-4538828	5.87239	6.3735	4.33027	14.759	4.90282	16.0036	4.60865	5.47751
ENSG00000089505	CMTM1	16:66566392-66579137	0.79313	1.33921	1.19714	5.29129	1.3829	6.23788	1.29993	1.08754
ENSG00000089558	KCNH4	17:42156890-42181278	0	0	0.0168334	0.0359452	0	0.0493716	0	0.0153684
ENSG00000089597	GANAB	11:62624825-62646726	32.2687	44.0198	51.1449	98.4835	29.0158	83.5708	27.2749	43.9499
ENSG00000089639	GMIP	19:19629475-19643667	1.33313	1.03218	1.01167	13.2629	1.12288	17.7238	1.05551	1.13507
ENSG00000089682	RBM41	X:107064419-107118823	8.06982	5.71581	9.29406	7.90905	8.21968	6.68429	7.7265	7.40053
ENSG00000089685	BIRC5	17:78214185-78225636	47.2401	41.9452	47.3204	39.154	45.6838	31.4729	42.9428	43.2925
ENSG00000089692	LAG3	12:6772511-6778455	0	0	0	0.0528407	0	0.0544694	0	0.0387162
ENSG00000089693	MLF2	12:6747995-6767475	68.3529	66.5856	40.1528	107.329	64.2767	101.77	60.4201	67.4621
ENSG00000089723	OTUB2	14:94026328-94048930	0.285797	0.266672	0.191338	9.00768	0.166662	9.81796	0.156662	0.218365
ENSG00000089737	DDX24	14:94048290-94081245	80.8202	108.497	38.6647	138.518	85.8049	159.769	80.6566	126.495
ENSG00000089775	ZBTB25	14:64449105-64505213	4.72166	5.02615	4.47321	7.04078	4.62524	8.03817	4.34773	5.63903
ENSG00000089818	NECAP1	12:8082210-8097771	13.1159	13.5374	7.38302	10.2111	9.55786	10.3714	8.98439	11.4293
ENSG00000089820	ARHGAP4	X:153907366-153934999	1.07488	0.716784	1.7097	2.49434	0.593568	4.09415	0.557954	0.209946
ENSG00000089847	ANKRD24	19:4183353-4224814	0.24579	0.452386	0.112086	1.96686	0.168975	1.93463	0.158836	0.398164
ENSG00000089876	DHX32	10:125836336-125896436	9.01759	10.127	8.84155	21.5921	9.68792	28.3094	9.10664	10.9988
ENSG00000089902	RCOR1	14:102592660-102730576	13.3389	14.2748	12.0463	26.2723	9.3799	26.1522	8.81711	16.7376
ENSG00000089916	GPATCH2L	14:76151915-76254342	7.09015	5.19193	9.10607	19.6015	6.26233	21.185	5.88659	6.24017
ENSG00000090006	LTBP4	19:40592882-40629818	4.16799	5.23893	8.28733	77.5403	4.15831	89.6503	3.90881	5.41204
ENSG00000090013	BLVRB	19:40447788-40465840	42.9188	35.8715	62.4191	46.6772	31.0751	43.1318	29.2106	28.9111
ENSG00000090020	SLC9A1	1:27098814-27166981	0.843167	1.02737	0.920191	2.46256	1.60559	4.53031	1.50925	0.721486
ENSG00000090054	SPTLC1	9:92031998-92115384	23.4051	23.1987	14.6657	11.4781	18.5393	7.68974	17.4269	17.6584
ENSG00000090060	PAPOLA	14:96501432-96567111	59.8681	52.7316	55.3738	35.3928	52.9267	28.6043	49.7511	52.4121
ENSG00000090061	CCNK	14:99481168-99535044	8.61872	5.15557	10.6193	14.7368	12.6574	10.7707	11.898	6.71528
ENSG00000090097	PCBP4	3:51957453-51974016	8.36173	5.91008	8.61313	9.06583	6.59932	9.63506	6.20336	6.95322
ENSG00000090104	RGS1	1:192575726-192580031	0	0	0	0	0	0	0	0
ENSG00000090238	YPEL3	16:30092313-30096915	11.3697	9.66413	10.3232	52.3955	5.30707	51.0237	4.98865	4.93126
ENSG00000090263	MRPS33	7:141002609-141015228	47.4562	43.1376	25.1253	12.3343	43.4631	9.06365	40.8553	38.0056
ENSG00000090266	NDUFB2	7:140690776-140722790	95.7438	72.7363	35.1344	37.5883	64.9346	29.4678	61.0385	62.3791
ENSG00000090273	NUDC	1:26900237-26946862	88.3426	79.2738	49.0909	56.3741	82.1001	53.4361	77.1741	85.0461
ENSG00000090316	MAEA	4:1289850-1340147	17.0973	17.1533	6.07318	25.6128	15.767	21.2447	14.821	18.9931
ENSG00000090339	ICAM1	19:10270834-10286615	3.47023	3.89	12.4661	35.6777	3.87101	51.1903	3.63875	4.9046
ENSG00000090372	STRN4	19:46719506-46746994	15.8224	12.3117	11.3318	85.5507	12.634	93.4976	11.876	12.5139
ENSG00000090376	IRAK3	12:66188878-66254622	0.182075	0.197962	0.0493529	0.101163	0.134371	0.0573793	0.126309	0.129461
ENSG00000090382	LYZ	12:69348340-69354234	0.163538	0.0486219	0.938347	0.640766	0.104302	0.258448	0.0980439	0.160073
ENSG00000090402	SI	3:164978897-165078495	0	0	0	0	0	0	0	0
ENSG00000090432	MUL1	1:20499447-20508161	4.01831	3.94194	3.76802	20.5143	4.20794	23.007	3.95546	4.25702
ENSG00000090447	TFAP4	16:4257185-4273075	15.9397	14.127	9.50469	5.92379	17.4206	3.33986	16.3754	15.8505
ENSG00000090470	PDCD7	15:65117378-65133836	9.6753	11.1477	5.99478	11.9119	9.10341	11.6064	8.55721	13.3356
ENSG00000090487	SPG21	15:64963020-64990310	43.0806	36.561	31.89	19.6232	45.6654	18.8149	42.9255	43.9913
ENSG00000090512	FETUB	3:186635968-186653141	0	0	0	0	0	0	0	0
ENSG00000090520	DNAJB11	3:186567402-186597203	101.617	76.103	36.175	23.4025	88.2865	16.9746	82.9893	91.6418
ENSG00000090530	P3H2	3:189956727-190122437	8.61744	9.77529	4.40172	2.09617	6.62973	3.97561	6.23195	8.26731
ENSG00000090534	THPO	3:184371934-184378144	0.105119	0.0987789	0	0.159076	0.0424984	0.16458	0.0399485	0.112886
ENSG00000090539	CHRD	3:184380072-184390736	0.319651	0.135903	0.335357	5.07666	0.162207	6.41944	0.152475	0.133024
ENSG00000090554	FLT3LG	19:49474206-49486231	0.132969	0.32117	0.237876	1.67254	0.211199	1.53083	0.198527	0.193639
ENSG00000090565	RAB11FIP3	16:425618-523011	3.01329	3.39974	3.06552	21.2584	3.48681	23.4879	3.2776	4.33685
ENSG00000090581	GNPTG	16:1351922-1364113	11.3438	9.76691	7.77873	12.8757	7.98705	10.3814	7.50783	7.69842
ENSG00000090612	ZNF268	12:133181408-133214831	8.24432	8.92763	4.94481	6.50748	6.99378	4.34466	6.57415	8.35521
ENSG00000090615	GOLGA3	12:132768908-132828858	10.9563	13.5826	23.4058	114.998	12.142	138.293	11.4135	15.8834
ENSG00000090621	PABPC4	1:39560815-39576790	129.762	88.8093	50.7807	54.9799	104.45	51.8377	98.183	86.4269
ENSG00000090659	CD209	19:7739993-7747564	0	0	0	0.0207027	0.00345563	0.0378684	0.00324829	0
ENSG00000090661	CERS4	19:8206735-8262421	7.41405	6.6316	6.5872	7.293	5.03506	7.59169	4.73296	4.2168
ENSG00000090674	MCOLN1	19:7522625-7534009	3.34281	3.66058	2.52307	3.27601	3.51939	2.65729	3.30823	2.57369
ENSG00000090686	USP48	1:21678297-21783606	29.1466	31.4427	12.0511	17.6457	32.2702	16.4636	30.334	33.9095
ENSG00000090776	EFNB1	X:68828996-68842147	0.924366	1.09584	1.3696	11.0493	1.10272	13.1003	1.03656	1.33719
ENSG00000090857	PDPR	16:70113625-70162537	4.08041	4.32493	2.76252	21.102	3.90696	18.7645	3.67254	4.99828
ENSG00000090861	AARS	16:70252294-70289543	52.7226	66.2448	64.9874	259.733	45.6878	257.726	42.9465	73.3371
ENSG00000090863	GLG1	16:74447426-74607144	13.0103	16.9576	13.8832	34.5431	9.06622	36.4907	8.52225	21.651
ENSG00000090889	KIF4A	X:70290089-70420832	14.1721	20.3714	7.397	19.6056	14.5344	21.7004	13.6623	21.8286
ENSG00000090905	TNRC6A	16:24729694-24827632	10.4114	13.8101	6.79478	17.888	6.77036	19.6918	6.36414	12.0598
ENSG00000090924	PLEKHG2	19:39412584-39428415	2.07414	3.26128	5.59611	41.4889	4.14144	46.3099	3.89295	5.08159
ENSG00000090932	DLL3	19:39498894-39508481	0.146697	0.147217	0.0316864	0.932681	0.170715	0.662621	0.160472	0.0813973
ENSG00000090971	NAT14	19:55485003-55487568	4.66662	5.17465	3.73195	19.3757	5.07889	21.8984	4.77416	3.55525
ENSG00000090975	PITPNM2	12:122983479-123150015	2.03442	1.25928	2.53261	15.4047	2.03044	20.6519	1.90861	1.51716
ENSG00000090989	EXOC1	4:55853615-55905034	6.10353	8.90638	4.35737	3.97984	5.72064	4.226	5.3774	9.66253
ENSG00000091009	RBM27	5:146203599-146289132	10.6812	17.3029	12.0636	5.75939	9.03761	5.90937	8.49535	15.7643
ENSG00000091010	POU4F3	5:146339023-146340520	0	0	0.117713	0.0840852	0	0	0	0
ENSG00000091039	OSBPL8	12:76351796-76559809	15.9734	14.9074	10.9906	10.1971	14.9481	11.8917	14.0512	16.9888
ENSG00000091073	DTX2	7:76461675-76505995	1.96981	2.28462	7.35114	18.9615	1.82783	21.2269	1.71816	2.05356
ENSG00000091106	NLRC4	2:32224452-32265854	0.0479967	0	0	0.099851	0.0951628	0.151398	0.089453	0.0901284
ENSG00000091127	PUS7	7:105439660-105522267	22.1624	20.7789	9.10317	10.0289	22.347	8.45625	21.0062	21.6969
ENSG00000091128	LAMB4	7:108023547-108130356	0.00535624	0.0114279	0.0122988	0.017518	0	0	0	0.0224526
ENSG00000091129	NRCAM	7:108147622-108456717	2.74295	2.26279	2.39451	2.39036	1.69509	2.14277	1.59338	2.14757
ENSG00000091136	LAMB1	7:107923798-108003255	27.8827	40.3001	44.699	66.4282	31.9031	68.4874	29.9889	45.8457
ENSG00000091137	SLC26A4	7:107660634-107717809	0.116003	0.0976436	0.0271882	0.262715	0.0104646	0.199766	0.00983672	0.0317985
ENSG00000091138	SLC26A3	7:107765466-107803225	0	0	0	0.0474232	0	0	0	0
ENSG00000091140	DLD	7:107890969-107931730	36.448	37.1247	15.7886	10.708	36.3689	9.39391	34.1868	42.6024
ENSG00000091157	WDR7	18:56651342-57036606	2.96148	4.17628	2.4566	4.88104	3.5968	4.94876	3.38099	6.21944
ENSG00000091164	TXNL1	18:56597207-56651600	23.4486	21.9611	11.3643	9.23584	28.5894	7.8219	26.874	25.7933
ENSG00000091181	IL5RA	3:3066325-3126613	0	0	0.0326155	0.0544814	0	0.0182401	0	0
ENSG00000091262	ABCC6	16:16148927-16223522	2.06775	1.98306	1.22552	1.85377	2.25065	1.0615	2.11561	2.60742
ENSG00000091317	CMTM6	3:32481311-32503408	13.2474	12.9141	7.66218	4.64084	7.27904	3.26578	6.8423	7.77943
ENSG00000091409	ITGA6	2:172427353-172506282	39.7591	42.7573	19.7708	13.2986	23.8298	11.2625	22.4	30.0547
ENSG00000091428	RAPGEF4	2:172735273-173052893	1.28519	0.733262	0.861839	2.03436	0.304277	1.60488	0.28602	0.472729
ENSG00000091436	AC013461.1	2:173075434-173268010	33.7065	32.3431	40.7648	32.4825	30.6736	38.8384	28.8332	31.4976
ENSG00000091482	SMPX	X:21705971-21758163	0.202232	0.0719435	0	0.347781	0	0	0	0.147649
ENSG00000091483	FH	1:241497602-241519761	51.0301	49.7253	29.7207	22.8479	51.8311	20.2047	48.7212	61.5492
ENSG00000091490	SEL1L3	4:25747426-25863760	21.1775	18.5498	11.4545	13.4937	11.8431	16.4849	11.1325	13.6756
ENSG00000091513	TF	3:133745955-133779006	0	0	0.145072	0.204215	0	0.161472	0	0
ENSG00000091527	CDV3	3:133573729-133590261	128.454	114.853	65.215	79.3563	116.433	81.3992	109.447	107.321
ENSG00000091536	MYO15A	17:18108705-18179802	0.0500666	0.0675122	0.374877	0.639536	0.0494192	0.764237	0.046454	0.305804
ENSG00000091542	ALKBH5	17:18183077-18209954	21.7015	21.0043	40.7713	81.9789	31.6116	87.3675	29.7149	34.2951
ENSG00000091583	APOH	17:66212032-66256525	0	0	0	0.0791701	0	0	0	0
ENSG00000091592	NLRP1	17:5499426-5619424	0.502078	0.887391	0.889499	5.53696	0.267031	6.68025	0.251009	1.01711
ENSG00000091622	PITPNM3	17:6451263-6556494	0.765879	0.579995	0.630395	2.54789	0.862887	2.31905	0.811114	1.21749
ENSG00000091640	SPAG7	17:4959225-4967872	43.6018	35.7684	18.568	22.8127	35.0275	22.539	32.9258	31.2898
ENSG00000091651	ORC6	16:46689642-46698394	17.4359	16.4878	20.8632	40.7063	21.1398	37.3499	19.8714	22.5136
ENSG00000091656	ZFHX4	8:76681218-76867285	1.23441	2.01654	0.399141	8.54825	1.38319	8.44113	1.3002	2.38742
ENSG00000091664	SLC17A6	11:22338096-22379503	0	0	0	0	0	0	0	0
ENSG00000091704	CPA1	7:130380338-130388114	0.355234	0.135205	0	0	0	0	0	0
ENSG00000091732	ZC3HC1	7:130018285-130051451	9.66304	10.1448	5.47642	14.3032	6.07841	15.1621	5.71371	7.26479
ENSG00000091831	ESR1	6:151656690-152129619	0.0247627	0	0.250812	0.0394944	0	0.0141656	0	0.00883009
ENSG00000091844	RGS17	6:153004458-153131249	0.0806471	0.102436	0.0472504	1.00073	0.0448972	1.18949	0.0422034	0.0647236
ENSG00000091879	ANGPT2	8:6499650-6563409	0.0379815	0.124835	0.137931	0.0858109	0.052262	0.0338449	0.0491263	0.0302469
ENSG00000091947	TMEM101	17:44011187-44023946	12.2263	13.2232	16.2221	15.8947	8.98385	12.4516	8.44482	9.44343
ENSG00000091972	CD200	3:112332346-112362812	0.0278037	0.219881	0	0	0.00409544	0	0.00384971	0.140812
ENSG00000091986	CCDC80	3:112596793-112649530	15.9545	16.193	6.9264	14.3725	9.51985	14.4517	8.94866	11.6621
ENSG00000092009	CMA1	14:24505352-24508265	0	0	0	0	0	0	0	0
ENSG00000092010	PSME1	14:24136157-24138967	32.2542	30.957	21.2874	19.8719	26.338	19.1517	24.7577	25.5954
ENSG00000092020	PPP2R3C	14:35085466-35122517	10.2441	11.5893	4.18192	4.09493	11.7578	4.03565	11.0523	9.25822
ENSG00000092036	HAUS4	14:22946227-22957161	11.8719	11.903	21.2311	18.3229	13.7594	15.0251	12.9338	14.916
ENSG00000092051	JPH4	14:23568034-23578800	0	0	0	0	0.0342403	0	0.0321859	0.0164476
ENSG00000092054	MYH7	14:23412737-23435718	0	0	0	0	0	0.0370421	0	0
ENSG00000092067	CEBPE	14:23117303-23119616	0	0	0	0	0	0	0	0
ENSG00000092068	SLC7A8	14:23125294-23183674	0.6779	0.466981	0.168012	1.13371	1.03099	1.78028	0.969131	1.10263
ENSG00000092094	OSGEP	14:20446410-20455105	8.62696	9.12496	2.2234	5.53412	11.0051	6.53173	10.3448	8.65599
ENSG00000092096	SLC22A17	14:23346305-23352912	0	0	0	0.418263	0	0.564204	0	0
ENSG00000092098	RNF31	14:24146682-24160661	5.14887	9.57624	7.21907	21.6971	6.35955	22.9643	5.97798	5.91994
ENSG00000092108	SCFD1	14:30622111-30735812	20.5625	22.087	10.9806	10.1245	19.2921	9.80821	18.1346	21.6255
ENSG00000092140	G2E3	14:30559122-30620063	5.80416	4.3349	6.13827	7.97148	6.39923	5.75792	6.01528	8.43548
ENSG00000092148	HECTD1	14:31100111-31207804	16.1712	35.0007	12.4615	40.9529	20.3862	51.6374	19.163	37.7599
ENSG00000092199	HNRNPC	14:21209135-21269494	460.381	452.507	270.401	157.46	430.704	121.537	404.862	418.257
ENSG00000092200	RPGRIP1	14:21287938-21351301	0.0144686	0.0944997	0.14792	0	0.0158076	0.00551938	0.0148591	0.102628
ENSG00000092201	SUPT16H	14:21351471-21384266	41.3735	58.5099	21.3192	60.1718	45.2479	65.1874	42.533	68.564
ENSG00000092203	TOX4	14:21476596-21499175	21.301	18.2695	12.1064	18.5762	15.1311	18.1892	14.2232	18.3021
ENSG00000092208	GEMIN2	14:39114222-39136973	9.94189	9.66102	6.53799	11.8549	9.40126	11.6562	8.83718	8.15247
ENSG00000092295	TGM1	14:24249113-24264432	0.212573	0.190803	0.951767	0.778588	0.649158	0.84111	0.610209	0.459146
ENSG00000092330	TINF2	14:24239642-24242674	6.30639	5.58389	5.64839	11.0234	5.03544	13.0361	4.73331	4.98885
ENSG00000092345	DAZL	3:16586791-16670306	0	0	0.0415145	0	0	0	0	0
ENSG00000092377	TBL1Y	Y:6910685-7091683	0	0	0.0139388	0	0	0	0	0
ENSG00000092421	SEMA6A	5:116443615-116574934	0.0336744	0.136505	0.0615142	6.86143	0.0376363	9.50521	0.0353781	0.146073
ENSG00000092439	TRPM7	15:50552472-50686815	17.3022	19.8608	8.65974	4.34311	16.6686	3.94868	15.6685	22.3863
ENSG00000092445	TYRO3	15:41557674-41583586	11.4854	8.30665	11.4918	27.3508	11.4151	29.1034	10.7302	9.23897
ENSG00000092470	WDR76	15:43826962-43868419	30.9849	35.0937	24.3047	14.412	30.9792	17.6309	29.1204	33.8048
ENSG00000092529	CAPN3	15:42359499-42412318	0.0203832	0.0971466	0.0558395	1.13e-73	0.09867	0.170715	0.0927498	0.0218346
ENSG00000092531	SNAP23	15:42491232-42545356	70.6839	76.9634	19.5057	13.5572	92.6237	13.2962	87.0663	91.7888
ENSG00000092607	TBX15	1:118883045-118989556	0.0203098	0.0221459	0	0.153761	0.0226536	0.105611	0.0212944	0.0217559
ENSG00000092621	PHGDH	1:119659797-119744215	96.3449	87.93	92.8038	129.416	89.4665	119.1	84.0985	94.7864
ENSG00000092758	COL9A3	20:62816243-62841159	8.06063	9.0158	2.80672	15.9609	10.0462	15.5081	9.44343	10.3347
ENSG00000092820	EZR	6:158765740-158819412	66.6419	71.2023	55.7169	53.2683	69.381	52.6867	65.2181	82.5043
ENSG00000092841	MYL6	12:56158160-56163496	813.533	696.485	364.806	289.401	676.197	232.257	635.625	623.812
ENSG00000092847	AGO1	1:35869807-35930528	8.88942	7.02929	3.76464	7.75145	8.64535	8.05355	8.12663	8.8401
ENSG00000092850	TEKT2	1:36084074-36088275	0	0	0	0.0635625	0	0.151356	0	0
ENSG00000092853	CLSPN	1:35720217-35769967	16.6416	26.5591	7.87081	12.5662	21.4952	12.4962	20.2055	30.644
ENSG00000092871	RFFL	17:35005989-35089319	3.06036	3.73182	5.93831	8.865	4.63697	7.10863	4.35875	4.13422
ENSG00000092929	UNC13D	17:75827224-75844717	5.3415	6.34305	2.30318	8.05944	5.53411	8.73806	5.20206	6.59272
ENSG00000092931	MFSD11	17:76735864-76781449	19.6797	20.0272	8.64566	9.89509	14.0781	8.65937	13.2334	20.6237
ENSG00000092964	DPYSL2	8:26514274-26658178	14.0705	17.6935	28.8091	26.2666	24.6728	28.2638	23.1924	33.5855
ENSG00000092969	TGFB2	1:218346234-218444619	1.74936	1.75262	2.40432	1.27673	1.48437	1.88685	1.39531	2.12286
[truncated: 58,747 more rows]
