# Supplementary material for: microRNA arm-imbalance in part from complementary targets mediated decay promotes gastric cancer progression
Source: Nat Commun. 2019 Sep 27;10:4397. doi: 10.1038/s41467-019-12292-5 (PMC6764945; doi:10.1038/s41467-019-12292-5)
Supplement: Supplementary file 6 — Supplementary Data 3 [file 41467_2019_12292_MOESM6_ESM.xlsx]

## Sheet: Sheet1
Supplementary Data 3 miR-574-5p/-3p isoform analysis in MGC-803 with IBA57-AS1, KLRC2, S100A1 and TMEM54 overexpression
miR-574-5p
	Con-1		Con-2		IBA57-AS1-1		IBA57-AS1-2		KLRC2-1		KLRC2-2		P value (IBA57-AS1 vs Con)	P value (KLRC2 vs Con)
isofroms	TPM	Precent%	TPM	Precent%	TPM	Precent%	TPM	Precent%	TPM	Precent%	TPM	Precent%
TGAGTGTGTGTGTGTGAGTGTGTGTC	0	0	0	0	0	0	0	0	3	0.0003	3	0.0003	NA	NA
TGAGTGTGTGTGTGTGAGTGTGTGT	257	0.0155635	265	0.016048	0	0	0	0	0	0	0	0	Inf	NA
TGAGTGTGTGTGTGTGAGTGTGTG	3599	0.217949	3705	0.224369	987	0.152104	1049	0.161658	3219	0.3541	3239	0.3563	0.0018	0.005
TGAGTGTGTGTGTGTGAGTGTGT	5978	0.362018	6006	0.363713	1627	0.250732	1681	0.259054	383	0.0421	425	0.0468	0.0024	0.0009
TGAGTGTGTGTGTGTGAGTGTG	4414	0.267305	4444	0.269121	2535	0.390661	2555	0.393743	2183	0.2402	2261	0.2487	0.00027	0.032
TGAGTGTGTGTGTGTGAGTGT	1001	0.0606189	1073	0.0649791	471	0.0725844	547	0.0842965	2367	0.2604	2481	0.2729	0.7226	0.0069
TGAGTGTGTGTGTGTGAGTG	761	0.0460849	803	0.0486284	636	0.098012	636	0.098012	392	0.0431	416	0.0458	0.02	0.069
TGAGTGTGTGTGTGTGAGT	0	0	0	0	0	0	0	0	191	0.021	213	0.0234	NA	0.1817
TGAGTGTGTGTGTGTGAG	0	0	0	0	127	0.0195716	127	0.0195716	165	0.0182	239	0.0263	0.1817	0.1817
total	16010	0.969539	16296	0.986859	6383	0.983665	6595	1.01634	8903	0.9794	9277	1.0205	0.00294	0.005621
miR-574-3p
	Con-1		Con-2		S100A1-1		S100A1-2		TMEM54-1		TMEM54-2		P value (S100A1 vs Con)	P value (TMEM54 vs Con)
isoforms	TPM	Precent%	TPM	Precent%	TPM	Precent%	TPM	Precent%	TPM	Precent%	TPM	Precent%
CACGCTCATGCACACACCCACAC	58	0.0074464	95	0.0121967	46	0.00726583	92	0.0145317	61	0.00887789	71	0.0103333	0.114	0.036
CACGCTCATGCACACACCCACA	5688	0.730261	5782	0.742329	4176	0.659611	4270	0.674459	4962	0.722166	4960	0.721875	0.005	0.01713
CACGCTCATGCACACACCCAC	1410	0.181025	1418	0.182052	1402	0.22145	1410	0.222714	941	0.136952	953	0.138699	0.00547	0.0122
CACGCTCATGCACACACCCA	268	0.0344075	276	0.0354346	323	0.0510188	379	0.0598642	320	0.0465726	340	0.0494833	0.041	0.011
CACGCTCATGCACACACCC	181	0.0232379	207	0.0265759	141	0.0222714	235	0.0371189	112	0.0163004	81	0.0117887	0.0043	0.0355
CACGCTCATGCACACACC	95	0.0121967	99	0.0127102	91	0.0143737	97	0.0153214	82	0.0119342	94	0.0136807	0.3349	0.468
total	7700	0.988574	7877	1.0113	6179	0.975991	6483	1.02401	6478	0.942803	6499	0.945859	0.0108	0.01563
