# Supplementary material for: microRNA arm-imbalance in part from complementary targets mediated decay promotes gastric cancer progression
Source: Nat Commun. 2019 Sep 27;10:4397. doi: 10.1038/s41467-019-12292-5 (PMC6764945; doi:10.1038/s41467-019-12292-5)
Supplement: Supplementary file 7 — Supplementary Data 4 [file 41467_2019_12292_MOESM7_ESM.xlsx]

## Sheet: Sheet1
Supplementary Data 4 Global gene expression analysis in MGC-803 cells with IBA57-AS1, KLRC2 overexpression or S100A1, TMEM54 knock down.
gene_id	gene_short_name	locus	NC	IBA57-AS1	KLRC2	siS100A1	SiControl	siTMEM54
ENSG00000000003	TSPAN6	X:100627108-100639991	7.45846	6.51397	7.92376	6.77036	8.00719	9.25192
ENSG00000000005	TNMD	X:100584801-100599885	0	0	0	0	0	0
ENSG00000000419	DPM1	20:50934866-50958555	24.4504	29.9353	25.1296	20.7835	21.2517	29.9498
ENSG00000000457	SCYL3	1:169849630-169894267	1.04377	1.17929	1.08205	0.781673	1.13071	1.54118
ENSG00000000460	C1orf112	1:169662006-169854080	4.67144	4.25603	3.51036	4.89504	4.21413	5.08369
ENSG00000000938	FGR	1:27612063-27635277	0	0.217422	0	0	0	0
ENSG00000000971	CFH	1:196651877-196747504	0	0	0	0	0	0
ENSG00000001036	FUCA2	6:143494810-143511690	34.0224	35.5192	33.9037	32.394	26.7414	32.3213
ENSG00000001084	GCLC	6:53497340-53616970	13.153	12.6922	11.4738	10.101	14.2544	13.4051
ENSG00000001167	NFYA	6:41072944-41099976	8.75774	11.48	10.8656	7.54427	8.29323	10.438
ENSG00000001460	STPG1	1:24356998-24416934	3.65792	2.28922	2.08594	3.57982	2.06597	2.43896
ENSG00000001461	NIPAL3	1:24415793-24472976	6.49235	4.87903	5.54261	5.70098	7.2697	8.46541
ENSG00000001497	LAS1L	X:65512581-65534775	27.9088	26.1979	22.0001	23.6639	19.1786	24.6384
ENSG00000001561	ENPP4	6:46129992-46146699	0	0	0	0	0	0
ENSG00000001617	SEMA3F	3:50155044-50189075	26.1865	29.0489	27.7828	23.4555	25.7386	16.6332
ENSG00000001626	CFTR	7:117465783-117715971	0	0	0	0	0	0
ENSG00000001629	ANKIB1	7:92246233-92401384	11.2309	10.8575	9.42063	8.75005	11.0837	15.9371
ENSG00000001630	CYP51A1	7:92112150-92142952	15.3831	16.3079	14.2546	15.4538	15.78	22.8219
ENSG00000001631	KRIT1	7:92198968-92246166	13.9776	12.9929	14.8293	10.9704	9.15098	10.2956
ENSG00000002016	RAD52	12:912076-990053	9.2971	6.32561	6.51675	5.68309	4.68366	7.34097
ENSG00000002079	MYH16	7:99238793-99311130	0.010413	1.02814	0	0.00798138	0	0
ENSG00000002330	BAD	11:64269829-64284704	9.28685	8.26364	11.4011	10.5291	10.1727	11.3732
ENSG00000002549	LAP3	4:17577191-17607972	16.0918	15.2997	15.5469	14.0724	10.2399	12.1728
ENSG00000002586	CD99	X:2691178-2741309	33.9548	32.7801	35.6326	34.6932	35.6002	34.537
ENSG00000002587	HS3ST1	4:11393149-11429765	0.1293	0.169932	0.32017	0.269417	0.176976	0.222865
ENSG00000002726	AOC1	7:150824626-150861504	0.0602686	0	0	0.359612	0.196851	0
ENSG00000002745	WNT16	7:121325366-121341104	0.0436371	0.0305932	0.0267343	0.0665921	0.0854031	0.312788
ENSG00000002746	HECW1	7:43112598-43566001	4.18817	1.83218	2.62564	2.78315	2.99824	3.30365
ENSG00000002822	MAD1L1	7:1815792-2233243	8.67673	12.1324	9.47118	9.55738	11.4429	8.33327
ENSG00000002834	LASP1	17:38869858-38921770	42.6812	48.4419	42.7448	22.2896	26.7484	28.344
ENSG00000002919	SNX11	17:48103356-48123074	9.36153	9.36759	6.38797	5.54282	4.54851	11.4537
ENSG00000002933	TMEM176A	7:150800402-150805120	0	0	0	0	0	0
ENSG00000003056	M6PR	12:8940362-8949955	57.3844	57.5309	60.0533	58.0764	47.108	67.1361
ENSG00000003096	KLHL13	X:117897812-118117340	0.192517	0.125548	0.283344	0.452635	0.204339	0.605024
ENSG00000003137	CYP26B1	2:72129237-72148038	2.68971	2.87738	2.64377	4.09552	3.89384	3.76255
ENSG00000003147	ICA1	7:8113183-8262687	0	0	0	0	0	0
ENSG00000003249	DBNDD1	16:90004864-90020128	1.28454	1.33199	1.47456	1.49325	2.10254	2.38512
ENSG00000003393	ALS2	2:201700553-201781189	4.39254	5.3965	3.95632	3.11241	4.0928	4.11343
ENSG00000003400	CASP10	2:201182880-201229406	0.946191	0.587477	0.41412	1.0363	0.644585	0.464695
ENSG00000003402	CFLAR	2:201116103-201176687	9.1197	10.1865	9.11405	9.74809	8.81944	8.66554
ENSG00000003436	TFPI	2:187464229-187565760	28.625	31.0929	32.7465	28.9587	33.1157	40.3364
ENSG00000003509	NDUFAF7	2:37231630-37253403	8.034	7.08881	11.5974	10.4012	7.69804	7.30348
ENSG00000003756	RBM5	3:50088907-50119021	40.1712	42.0262	43.5828	33.6906	28.7155	32.8897
ENSG00000003987	MTMR7	8:17298029-17413528	0.840873	0.781491	1.02244	0.924916	0.656029	1.1362
ENSG00000003989	SLC7A2	8:17497087-17570573	15.5329	10.8001	12.5731	12.2515	16.4652	25.2555
ENSG00000004059	ARF5	7:127588344-127591705	48.3361	47.1457	48.5917	40.4517	46.1017	47.3433
ENSG00000004139	SARM1	17:28364355-28404049	1.53752	1.9996	1.64777	1.30383	1.57429	2.61211
ENSG00000004142	POLDIP2	17:28347176-28357522	34.2826	41.6284	32.3485	28.5298	23.8237	32.0904
ENSG00000004399	PLXND1	3:129555174-129606818	26.7944	16.9148	16.8238	21.4779	29.8899	16.8569
ENSG00000004455	AK2	1:33007939-33080996	156.586	151.442	145.784	137.844	120.524	140.534
ENSG00000004468	CD38	4:15778274-15853230	0	0.0791842	0.0142566	0	0	0.00932984
ENSG00000004478	FKBP4	12:2794952-2805423	72.7007	69.0577	65.4006	55.5557	48.7319	43.8457
ENSG00000004487	KDM1A	1:23019447-23083689	37.0273	36.6557	32.8136	30.4496	30.5326	31.9349
ENSG00000004534	RBM6	3:49940006-50100045	33.5481	36.0825	29.406	36.1653	31.874	38.7697
ENSG00000004660	CAMKK1	17:3860314-3894891	5.55207	3.85764	3.64268	6.01105	4.95445	3.17901
ENSG00000004700	RECQL	12:21468910-21501669	19.3239	20.0064	20.951	22.8072	21.9644	22.4433
ENSG00000004766	VPS50	7:93232339-93361121	4.4927	5.34091	5.29354	5.47128	5.25922	11.4905
ENSG00000004776	HSPB6	19:35754567-35758079	0.249284	0	0.129264	0.159581	0.0691191	0
ENSG00000004777	ARHGAP33	19:35774531-35788822	1.12335	0.31176	1.21721	1.86948	0.966198	0.53488
ENSG00000004779	NDUFAB1	16:23581001-23596356	39.7091	37.6454	38.7866	34.2642	32.8487	49.4408
ENSG00000004799	PDK4	7:95583498-95596491	6.8722	5.023	5.4876	6.66008	11.5935	11.6927
ENSG00000004809	SLC22A16	6:110424686-110476641	0	0	0	0	0	0
ENSG00000004838	ZMYND10	3:50341109-50346852	0.817072	0.73622	1.299	1.65523	1.20984	0.977776
ENSG00000004846	ABCB5	7:20615206-20777038	0	0	0	0.00867443	0	0
ENSG00000004848	ARX	X:25003693-25015948	0	0	0	0.0183643	0.047564	0.0386281
ENSG00000004864	SLC25A13	7:96120219-96322147	16.2426	67.6462	15.1386	7.49898	11.8752	44.0543
ENSG00000004866	ST7	7:116953237-117230103	6.08797	5.20687	4.70798	4.87175	3.30489	4.99475
ENSG00000004897	CDC27	17:47117702-47189422	29.7565	29.909	32.2222	25.7098	24.6632	32.8204
ENSG00000004939	SLC4A1	17:44248384-44268141	0	0	0	0	0	0.0299315
ENSG00000004948	CALCR	7:93424486-93574730	0	0	0	0	0	0
ENSG00000004961	HCCS	X:11111300-11123078	17.3312	17.9058	19.9637	16.0596	14.6393	14.9497
ENSG00000004975	DVL2	17:7225340-7234545	17.2544	15.8434	15.3952	17.1163	18.3948	18.6913
ENSG00000005001	PRSS22	16:2852726-2858170	0.217695	0.271853	0	0.0611963	0.131733	0.44863
ENSG00000005007	UPF1	19:18831937-18868236	20.3488	15.729	13.3366	14.2589	13.0548	11.9874
ENSG00000005020	SKAP2	7:26667061-26995239	3.58802	5.21304	5.57036	4.64974	4.96688	7.34986
ENSG00000005022	SLC25A5	X:119468399-119471319	226.889	228.398	234.476	229.966	198.195	261.087
ENSG00000005059	CCDC109B	4:109560204-109688726	10.6266	10.0153	10.1655	7.98915	9.29358	6.04158
ENSG00000005073	HOXA11	7:27181509-27185223	2.6917	4.01087	2.88193	2.27403	2.38508	2.85634
ENSG00000005075	POLR2J	7:102473117-102478907	10.5882	10.2556	13.675	13.7071	10.1176	12.0533
ENSG00000005100	DHX33	17:5440911-5469060	14.6551	17.1818	15.1282	12.7268	11.742	12.4352
ENSG00000005102	MEOX1	17:43640387-43661954	1.86846	1.13702	1.69685	1.08858	2.56159	2.48489
ENSG00000005108	THSD7A	7:11370356-11832198	0	0	0	0	0.0290905	0
ENSG00000005156	LIG3	17:34980493-35009743	9.9851	9.05624	9.05072	9.65975	7.88757	11.7037
ENSG00000005175	RPAP3	12:47661248-47706061	17.7969	24.7284	15.6688	14.2451	13.5009	15.2835
ENSG00000005187	ACSM3	16:20610242-20797581	0.037829	0.0341881	0.195178	0.375522	0.651578	0.040312
ENSG00000005189	AC004381.6	16:20806428-20849668	3.96115	5.14403	2.28242	1.61189	1.00375	3.26485
ENSG00000005194	CIAPIN1	16:57428168-57447528	31.5038	33.076	32.9082	18.2002	15.6773	30.5601
ENSG00000005206	SPPL2B	19:2328614-2354806	51.6594	46.4121	45.0569	37.9152	40.1596	54.2018
ENSG00000005238	FAM214B	9:35104111-35116341	3.2112	2.81236	3.96221	5.66203	5.34843	4.97496
ENSG00000005243	COPZ2	17:48026166-48038030	0.345908	0	0	0.187594	0.400729	0
ENSG00000005249	PRKAR2B	7:107044648-107161811	0.0361194	0.0759635	0.088553	0.0552002	0.519423	0.043465
ENSG00000005302	MSL3	X:11758158-11775753	6.51796	6.07952	7.59498	5.71382	7.61313	11.7958
ENSG00000005339	CREBBP	16:3725053-3880726	11.8131	10.0562	7.86127	7.93986	6.98797	7.89105
ENSG00000005379	BZRAP1	17:58301227-58328760	0	0	0	0.0084674	0.0145978	0.0407356
ENSG00000005381	MPO	17:58269855-58280935	0	0	0	0	0	0
ENSG00000005421	PON1	7:95297675-95324707	0.224583	0.0383178	0.302297	0.0416059	0.0179669	0.0660311
ENSG00000005436	GCFC2	2:75651999-75710989	8.75428	8.59709	10.6589	8.315	5.09437	7.78424
ENSG00000005448	WDR54	2:74421677-74425755	23.9732	23.0656	26.0669	28.3026	23.7314	25.3071
ENSG00000005469	CROT	7:87345680-87399795	0.206426	0.093663	0.0286011	0.0989313	0.117554	0.0291944
ENSG00000005471	ABCB4	7:87401696-87480435	0	0	0	0	0	0
ENSG00000005483	KMT2E	7:105014178-105114361	20.3546	15.7055	18.1555	15.0884	14.242	17.7834
ENSG00000005486	RHBDD2	7:75842601-75888926	18.4501	15.6133	13.2543	15.5276	14.5742	20.0495
ENSG00000005513	SOX8	16:981807-986979	0	0	0	0.0172299	0.0319773	0
ENSG00000005700	IBTK	6:82169982-82247754	17.1953	16.7719	18.7915	16.577	15.5406	21.6789
ENSG00000005801	ZNF195	11:3339260-3379222	17.0448	20.5479	19.235	14.8603	12.3474	17.1872
ENSG00000005810	MYCBP2	13:77044654-77327050	13.7913	14.6771	9.66423	11.5037	12.6042	14.5498
ENSG00000005812	FBXL3	13:76992597-77027195	4.6543	7.73869	6.43728	3.52794	2.86992	3.91959
ENSG00000005844	ITGAL	16:30472657-30523185	0	0.0177937	0.241834	0.0674442	0.222261	0
ENSG00000005882	PDK2	17:50094736-50112152	6.66221	5.07357	3.87168	7.78132	9.38031	4.82802
ENSG00000005884	ITGA3	17:50055967-50090481	41.2761	56.6908	49.9262	30.7001	49.5742	32.9457
ENSG00000005889	ZFX	X:24149172-24216255	19.0939	14.2407	14.215	14.0806	13.388	12.8293
ENSG00000005893	LAMP2	X:120427826-120469365	19.0198	19.0527	19.267	18.8574	23.1782	20.3094
ENSG00000005961	ITGA2B	17:44372179-44389505	1.03067	1.15136	2.69147	3.523	1.65627	0.665632
ENSG00000005981	ASB4	7:95478443-95540232	0	0.0690715	0.0216405	0	0.0232775	0
ENSG00000006007	GDE1	16:19501688-19522145	12.4993	15.7475	13.2009	13.3787	12.1331	13.5734
ENSG00000006015	C19orf60	19:18588684-18592336	10.3633	8.43455	10.4377	10.3818	7.19528	7.8052
ENSG00000006016	CRLF1	19:18572219-18607741	3.74509	6.03953	3.90138	5.83602	4.29228	5.27318
ENSG00000006025	OSBPL7	17:47807371-47821834	4.89361	2.89017	2.24513	4.96987	7.29183	4.75612
ENSG00000006042	TMEM98	17:32927909-32945106	0	0	0	0	0	0
ENSG00000006047	YBX2	17:7288251-7294615	0.37379	0	0	0.074778	0.164707	0.105813
ENSG00000006059	KRT33A	17:41346091-41350812	0	0	0	0	0	0
ENSG00000006062	MAP3K14	17:45263120-45317040	9.12428	11.5796	9.41892	3.78608	5.27526	4.32575
ENSG00000006071	ABCC8	11:17392884-17476845	0	0	0	0	0	0
ENSG00000006116	CACNG3	16:24255552-24362801	0	0	0	0	0	0
ENSG00000006118	TMEM132A	11:60924462-60937159	31.6068	21.5496	18.8496	20.5944	24.7343	15.718
ENSG00000006125	AP2B1	17:35578045-35726409	52.0577	50.873	46.9809	63.5963	48.1373	51.6047
ENSG00000006128	TAC1	7:97731907-97740472	0	0	0	0	0	0
ENSG00000006194	ZNF263	16:3263799-3301401	15.5473	11.9393	12.5311	12.0367	9.50937	14.0505
ENSG00000006210	CX3CL1	16:57372457-57385048	0.210858	0.0288843	0	0.031409	0.0135707	0
ENSG00000006282	SPATA20	17:50543057-50555852	9.28199	12.819	12.0335	9.79432	13.8053	6.91593
ENSG00000006283	CACNA1G	17:50561067-50627474	0.112829	0.287549	0.378931	0.36097	0.840771	0.333678
ENSG00000006327	TNFRSF12A	16:3018444-3022383	75.852	115.409	83.2689	40.8225	30.3781	41.4229
ENSG00000006377	DLX6	7:97005547-97011039	0	0.0657138	0	0.0234749	0.0509184	0.0494749
ENSG00000006432	MAP3K9	14:70722525-70809534	2.94719	3.58548	3.14677	3.15318	2.70153	2.44896
ENSG00000006451	RALA	7:39623482-39708124	12.0404	13.885	12.0237	11.6069	13.4375	13.08
ENSG00000006453	BAIAP2L1	7:98291650-98401068	13.6138	10.6002	10.2139	11.1684	12.1629	12.3718
ENSG00000006459	KDM7A	7:140084745-140177035	3.10036	2.73886	3.40543	2.909	3.59114	3.9961
ENSG00000006468	ETV1	7:13891227-13991425	0.799677	0.245499	0.0475839	1.09377	0.152189	0.291462
ENSG00000006530	AGK	7:141551188-141655244	6.46821	9.23889	7.90848	6.99402	5.79673	6.02825
ENSG00000006534	ALDH3B1	11:68008577-68029282	10.8509	5.99453	6.63202	12.3861	12.5326	8.99234
ENSG00000006555	TTC22	1:54779711-54801267	0	0	0	0	0	0
ENSG00000006576	PHTF2	7:77798791-77957503	8.52605	8.12373	8.56531	7.4237	5.68199	6.64538
ENSG00000006606	CCL26	7:75769532-75789896	0.438245	0	0	0.212363	0	0.194543
ENSG00000006607	FARP2	2:241356242-241494841	16.47	14.5525	13.6186	13.7457	14.8356	11.9513
ENSG00000006611	USH1C	11:17493894-17544416	0	0	0	0.224405	0.146774	0
ENSG00000006625	GGCT	7:30496620-30504844	18.3081	20.3539	20.1348	12.6521	18.4278	25.2855
ENSG00000006634	DBF4	7:87876215-87909541	12.8622	15.3581	17.5692	16.7153	11.1378	13.9962
ENSG00000006638	TBXA2R	19:3594505-3606840	4.43121	3.40345	3.19638	2.87414	3.68272	3.26754
ENSG00000006652	IFRD1	7:112422967-112481017	27.3808	31.3316	27.793	15.6148	14.1765	24.5571
ENSG00000006659	LGALS14	19:39704305-39709444	0	0	0	0	0	0
ENSG00000006695	COX10	17:14069495-14208677	8.9605	9.70593	7.32055	9.37148	7.55014	7.66617
ENSG00000006704	GTF2IRD1	7:74453789-74602604	12.149	12.0866	14.3053	12.0048	13.6841	12.016
ENSG00000006712	PAF1	19:39385851-39391195	7.27571	8.09445	7.06117	6.76034	6.77619	11.105
ENSG00000006715	VPS41	7:38722962-38932394	10.4182	8.78344	9.31689	10.3378	10.534	12.5453
ENSG00000006740	ARHGAP44	17:12789538-12991643	2.22171	1.58535	1.7878	2.63772	2.60575	2.75102
ENSG00000006744	ELAC2	17:12992390-13018187	44.5456	50.2002	42.6188	31.1738	27.4929	28.2686
ENSG00000006747	SCIN	7:12570576-12660179	0.30919	0.229646	0.203335	0.548176	0.606636	0.584833
ENSG00000006756	ARSD	X:2903969-2929351	0.639957	0.722386	1.13908	1.1674	1.20615	1.51309
ENSG00000006757	PNPLA4	X:7898246-7927739	3.41632	3.13482	4.64967	5.3333	3.65735	3.95833
ENSG00000006788	MYH13	17:10298083-10373130	0	0	0.0136199	0	0	0.00445263
ENSG00000006831	ADIPOR2	12:1688573-1788678	25.8977	23.4549	24.7838	21.3329	23.8264	29.0076
ENSG00000006837	CDKL3	5:134286349-134371047	0.263805	0.893803	0.260274	0.17849	0.743689	0.257356
ENSG00000007001	UPP2	2:157876701-158136154	0	0	0	0	0	0
ENSG00000007038	PRSS21	16:2817179-2826304	40.8804	38.9105	37.4598	36.6246	40.3995	38.1674
ENSG00000007047	MARK4	19:45079287-45305283	4.6174	2.6476	4.72583	3.6389	5.26991	2.3429
ENSG00000007062	PROM1	4:15963075-16084378	0	0	0.0212576	0.0358363	0.0111475	0.0290592
ENSG00000007080	CCDC124	19:17933015-17943991	35.4782	36.6175	31.811	25.8598	19.8235	30.6062
ENSG00000007129	CEACAM21	19:41549517-41586844	0	0	0	0	0	0
ENSG00000007168	PAFAH1B1	17:2593209-2685615	32.6488	41.6537	37.634	28.4521	29.1494	29.1154
ENSG00000007171	NOS2	17:27756765-27800499	0	0	0	0	0	0
ENSG00000007174	DNAH9	17:11598430-11969748	0	0	0	0	0.0143734	0
ENSG00000007202	KIAA0100	17:28614439-28645454	42.5764	40.5625	43.1132	37.7474	36.1005	39.1485
ENSG00000007216	SLC13A2	17:28473292-28497781	0	0	0	0	0	0
ENSG00000007237	GAS7	17:9910608-10198551	0.175626	0.312611	0.0397833	0.656599	0.210297	0.35511
ENSG00000007255	TRAPPC6A	19:45162927-45178237	2.75806	2.10843	2.23364	4.86606	4.21977	4.06222
ENSG00000007264	MATK	19:3777969-3802129	7.49128	9.29815	5.31507	4.60074	5.04352	3.84949
ENSG00000007306	CEACAM7	19:41673306-41706976	0	0	0	0	0	0
ENSG00000007312	CD79B	17:63928739-63932354	0	0	0	0	0.09201	0
ENSG00000007314	SCN4A	17:63938553-63972918	0	0	0	0.0191562	0.221662	0.00668487
ENSG00000007341	ST7L	1:112523517-112620825	7.94316	9.66512	7.68312	6.86529	6.27504	8.32428
ENSG00000007350	TKTL1	X:154295670-154330350	0	0.0383398	0	0	0	0
ENSG00000007372	PAX6	11:31784791-31817961	0.0380621	0.0933892	0.0817422	0.0729732	0.0754709	0.0764222
ENSG00000007376	RPUSD1	16:784973-788397	19.4958	20.6205	17.7958	15.2602	13.4444	18.4151
ENSG00000007384	RHBDF1	16:58058-76355	4.54726	5.09109	5.02519	6.65662	8.2426	5.35579
ENSG00000007392	LUC7L	16:188968-229463	27.6119	26.2081	22.5818	22.4642	22.4984	25.7409
ENSG00000007402	CACNA2D2	3:50362798-50504244	0.222678	0.117098	0.136329	0.252427	0.292789	0.489864
ENSG00000007516	BAIAP3	16:1333600-1349441	0.876659	1.31324	1.94816	2.89262	3.71946	1.29056
ENSG00000007520	TSR3	16:1349239-1351911	1.21951	1.18402	2.11717	0.936116	0.952382	0.753076
ENSG00000007541	PIGQ	16:566994-584136	15.9451	13.4551	12.3736	11.7393	16.3961	17.2416
ENSG00000007545	CRAMP1	16:1612324-1677908	4.24297	6.69475	4.77066	4.55293	5.67885	6.83287
ENSG00000007866	TEAD3	6:35473596-35497076	3.23953	2.98503	2.49466	3.44093	4.17372	2.72732
ENSG00000007908	SELE	1:169722640-169764705	0	0	0	0	0	0
ENSG00000007923	DNAJC11	1:6634167-6701924	16.989	21.1776	19.2197	14.1768	12.4718	18.4136
ENSG00000007933	FMO3	1:171090876-171117819	0	0	0	0	0	0
ENSG00000007944	MYLIP	6:16129124-16148248	5.77821	5.01948	4.54291	5.74291	5.47109	4.76267
ENSG00000007952	NOX1	X:100843323-100874345	0.0292311	0	0	0	0.0384235	0
ENSG00000007968	E2F2	1:23506429-23531220	7.62414	5.1654	7.57296	6.72	8.37377	4.90474
ENSG00000008018	PSMB1	6:170535116-170553341	74.9153	85.3145	78.5748	66.5133	58.3331	79.9446
ENSG00000008056	SYN1	X:47571897-47619853	0.13009	0.152013	0.053119	0.0661704	0.185624	0.104316
ENSG00000008083	JARID2	6:15246295-15522040	4.31375	4.79238	4.3906	3.90951	4.34742	4.55845
ENSG00000008086	CDKL5	X:18425582-18653629	2.50235	4.57944	3.13049	4.53992	4.09123	3.60904
ENSG00000008118	CAMK1G	1:209583716-209613938	0.0868163	0.243494	0.0354265	0.0440334	0.190198	0.0927543
ENSG00000008128	CDK11A	1:1702729-1724324	18.3725	14.5653	18.4052	11.5149	16.2569	17.5601
ENSG00000008130	NADK	1:1751231-1780457	25.6005	26.448	22.4447	22.3158	22.6073	26.3472
ENSG00000008196	TFAP2B	6:50818722-50847613	0	0	0	0.00873409	0	0
ENSG00000008197	TFAP2D	6:50713827-50772988	0	0	0	0	0	0
ENSG00000008226	DLEC1	3:38039204-38124025	0.122096	0.128121	0.029912	0.1081	0.262519	0.11746
ENSG00000008256	CYTH3	7:6161775-6272644	3.62469	3.90965	3.06061	2.77055	3.8703	3.8406
ENSG00000008277	ADAM22	7:87934142-88202889	2.29838	3.75773	1.46612	2.27966	2.94874	2.28924
ENSG00000008282	SYPL1	7:106090502-106112576	14.6421	16.9451	17.3304	15.7352	15.2288	20.8834
ENSG00000008283	CYB561	17:63432303-63446378	16.1361	15.6372	11.2326	10.0639	10.9525	7.2013
ENSG00000008294	SPAG9	17:50962173-51120865	23.856	21.9968	25.4613	29.4288	26.5155	31.3469
ENSG00000008300	CELSR3	3:48636468-48662915	4.99359	4.64432	4.36411	3.22756	4.10802	4.90938
ENSG00000008311	AASS	7:122075646-122144280	0.0650838	0	0	0	0.0155792	0
ENSG00000008323	PLEKHG6	12:6310435-6328506	0.436038	0.458788	0.665325	0.820017	0.96657	1.13502
ENSG00000008324	SS18L2	3:42581839-42595114	18.538	19.1963	17.2641	11.4156	16.1975	16.4501
ENSG00000008382	MPND	19:4343526-4360086	4.94221	5.99129	2.03921	6.78535	4.22002	4.49073
ENSG00000008394	MGST1	12:16347141-16609259	91.2213	81.0811	154.42	101.834	104.317	97.9237
ENSG00000008405	CRY1	12:106991363-107093829	5.84422	7.81401	8.36143	6.27573	6.03813	7.18389
ENSG00000008438	PGLYRP1	19:46019152-46023065	0	0	0.169834	0.307057	0.447739	0.111233
ENSG00000008441	NFIX	19:12995607-13098796	0.709045	0.613745	0.465591	0.771778	1.15706	0.912201
ENSG00000008513	ST3GAL1	8:133454847-133571940	6.55743	9.00314	8.68665	6.78992	7.72563	8.86456
ENSG00000008516	MMP25	16:3046680-3060726	0.756904	0.457465	0.67024	0.313712	0.312348	0.304139
ENSG00000008517	IL32	16:3065296-3082192	0.182537	0.996977	0.550221	0.126252	0.275293	0.241165
ENSG00000008710	PKD1	16:2088709-2135898	42.1516	28.2889	28.1454	26.5136	29.5129	24.9018
ENSG00000008735	MAPK8IP2	22:50600684-50613981	1.27796	1.16376	1.08785	1.18904	1.77334	1.34392
ENSG00000008838	MED24	17:40019096-40061215	22.0342	22.0886	20.4425	17.7601	20.3431	24.1568
ENSG00000008853	RHOBTB2	8:22987416-23020199	18.604	14.0796	14.0627	10.3982	14.8204	10.8672
ENSG00000008869	HEATR5B	2:36968382-37084342	6.00242	6.86562	6.2075	7.79031	6.60192	9.94489
ENSG00000008952	SEC62	3:169966634-169998373	16.4294	15.2856	14.9555	13.7474	13.2715	16.0381
ENSG00000008988	RPS20	8:56067294-56074581	359.553	317.993	336.494	407.363	328.122	461.687
ENSG00000009307	CSDE1	1:114716912-114758676	121.866	91.3547	101.227	99.9149	91.0824	114.726
ENSG00000009335	UBE3C	7:157138912-157269372	38.7853	41.1753	38.0738	33.3826	33.5739	38.707
ENSG00000009413	REV3L	6:111299027-111483715	11.6687	7.92107	13.2839	10.7488	10.6051	12.2363
ENSG00000009694	TENM1	X:124375902-124963817	0	0	0	0	0.00329031	0.0119846
ENSG00000009709	PAX7	1:18631005-18748866	0	0	0	0	0.00786408	0
ENSG00000009724	MASP2	1:11026522-11047233	0.767834	0.568427	0.469991	0.638217	0.387925	0.562806
ENSG00000009765	IYD	6:150368891-150405969	0	0	0	0	0	0
ENSG00000009780	FAM76A	1:27725978-27763122	2.59709	1.8189	2.06166	2.82301	2.14389	2.16403
ENSG00000009790	TRAF3IP3	1:209756031-209782320	0.0207017	0	0	0.0363134	0.0272744	0.0332062
ENSG00000009830	POMT2	14:77274955-77320884	8.7687	12.2138	8.80578	10.7183	6.81204	8.93578
ENSG00000009844	VTA1	6:142147161-142224689	9.43013	11.7721	10.0741	5.79019	9.77875	13.9228
ENSG00000009950	MLXIPL	7:73593193-73624543	1.5313	0.235072	0.255727	2.42187	2.82734	1.41077
ENSG00000009954	BAZ1B	7:73440397-73522278	16.5543	17.3007	15.5774	13.9242	14.1476	14.5016
ENSG00000010017	RANBP9	6:13621497-13711564	9.7952	10.706	9.86001	11.2484	9.15982	6.2045
ENSG00000010030	ETV7	6:36354090-36387800	0	0	0	0	0.0316147	0
ENSG00000010072	SPRTN	1:231337103-231355023	5.28982	4.70864	5.63583	5.21179	6.0019	8.227
ENSG00000010165	METTL13	1:171781663-171814023	13.6846	13.457	12.8296	9.10879	10.0734	11.9762
ENSG00000010219	DYRK4	12:4562203-4615302	2.10052	2.52579	2.35617	3.602	2.63131	2.41416
ENSG00000010244	ZNF207	17:32350116-32381886	50.4044	58.0493	56.9985	46.2586	45.6395	42.4991
ENSG00000010256	UQCRC1	3:48599001-48610976	188.449	185.041	167.412	173.794	159.714	195.57
ENSG00000010270	STARD3NL	7:38178221-38230671	9.50442	9.35298	9.47586	5.75965	5.93059	8.08494
ENSG00000010278	CD9	12:6199714-6238271	45.2077	53.2371	44.408	42.2537	59.828	47.3823
ENSG00000010282	HHATL	3:42692662-42702827	0	0	0	0	0	0
ENSG00000010292	NCAPD2	12:6493355-6531955	54.25	41.3122	46.0222	66.6289	57.0739	43.1539
ENSG00000010295	IFFO1	12:6538374-6556083	3.00761	3.02768	2.80657	3.225	2.91994	2.75822
ENSG00000010310	GIPR	19:45668243-45683724	1.21719	1.07299	0.814095	2.20949	2.43151	1.55459
ENSG00000010318	PHF7	3:52410560-52423641	1.02004	0.861926	0.415802	3.32578	1.98221	2.51826
ENSG00000010319	SEMA3G	3:52433052-52445085	0.101253	0.019002	0.0664932	0.0933802	0.0894909	0.167218
ENSG00000010322	NISCH	3:52455117-52493071	9.42008	8.60276	11.2401	9.96637	10.3946	12.0841
ENSG00000010327	STAB1	3:52495337-52524495	0.0593581	0	0.0342795	0	0.322971	0.0409009
ENSG00000010361	FUZ	19:49806868-49817376	0.0991789	0.217427	0.373436	0.265137	0.389804	0.442551
ENSG00000010379	SLC6A13	12:220620-262873	6.42038	5.34105	3.4151	4.93309	4.91021	6.24987
ENSG00000010404	IDS	X:149476989-149521096	4.55145	4.99111	5.0675	6.48971	5.42685	3.62785
ENSG00000010438	PRSS3	9:33750465-33799231	0	0	0.21605	0	0	0
ENSG00000010539	ZNF200	16:3222324-3236221	4.77059	5.64114	4.69103	4.09425	3.28162	5.41485
ENSG00000010610	CD4	12:6786857-6820808	0.088152	0	0	0.016839	0.0290695	0.0530983
ENSG00000010626	LRRC23	12:6873568-6914243	2.55932	1.8577	1.3162	2.50969	2.64247	3.30499
ENSG00000010671	BTK	X:101349446-101390796	0	0.0445276	0	0.0482622	0	0
ENSG00000010704	HFE	6:26087280-26098343	3.83871	1.36053	2.67715	2.61905	2.38184	2.30964
ENSG00000010803	SCMH1	1:41027199-41242154	5.40987	4.2026	6.96503	7.88162	6.18327	8.84069
ENSG00000010810	FYN	6:111660331-111873452	52.054	28.8866	39.0832	54.9889	52.9597	36.5068
ENSG00000010818	HIVEP2	6:142751466-142945201	1.66055	2.16316	2.29674	5.99467	1.8933	2.23761
ENSG00000010932	FMO1	1:171248470-171285978	0	0	0	0	0	0
ENSG00000011007	TCEB3	1:23743154-23762059	18.861	22.046	17.5991	14.7593	12.6194	19.0544
ENSG00000011009	LYPLA2	1:23790969-23795539	26.4422	22.7204	23.687	26.191	23.4179	38.2673
ENSG00000011021	CLCN6	1:11806095-11843144	3.11235	3.1192	2.33293	2.8764	2.62446	4.38954
ENSG00000011028	MRC2	17:62627400-62693597	18.9479	12.5142	15.4371	25.0425	28.1825	11.6983
ENSG00000011052	NME1-NME2	17:51153589-51171744	16.9368	11.4167	13.8571	12.3119	11.521	17.9852
ENSG00000011083	SLC6A7	5:150189956-150222788	0	0	0	0	0.0238522	0
ENSG00000011105	TSPAN9	12:3077354-3286564	1.8636	1.50605	2.60138	2.73788	2.15701	2.06018
ENSG00000011114	BTBD7	14:93237549-93333092	4.95329	5.30526	6.01612	4.62114	5.72776	3.51066
ENSG00000011132	APBA3	19:3750818-3761699	6.74058	8.98586	7.38071	9.1317	9.02848	11.3812
ENSG00000011143	MKS1	17:58205436-58219605	6.81775	5.12328	5.28202	5.61287	5.15021	7.8268
ENSG00000011198	ABHD5	3:43690112-43734371	4.74638	7.88192	6.4404	4.23845	4.42442	8.72211
ENSG00000011201	ANOS1	X:8528873-8732187	0	0	0	0	0	0
ENSG00000011243	AKAP8L	19:15380047-15419141	12.4727	11.406	7.9799	10.2793	10.6912	10.2253
ENSG00000011258	MBTD1	17:51177424-51260163	5.2294	4.83207	4.75386	6.02197	4.98794	5.54966
ENSG00000011260	UTP18	17:51260527-51297936	20.663	20.6492	21.8754	16.0929	13.6566	21.0884
ENSG00000011275	RNF216	7:5620046-5781739	5.76071	6.44317	6.24212	6.4315	6.02521	6.80127
ENSG00000011295	TTC19	17:15999379-16045015	10.2431	10.9177	10.6871	12.0488	11.971	11.4271
ENSG00000011304	PTBP1	19:797074-812327	105.539	94.66	78.7429	70.1909	67.3734	78.0779
ENSG00000011332	DPF1	19:38211005-38229714	1.16019	1.43703	1.00271	1.46845	0.716539	1.31199
ENSG00000011347	SYT7	11:61515312-61581148	2.49963	2.83368	3.103	3.25781	5.30196	2.02103
ENSG00000011376	LARS2	3:45388505-45549421	8.87516	9.69095	10.3179	8.08055	7.23771	7.2272
ENSG00000011405	PIK3C2A	11:17077729-17207983	23.0154	24.919	22.4311	21.5388	21.3683	18.58
ENSG00000011422	PLAUR	19:43646094-43670547	42.4339	57.2946	52.1254	40.9187	46.5216	43.1328
ENSG00000011426	ANLN	7:36389805-36453791	74.6458	84.8933	80.7191	90.4596	65.7138	58.5848
ENSG00000011451	WIZ	19:15419979-15449951	7.66834	7.74437	6.35497	6.60331	5.10956	4.34247
ENSG00000011454	RABGAP1	9:122940832-123104866	10.1368	9.09436	7.08697	7.20227	9.31268	9.51783
ENSG00000011465	DCN	12:91140483-91183123	0.209956	0.276193	0.0925843	0.145794	0.568818	0.151227
ENSG00000011478	QPCTL	19:45692482-45703989	8.66902	7.82023	7.22357	7.02102	6.94855	8.03877
ENSG00000011485	PPP5C	19:46346993-46392981	21.9399	21.9606	23.9545	18.9781	15.8221	18.4316
ENSG00000011523	CEP68	2:65056365-65087004	2.74968	2.23936	2.37424	3.28721	3.43496	2.65388
ENSG00000011566	MAP4K3	2:39249265-39437312	12.417	11.3434	13.2902	13.1206	10.976	11.0196
ENSG00000011590	ZBTB32	19:35704526-35717038	1.13856	1.05481	1.18107	1.84764	2.31761	1.44148
ENSG00000011600	TYROBP	19:35904400-35908295	0	0	0	0	0	0
ENSG00000011638	TMEM159	16:21158376-21180616	3.61365	5.12898	5.66025	5.59352	7.82824	5.44156
ENSG00000011677	GABRA3	X:152166233-152451358	0	0	0	0	0.0576559	0.0146271
ENSG00000012048	BRCA1	17:43044294-43170245	15.7181	13.9766	14.4087	15.9713	12.7127	15.8108
ENSG00000012061	ERCC1	19:45407332-45478828	10.9413	11.5877	9.15774	9.0838	7.04723	7.82596
ENSG00000012124	CD22	19:35319260-35347355	0	0	0	0.217308	0.0224413	0.348703
ENSG00000012171	SEMA3B	3:50267557-50277546	30.279	30.3061	23.0971	31.8598	45.0634	29.9056
ENSG00000012174	MBTPS2	X:21839635-21885424	6.87408	6.40897	6.80924	6.0863	6.2096	6.36638
ENSG00000012211	PRICKLE3	X:49175263-49186528	13.2122	14.6923	13.4601	17.9703	18.4013	9.46461
ENSG00000012223	LTF	3:46435644-46485234	0	0	0	0	0	0
ENSG00000012232	EXTL3	8:28600468-28755599	11.4301	15.8518	8.92702	7.77268	10.0844	14.5213
ENSG00000012504	NR1H4	12:100473707-100564413	0.024017	0	0	0.0366172	0.0474192	0.0962749
ENSG00000012660	ELOVL5	6:53267397-53349179	27.8428	28.1022	32.1822	35.5395	35.4069	38.1407
ENSG00000012779	ALOX5	10:45374175-45446119	0.202727	0.0415348	0.0343866	0.0675925	0.25567	0
ENSG00000012817	KDM5D	Y:19703864-19744939	0	0	0	0	0	0
ENSG00000012822	CALCOCO1	12:53708516-53727745	11.8236	8.93114	9.84765	16.3392	24.8969	33.5058
ENSG00000012963	UBR7	14:93207055-93229215	7.16303	8.79592	7.06832	7.46199	7.07723	9.71782
ENSG00000012983	MAP4K5	14:50418500-50561126	17.4589	17.5639	10.0126	11.1121	11.2248	10.3922
ENSG00000013016	EHD3	2:31234336-31269447	0	0.0437775	0	0	0	0
ENSG00000013275	PSMC4	19:39971004-39981441	38.0169	39.9471	34.1735	23.8675	20.1661	38.7615
ENSG00000013288	MAN2B2	4:6575174-6623362	1.25842	1.433	1.57168	2.95319	2.28656	1.69833
ENSG00000013293	SLC7A14	3:170459583-170586074	0	0	0	0	0.00421829	0
ENSG00000013297	CLDN11	3:170418864-170860380	0.079343	0	0.218244	0	0.0868596	0.0635021
ENSG00000013306	SLC25A39	17:44319624-44324870	71.7667	63.3579	64.0199	68.2374	62.1601	59.9802
ENSG00000013364	MVP	16:29820393-29848039	13.4508	13.9657	13.3922	9.26569	18.2776	13.0103
ENSG00000013374	NUB1	7:151341698-151378449	15.4156	14.9657	14.3314	18.4043	15.3533	21.7365
ENSG00000013375	PGM3	6:83161149-83193936	14.4753	13.9978	15.7313	12.2315	11.151	18.536
ENSG00000013392	RWDD2A	6:83193378-83198932	0.903244	0.65854	0.597905	1.15954	1.08372	1.21737
ENSG00000013441	CLK1	2:200853008-200864744	12.3832	12.4049	11.3841	12.4728	15.7106	21.2971
ENSG00000013503	POLR3B	12:106357657-106510198	5.00277	5.5498	6.2651	2.36388	3.90099	4.39534
ENSG00000013523	ANGEL1	14:76786177-76826246	3.81658	3.25749	5.18333	5.75431	5.35506	4.26256
ENSG00000013561	RNF14	5:141958327-141990291	14.1042	12.4265	14.2909	9.24044	13.6019	15.8909
ENSG00000013563	DNASE1L1	X:154401237-154412112	5.80454	5.00484	4.46312	8.79926	7.72542	6.00319
ENSG00000013573	DDX11	12:31073844-31104791	72.2401	61.104	58.6022	74.0003	69.301	52.7862
ENSG00000013583	HEBP1	12:12974863-13000273	14.806	13.0731	13.6468	20.2523	16.5203	11.6776
ENSG00000013588	GPRC5A	12:12890781-12917937	132.613	153.676	172.087	126.697	171.445	187.941
ENSG00000013619	MAMLD1	X:150361421-150514178	1.70672	1.30618	1.30058	1.76598	1.73789	1.05353
ENSG00000013725	CD6	11:60971679-61020377	0	0	0	0	0	0
ENSG00000013810	TACC3	4:1721489-1745176	28.7436	25.412	30.6905	29.4284	25.235	25.6734
ENSG00000014123	UFL1	6:96521594-96555276	4.71331	4.69473	4.59225	6.40849	5.44355	5.94701
ENSG00000014138	POLA2	11:65261761-65305589	12.4629	15.1762	14.1878	14.554	11.087	12.2864
ENSG00000014164	ZC3H3	8:143437654-143541453	4.9044	4.56377	4.00098	4.08085	4.40976	3.71269
ENSG00000014216	CAPN1	11:65180565-65212006	28.2365	30.478	18.5419	28.1082	27.3408	24.2956
ENSG00000014257	ACPP	3:132317366-132368298	0.205918	0.417152	0.486767	0.475966	0.432367	0.916021
ENSG00000014641	MDH1	2:63588608-63607197	59.2918	49.138	50.9982	73.2493	54.8378	83.5387
ENSG00000014824	SLC30A9	4:41990471-42090457	10.0024	10.6062	10.2729	9.90143	7.58426	11.0136
ENSG00000014914	MTMR11	1:149928650-149936898	1.40361	0.874282	1.87567	2.21091	3.52317	2.32125
ENSG00000014919	COX15	10:99711843-99732100	11.7946	13.5061	13.7949	15.693	12.0316	19.915
ENSG00000015133	CCDC88C	14:91271322-91417844	3.47101	3.83085	4.64224	1.78516	3.07799	3.99039
ENSG00000015153	YAF2	12:42157103-42238349	54.9082	63.7948	34.6835	50.2478	27.8048	42.8864
ENSG00000015171	ZMYND11	10:134464-254637	3.9266	5.00364	6.05954	3.8053	3.51038	3.92468
ENSG00000015285	WAS	X:48676595-48691427	0.0397983	0.198289	0.309908	0.0990806	0.122736	0
ENSG00000015413	DPEP1	16:89613307-89638456	0	0	0	0	0	0
ENSG00000015475	BID	22:17734137-17774770	13.1192	9.40165	12.4494	12.0859	8.66292	3.48047
ENSG00000015479	MATR3	5:139293647-139331359	69.383	83.9158	83.0427	65.5788	66.7623	60.6314
ENSG00000015520	NPC1L1	7:44512534-44541315	0.0550973	0	0.0336647	0.0247915	0	0
ENSG00000015532	XYLT2	17:50346091-50363138	8.06497	7.01341	6.89235	9.2111	7.60461	8.01982
ENSG00000015568	RGPD5	2:109792757-109857695	17.6946	15.3401	24.4494	21.7159	17.1042	17.5291
ENSG00000015592	STMN4	8:27235322-27258420	0	0	0.104424	0	0	0
ENSG00000015676	NUDCD3	7:44379120-44490880	18.9822	15.2006	16.0956	11.6911	8.98992	17.3923
ENSG00000016082	ISL1	5:51383390-51394738	1.03354	1.72768	0.774498	1.15693	1.15319	1.22739
ENSG00000016391	CHDH	3:53812334-53846390	0.724234	0.535056	0.466381	0.97748	0.379278	0.278758
ENSG00000016402	IL20RA	6:136999970-137045180	0	0	0	0	0	0
ENSG00000016490	CLCA1	1:86468367-86500289	0	0	0	0	0	0
ENSG00000016602	CLCA4	1:86547077-86580754	0	0	0	0	0	0
ENSG00000016864	GLT8D1	3:52694484-52706083	14.4332	15.7315	16.0813	13.0631	13.5599	12.0043
ENSG00000017260	ATP2C1	3:130850594-131016712	18.2245	23.1643	23.2624	20.906	16.8092	21.3644
ENSG00000017427	IGF1	12:102395866-102480645	0.0265259	0.181246	0.233777	0.4875	0.21314	0.127829
ENSG00000017483	SLC38A5	X:48458536-48470256	53.4664	62.852	53.6084	38.152	33.5428	54.2271
ENSG00000017797	RALBP1	18:9475008-9538116	9.62201	8.72287	7.96435	8.94404	7.88275	10.0437
ENSG00000018189	RUFY3	4:70704203-70807315	3.14876	3.77538	4.33876	3.10487	3.38417	2.55259
ENSG00000018236	CNTN1	12:40692441-41072418	0.0227136	0	0	0	0	0
ENSG00000018280	SLC11A1	2:218382028-218396894	0.292474	0.468724	0.476797	0.440656	0.504627	0.299491
ENSG00000018408	WWTR1	3:149517234-149736714	11.202	17.7674	12.1954	10.1516	14.8476	10.9549
ENSG00000018510	AGPS	2:177392643-177543836	21.7258	15.2819	13.7258	14.9448	18.5068	19.801
ENSG00000018607	ZNF806	2:132309308-132318736	0	0	0	0	0	0
ENSG00000018610	CXorf56	X:119538148-119565408	9.4378	12.86	9.87225	8.61421	5.9937	10.0498
ENSG00000018625	ATP1A2	1:160115758-160143591	0	0	0	0	0.00999204	0
ENSG00000018699	TTC27	2:32628031-32821051	8.69687	12.1394	10.6066	7.34576	5.61257	9.94744
ENSG00000018869	ZNF582	19:56375845-56393545	0	0	0	0	0	0
ENSG00000019102	VSIG2	11:124747471-124752238	0.143414	0	0	0	0	0
ENSG00000019144	PHLDB1	11:118606439-118658038	13.0614	12.9954	10.7301	13.253	16.3049	12.1456
ENSG00000019169	MARCO	2:118942165-118994660	0	0	0	0	0	0
ENSG00000019186	CYP24A1	20:54153448-54173973	0.161343	0.180061	0.0514159	0.254589	0.318745	0.377234
ENSG00000019485	PRDM11	11:45095805-45235124	3.92063	4.87256	3.44548	4.74665	2.67805	1.87053
ENSG00000019505	SYT13	11:45240300-45286319	0.102975	0.0360917	0.0726041	0.0492816	0.143745	0.0353587
ENSG00000019549	SNAI2	8:48917689-48921740	1.16779	1.54142	1.00858	0.365054	1.10443	1.15523
ENSG00000019582	CD74	5:150401636-150412929	0.41773	0.406295	0.176735	0.513682	0.671443	0.379677
ENSG00000019991	HGF	7:81699005-81770438	4.1886	3.27574	4.05682	2.34455	3.44133	2.39767
ENSG00000019995	ZRANB1	10:124942122-124988189	2.53341	3.10662	2.54957	2.87949	2.3726	2.36898
ENSG00000020129	NCDN	1:35557472-35567274	12.4072	13.7637	10.7013	8.1861	6.94455	9.43222
ENSG00000020181	ADGRA2	8:37784190-37844896	3.8636	2.22042	2.6358	5.6188	7.54821	4.07392
ENSG00000020219	CCT8L1P	7:152445476-152447150	0.134318	0.0628018	0.0547144	0.135401	0.0585913	0
ENSG00000020256	ZFP64	20:52051662-52204308	9.23931	10.5033	8.98279	9.28608	9.97051	11.7605
ENSG00000020426	MNAT1	14:60734741-60969953	16.2707	31.9707	16.3452	15.1383	14.5187	19.4587
ENSG00000020577	SAMD4A	14:54567096-54793315	4.08783	4.27123	3.75077	3.50787	3.45198	3.30386
ENSG00000020633	RUNX3	1:24899510-24965121	0.629123	0.588821	0.728408	1.45177	1.53034	0.434651
ENSG00000020922	MRE11A	11:94415577-94493908	7.82195	6.065	6.44441	12.5505	8.439	12.1954
ENSG00000021300	PLEKHB1	11:73646177-73662819	0.304427	0.201681	0.0879237	0.156845	0.287612	0.259208
ENSG00000021355	SERPINB1	6:2832331-2842006	25.9087	24.3575	25.7379	25.2375	22.4926	24.291
ENSG00000021461	CYP3A43	7:99828012-99866102	0	0	0	0	0	0
ENSG00000021488	SLC7A9	19:32830508-32869766	0	0	0	0.027581	0	0
ENSG00000021574	SPAST	2:32063610-32157637	4.13764	4.64849	4.2159	3.67155	4.00698	5.22825
ENSG00000021645	NRXN3	14:78170372-79868290	0.0277582	0	0	0.182889	0	0.0127505
ENSG00000021762	OSBPL5	11:3087115-3166739	31.6353	30.9541	31.8161	42.8962	32.0683	30.3283
ENSG00000021776	AQR	15:34851781-34969839	8.9256	8.88384	11.2724	8.73666	7.87146	10.2731
ENSG00000021826	CPS1	2:210477681-210679107	88.8657	50.9203	58.6973	72.548	130.971	127.351
ENSG00000021852	C8B	1:56929209-56966140	0	0	0	0	0	0
ENSG00000022267	FHL1	X:136146701-136211359	58.3339	63.0934	55.1781	42.1668	42.0274	24.5806
ENSG00000022277	RTFDC1	20:56468584-56519449	29.8957	31.4859	29.7794	30.3658	23.6969	40.1778
ENSG00000022355	GABRA1	5:161847190-161899981	0	0	0	0	0	0
ENSG00000022556	NLRP2	19:54953129-55001142	0	0	0	0	0	0
ENSG00000022567	SLC45A4	8:141207165-141308305	3.53505	4.05204	1.70641	1.60405	2.40303	2.92338
ENSG00000022840	RNF10	12:120533479-120577594	54.7844	61.1109	56.3409	47.1071	47.3125	56.7829
ENSG00000022976	ZNF839	14:102317376-102342702	3.01875	2.13778	1.99134	2.88855	2.86572	2.02449
ENSG00000023041	ZDHHC6	10:112424427-112446917	9.74008	10.1078	10.8035	8.68448	11.0826	13.8508
ENSG00000023171	GRAMD1B	11:123454397-123627774	60.323	73.4355	56.6921	55.0215	80.9628	53.8958
ENSG00000023191	RNH1	11:494511-507300	52.3441	52.9197	46.6501	54.7176	42.0593	53.5977
ENSG00000023228	NDUFS1	2:206114816-206159603	33.7295	26.6839	31.5211	35.7877	34.6127	50.0851
ENSG00000023287	RB1CC1	8:52622455-52745843	7.90671	8.60351	8.24691	8.821	8.68707	12.1696
ENSG00000023318	ERP44	9:99979178-100099040	4.13342	3.9145	5.01913	3.80314	4.11046	5.14121
ENSG00000023330	ALAS1	3:52198085-52214327	10.8511	11.3641	11.9184	10.1926	9.53418	12.5216
ENSG00000023445	BIRC3	11:102317449-102339403	2.20498	2.01625	3.10897	2.56673	2.70255	2.33461
ENSG00000023516	AKAP11	13:42272152-42323267	4.71157	4.70079	5.20904	5.40808	4.4744	5.89882
ENSG00000023572	GLRX2	1:193096467-193106114	18.0876	21.8116	16.8399	10.0016	10.0842	11.9484
ENSG00000023608	SNAPC1	14:61762356-61796428	3.03691	3.23951	2.77845	4.12401	3.88278	3.94412
ENSG00000023697	DERA	12:15911171-16037282	14.1102	13.7124	14.6442	14.4254	13.5705	13.8743
ENSG00000023734	STRAP	12:15882390-15903478	97.7145	105.374	108.801	81.2924	71.5699	115.502
ENSG00000023839	ABCC2	10:99782731-99852192	22.0179	18.8549	19.6939	17.5766	20.6448	20.5418
ENSG00000023892	DEF6	6:35297851-35321771	0.157654	0.0442184	0.0771829	0.0239646	0.0414157	0.0252582
ENSG00000023902	PLEKHO1	1:150149182-150164720	3.52684	3.73968	1.78626	2.46673	2.6434	2.17373
ENSG00000023909	GCLM	1:93885204-93909456	14.9491	17.3146	15.3182	14.699	17.3076	15.9897
ENSG00000024048	UBR2	6:42564061-42693504	5.17451	6.15777	5.89604	4.69313	4.71791	7.31213
ENSG00000024422	EHD2	19:47713342-47743134	54.6505	24.7996	21.2205	14.0606	27.6606	16.8196
ENSG00000024526	DEPDC1	1:68474151-68497221	11.9325	11.2991	9.23767	12.483	8.2281	11.7293
ENSG00000024862	CCDC28A	6:138773508-138793319	4.27238	3.32048	1.92225	5.81533	3.46638	6.55614
ENSG00000025039	RRAGD	6:89364635-89412270	0.0166355	0	0	0	0.0109712	0.080484
ENSG00000025156	HSF2	6:122399545-122433119	3.75579	2.97806	3.29738	3.82276	4.27148	4.70404
ENSG00000025293	PHF20	20:35771973-35950381	37.443	39.6122	31.3594	36.8186	43.1609	37.1395
ENSG00000025423	HSD17B6	12:56752160-56787790	0.60757	0.632583	0.492137	1.03307	0.685946	0.442967
ENSG00000025434	NR1H3	11:47248299-47269032	8.54	12.118	9.3404	9.85181	10.1709	7.22537
ENSG00000025708	TYMP	22:50525751-50530056	7.21172	6.29528	5.61965	7.05822	10.5241	5.90842
ENSG00000025770	NCAPH2	22:50508215-50523472	19.9253	22.9795	21.7277	18.2826	15.3613	16.6033
ENSG00000025772	TOMM34	20:44942129-44960486	34.4616	33.9252	30.0661	37.8893	28.7516	23.6651
ENSG00000025796	SEC63	6:107867755-107958189	18.7079	16.976	21.2429	17.3707	18.4504	20.3847
ENSG00000025800	KPNA6	1:32108037-32176568	20.4499	22.3485	22.4272	18.303	17.7979	23.0694
ENSG00000026025	VIM	10:17228258-17237593	313.672	372.851	319.297	390.57	261.392	289.299
ENSG00000026036	RTEL1-TNFRSF6B	20:63659299-63698684	3.59461	2.90753	2.88615	2.75339	2.99872	3.42887
ENSG00000026103	FAS	10:88990530-89015785	14.7512	10.7967	10.6135	14.2015	11.9994	14.4295
ENSG00000026297	RNASET2	6:166929503-166957191	2.74486	2.57918	1.88093	4.70401	5.00704	2.29921
ENSG00000026508	CD44	11:35138869-35232402	147.753	206.59	204.773	99.6698	111.727	101.97
ENSG00000026559	KCNG1	20:51003655-51023129	0.924319	0.52861	1.41252	1.96692	1.66181	1.8477
ENSG00000026652	AGPAT4	6:161129978-161274061	2.1871	1.65141	2.349	1.84385	3.62448	3.53136
ENSG00000026751	SLAMF7	1:160739056-160754821	0	0.0268945	0	0	0	0
ENSG00000026950	BTN3A1	6:26402236-26415216	2.13573	1.4904	1.90607	3.06232	3.87148	2.09726
ENSG00000027001	MIPEP	13:23730188-23889419	4.80409	4.97886	4.42181	4.70141	4.40332	4.55223
ENSG00000027075	PRKCH	14:61187558-61550976	0.652561	0.736056	0.259951	0.348622	0.395848	0.702751
ENSG00000027644	INSRR	1:156840062-156859018	0.0129865	0.0182067	0	0.0198873	0.0171468	0.0104242
ENSG00000027697	IFNGR1	6:137197483-137219449	7.41449	8.59542	8.77029	7.31913	9.04709	8.51003
ENSG00000027847	B4GALT7	5:177600099-177610347	7.87262	6.31495	7.52062	4.7688	5.05099	6.44724
ENSG00000027869	SH2D2A	1:156806242-156816862	1.72368	3.63293	1.84066	2.32518	2.16045	1.41526
ENSG00000028116	VRK2	2:57907650-58159920	8.51835	6.56717	7.35244	8.43434	5.63538	5.91638
ENSG00000028137	TNFRSF1B	1:12167002-12209228	0.0568253	0.132797	0.16253	0.332817	0.561571	0.212741
ENSG00000028203	VEZT	12:95217745-95302790	17.7236	20.9584	22.4552	13.4078	11.541	16.0826
ENSG00000028277	POU2F2	19:42086109-42196585	0.138155	0.224974	0	0.174614	0.012502	0.0455756
ENSG00000028310	BRD9	5:850290-892824	39.6608	42.8939	37.6431	40.2385	33.2066	32.8624
ENSG00000028528	SNX1	15:64094122-64146090	24.5235	23.1994	19.5163	18.311	20.8536	27.9086
ENSG00000028839	TBPL1	6:133952169-133990432	9.01324	8.61132	14.0199	7.01613	8.73471	8.68348
ENSG00000029153	ARNTL2	12:27332853-27425289	7.06664	10.6662	10.1143	9.51874	6.18511	5.96964
ENSG00000029363	BCLAF1	6:136256862-136289851	35.4838	39.7129	36.3188	27.5583	20.6763	29.5271
ENSG00000029364	SLC39A9	14:69398014-69462388	13.6233	12.3753	11.6602	11.5914	10.105	19.498
ENSG00000029534	ANK1	8:41653219-41896762	0.272246	0.382961	0.31015	0.229782	0.636049	0.434913
ENSG00000029559	IBSP	4:87799580-87812435	0	0	0	0	0	0
ENSG00000029639	TFB1M	6:155257508-155314493	11.0465	10.5297	10.0552	14.271	10.8862	11.284
ENSG00000029725	RABEP1	17:5282264-5385812	17.3106	12.656	14.5467	15.6016	12.395	13.4983
ENSG00000029993	HMGB3	X:150980508-150990775	16.7535	17.9229	10.0321	15.3149	13.998	18.0318
ENSG00000030066	NUP160	11:47778086-47848555	31.6682	29.3195	31.0218	24.4267	34.7707	42.2766
ENSG00000030110	BAK1	6:33572546-33580293	9.7964	9.63376	10.8212	5.85541	10.0922	12.4096
ENSG00000030304	MUSK	9:110668770-110801620	0	0	0	0	0	0
ENSG00000030419	IKZF2	2:212999690-213152427	0.879913	0.564004	1.81595	0.97233	0.924655	1.82791
ENSG00000030582	GRN	17:44345085-44353102	81.522	71.2882	62.6679	108.226	115.174	133.416
ENSG00000031003	FAM13B	5:137937959-138051961	9.68749	10.3092	8.15618	5.01055	7.82508	5.42703
ENSG00000031081	ARHGAP31	3:119294372-119420714	0.231022	0.165199	0.536507	0.0957735	0.805288	0.173589
ENSG00000031691	CENPQ	6:49463377-49493107	3.78068	3.43486	4.20104	5.62334	4.6688	5.46522
ENSG00000031698	SARS	1:109213917-109238169	59.4565	57.9619	53.5514	47.1093	50.2833	76.5085
ENSG00000031823	RANBP3	19:5916138-5978142	14.1196	14.6231	14.6225	16.5343	11.0456	14.3741
ENSG00000032219	ARID4A	14:58298384-58373887	2.56122	1.64986	2.47055	3.18885	3.60438	4.04052
ENSG00000032389	TSSC1	2:3188924-3377882	17.4039	12.9593	13.1961	13.9555	11.6515	15.3306
ENSG00000032444	PNPLA6	19:7534003-7561764	39.1931	31.9834	25.7225	30.8925	34.4526	33.3665
ENSG00000032742	IFT88	13:20567068-20691437	1.71722	0.998398	1.5572	2.10129	1.27287	2.99987
ENSG00000033011	ALG1	16:5033959-5087379	11.7049	15.1076	11.9395	8.24041	9.70152	14.0119
ENSG00000033030	ZCCHC8	12:122471599-122501073	15.2652	16.5171	16.4251	12.3582	11.0985	14.7958
ENSG00000033050	ABCF2	7:151207836-151227230	55.2106	49.8588	43.6718	28.0988	22.1527	33.6185
ENSG00000033100	CHPF2	7:151232488-151238827	18.7562	19.0891	15.7086	13.8373	15.293	17.3642
ENSG00000033122	LRRC7	1:69568397-70151945	0.0794752	0	0.141742	0.0176457	0.133173	0.215526
ENSG00000033170	FUT8	14:65410591-65744121	9.70078	10.9674	8.09633	6.32653	5.6632	7.50428
ENSG00000033178	UBA6	4:67612651-67701179	16.6586	12.6552	15.9467	15.8402	12.4595	12.9365
ENSG00000033327	GAB2	11:78215296-78418348	4.73471	1.67534	2.15047	1.98175	2.70261	2.78736
ENSG00000033627	ATP6V0A1	17:42458843-42522611	13.3598	14.171	14.7518	7.20481	12.6744	19.9245
ENSG00000033800	PIAS1	15:68054178-68198603	8.10276	8.65437	8.45517	10.7875	7.96628	9.88574
ENSG00000033867	SLC4A7	3:27372720-27484420	20.7576	22.1485	21.905	17.5845	25.2808	23.6123
ENSG00000034053	APBA2	15:28884482-29118315	0	0	0.0268145	0	0	0
ENSG00000034152	MAP2K3	17:21284671-21315240	20.0885	27.8404	23.0183	11.8111	13.0014	11.7304
ENSG00000034239	EFCAB1	8:48710788-48735311	0	0	0	0	0	0
ENSG00000034510	TMSB10	2:84905624-84906675	650.173	718.68	540.862	655.161	526.802	608.363
ENSG00000034533	ASTE1	3:131013874-131027649	1.48061	1.95701	2.30799	1.59914	2.78112	1.74084
ENSG00000034677	RNF19A	8:100257058-100410015	18.1936	13.4455	13.5851	17.001	19.8775	25.2706
ENSG00000034693	PEX3	6:143450806-143490010	7.03686	7.67658	7.83159	5.76462	5.85247	10.1335
ENSG00000034713	GABARAPL2	16:75566350-75577881	28.1594	29.2535	26.5769	23.1563	22.0161	34.692
ENSG00000034971	MYOC	1:171635416-171652683	0	0	0	0	0	0
ENSG00000035115	SH3YL1	2:217729-266398	1.88573	1.44269	2.09107	2.0992	2.33784	1.14163
ENSG00000035141	FAM136A	2:70295974-70302090	30.6877	35.7305	36.1543	16.6861	15.5765	28.4279
ENSG00000035403	VCL	10:73995192-74121363	54.9898	68.6594	66.57	45.5674	61.438	70.211
ENSG00000035499	DEPDC1B	5:60596911-60700190	3.5543	3.31113	2.39319	1.72614	2.70284	3.36732
ENSG00000035664	DAPK2	15:63907035-64072033	4.11	2.27503	2.60221	4.2466	4.45263	3.34711
ENSG00000035681	NSMAF	8:58583503-58659844	3.69118	4.18362	6.86087	4.81303	2.80335	3.29539
ENSG00000035687	ADSS	1:244408493-244452134	18.8073	17.2975	18.719	16.0692	17.3459	20.2199
ENSG00000035720	STAP1	4:67558727-67607337	0	0	0	0	0	0.0810128
ENSG00000035862	TIMP2	17:78852976-78925387	49.2675	47.0453	43.5058	38.1802	56.1228	43.7158
ENSG00000035928	RFC1	4:39287455-39366375	7.74842	10.2735	7.95361	10.3965	8.45955	10.9015
ENSG00000036054	TBC1D23	3:100260999-100325251	10.9391	7.21089	7.67107	6.65804	6.7783	11.3112
ENSG00000036257	CUL3	2:224470149-224585397	22.9347	24.5917	24.9025	21.5616	18.7941	20.4666
ENSG00000036448	MYOM2	8:2045039-2165552	0.531139	0.59892	0.552001	0.908075	0.353529	0.21638
ENSG00000036473	OTC	X:38352544-38421450	0	0	0	0	0	0
ENSG00000036530	CYP46A1	14:99684303-99727301	0	0	0	0.0303444	0.0196149	0
ENSG00000036549	ZZZ3	1:77562415-77683419	23.3992	25.4031	26.5163	19.4476	19.0232	25.6219
ENSG00000036565	SLC18A1	8:20144854-20183206	0	0	0	0	0	0
ENSG00000036672	USP2	11:119355214-119381726	0.885771	1.1035	1.20592	0.836351	1.22154	0.983821
ENSG00000036828	CASR	3:122183682-122286503	0	0	0	0	0	0
ENSG00000037042	TUBG2	17:42659304-42667006	8.92262	7.96367	9.40573	10.7208	12.0288	9.26096
ENSG00000037241	RPL26L1	5:172958728-172969771	31.0154	44.4648	26.3304	25.5197	16.3836	33.4456
ENSG00000037280	FLT4	5:180601505-180649624	0.939174	0.791709	0.451544	0.129588	0.378641	0.220347
ENSG00000037474	NSUN2	5:6599238-6633291	91.8586	99.0463	96.5356	49.3989	52.6661	72.2058
ENSG00000037637	FBXO42	1:16246838-16352454	4.68805	6.35051	5.79012	4.88012	4.06748	6.70058
ENSG00000037749	MFAP3	5:154038905-154220478	9.77664	10.1133	8.3838	5.7127	7.46783	12.7045
ENSG00000037757	MRI1	19:13764531-13774282	14.5298	12.0783	12.5797	13.8659	13.628	12.993
ENSG00000037897	METTL1	12:57768470-57772793	6.28971	7.32597	6.42394	7.32366	6.49935	6.04779
ENSG00000037965	HOXC8	12:54009105-54012362	1.78538	1.90528	1.47138	2.67665	2.44207	2.48533
ENSG00000038002	AGA	4:177430769-177442503	3.1764	2.95559	2.68998	3.88923	4.57422	3.14942
ENSG00000038210	PI4K2B	4:25233974-25279092	2.55898	2.90661	3.37158	4.44994	3.69081	3.45449
ENSG00000038219	BOD1L1	4:13568737-13627723	8.65407	7.95254	8.50693	10.1223	9.44097	10.5714
ENSG00000038274	MAT2B	5:163503113-163519336	14.0156	13.3772	13.6037	14.1005	12.6554	15.7535
ENSG00000038295	TLL1	4:165873257-166103895	2.25191	4.72003	1.66246	2.00519	1.46408	1.76223
ENSG00000038358	EDC4	16:67873022-67884503	17.8925	19.655	15.994	13.496	13.513	15.0775
ENSG00000038382	TRIO	5:14143701-14532128	82.6865	92.1549	79.7393	66.2863	74.9081	74.6409
ENSG00000038427	VCAN	5:83471464-83582303	0.0170807	0.0107041	0.294836	0.0255093	0.0264746	0.115059
ENSG00000038532	CLEC16A	16:10944487-11182189	13.4271	13.4258	9.01326	12.0048	11.3311	12.566
ENSG00000038945	MSR1	8:16107877-16567490	0	0	0	0	0	0
ENSG00000039068	CDH1	16:68737224-68835548	0.132686	0.258636	0.357252	0.134461	0.143704	0.0709484
ENSG00000039123	SKIV2L2	5:55307759-55425581	24.6753	20.9502	22.654	19.9725	15.4002	24.0534
ENSG00000039139	DNAH5	5:13690330-13944543	0.876154	0.812121	0.665037	0.685903	0.616139	0.580404
ENSG00000039319	ZFYVE16	5:80408012-80479350	9.6983	7.8913	9.27531	8.41118	8.44243	9.16916
ENSG00000039523	FAM65A	16:67518417-67546788	22.6161	26.6386	20.492	26.8615	20.1852	16.6937
ENSG00000039537	C6	5:41142233-41261438	0	0	0	0	0	0
ENSG00000039560	RAI14	5:34656236-34832627	45.575	30.1566	157.815	60.886	27.4328	33.6672
ENSG00000039600	SOX30	5:157625678-157671480	0.0450297	0.0359932	0	0.047989	0	0
ENSG00000039650	PNKP	19:49861203-49878351	18.5317	21.3381	12.676	15.1035	16.8271	15.806
ENSG00000039987	BEST2	19:12751701-12758458	0	0	0	0.116303	0.0754329	0.0307014
ENSG00000040199	PHLPP2	16:71637834-71724701	4.30865	4.50735	3.98172	3.854	3.97033	4.97765
ENSG00000040275	SPDL1	5:169583633-169604778	34.0022	38.7858	30.3534	16.6367	16.1341	23.9187
ENSG00000040341	STAU2	8:73420368-73747708	8.29095	9.07177	9.12106	14.0821	7.22092	7.86587
ENSG00000040487	PQLC2	1:19312325-19329300	4.24224	3.75646	3.67226	2.04923	3.5887	3.98791
ENSG00000040531	CTNS	17:3636467-3661542	6.68314	5.06254	4.78125	3.04706	5.79137	5.61389
ENSG00000040608	RTN4R	22:20241414-20283246	2.28919	1.93173	1.71148	1.77678	2.17534	2.95785
ENSG00000040633	PHF23	17:7235027-7239722	15.5352	16.2834	15.7847	12.9467	11.9297	11.9018
ENSG00000040731	CDH10	5:24487099-24644978	0	0	0	0.0185116	0	0
ENSG00000040933	INPP4A	2:98444853-98594390	4.22944	3.61004	4.005	4.61146	4.08736	3.26681
ENSG00000041353	RAB27B	18:54717859-54895516	2.21401	3.38379	2.7281	1.29011	1.85664	1.47283
ENSG00000041357	PSMA4	15:78540404-78552419	211.768	215.029	218.222	142.058	163.293	191.151
ENSG00000041515	MYO16	13:108596151-109208007	0.125269	0.0540287	0.174205	0.238019	0.087515	0.202711
ENSG00000041802	LSG1	3:194640787-194672477	25.1348	20.5826	21.4785	17.405	13.4697	22.1981
ENSG00000041880	PARP3	3:51942344-51948867	5.61692	6.72871	5.8691	5.80187	4.12133	4.91518
ENSG00000041982	TNC	9:115019577-115118257	7.98859	13.9785	10.9269	4.73245	4.23197	6.98446
ENSG00000041988	THAP3	1:6624865-6635586	6.8407	6.57223	7.17995	5.60326	5.9223	5.44191
ENSG00000042062	FAM65C	20:50586107-50691528	0.509681	0.0877685	0.46779	0.389005	0.50306	0.615435
ENSG00000042088	TDP1	14:89954938-90044768	10.8859	12.5173	14.1366	12.837	10.6916	10.6894
ENSG00000042286	AIFM2	10:70098222-70132934	4.73149	5.32512	5.23144	3.2866	3.15613	4.10719
ENSG00000042304	C2orf83	2:227610089-227633320	0	0	0	0	0	0
ENSG00000042317	SPATA7	14:88384923-88470350	1.28076	1.16412	1.63606	2.42615	1.12543	2.53119
ENSG00000042429	MED17	11:93784226-93814695	12.7227	22.7126	17.1262	16.2035	11.9952	20.1795
ENSG00000042445	RETSAT	2:85342087-85354620	14.0091	12.1672	12.8865	14.5152	14.1594	18.3636
ENSG00000042493	CAPG	2:85394747-85418432	29.4775	29.2597	31.8182	30.4956	34.3444	24.2344
ENSG00000042753	AP2S1	19:46838135-46850992	84.5953	74.7878	76.2093	54.4238	60.6431	75.9555
ENSG00000042781	USH2A	1:215622893-216423396	0.0303178	0.042498	0.0661834	0.0828588	0.0512888	0.0541369
ENSG00000042813	ZPBP	7:49850420-50121329	0	0	0	0	0	0
ENSG00000042832	TG	8:132866957-133134903	0.00766713	0.461844	0.0320963	0.229537	0.01204	0.120068
ENSG00000042980	ADAM28	8:24294039-24359018	0.191896	0.110369	0.208495	0.0262744	0.257783	0.149375
ENSG00000043039	BARX2	11:129375939-129452279	0	0	0	0	0	0
ENSG00000043093	DCUN1D1	3:182938073-182985953	14.2235	22.9829	17.3044	14.1247	13.3422	11.3978
ENSG00000043143	JADE2	5:134524311-134583230	23.2779	21.2396	16.2612	16.786	16.5752	15.7269
ENSG00000043355	ZIC2	13:99981771-99986773	2.63789	2.27126	2.60822	3.2301	3.33149	2.31642
ENSG00000043462	LCP2	5:170246236-170298227	0	0	0	0	0	0
ENSG00000043514	TRIT1	1:39841021-39883511	9.41742	10.177	12.3898	9.21043	7.62853	9.75386
ENSG00000043591	ADRB1	10:114044055-114046908	0.0972227	0.034082	0.119093	0.259371	0.143956	0.097429
ENSG00000044012	GUCA2B	1:42153420-42155824	0	0	0	0	0	0
ENSG00000044090	CUL7	6:43037616-43053945	5.06392	3.92815	3.41033	6.3614	4.42515	6.08697
ENSG00000044115	CTNNA1	5:138610966-138935034	108.041	96.0898	106.927	116.984	82.3322	103.161
ENSG00000044446	PHKA2	X:18892299-18984598	7.59061	6.63466	8.1757	8.5188	6.18401	7.41813
ENSG00000044459	CNTLN	9:17134981-17503923	2.61101	3.36271	3.40326	3.3488	2.71506	3.20428
ENSG00000044524	EPHA3	3:89107523-89482134	0	0	0	0	0	0
ENSG00000044574	HSPA5	9:125234852-125241330	116.763	139.343	127.455	55.2467	95.7708	143.061
ENSG00000046604	DSG2	18:31498042-31549008	13.7454	15.4971	14.5268	12.1663	12.0782	11.6286
ENSG00000046647	GEMIN8	X:14008278-14029893	3.18782	2.78628	2.85323	4.05623	2.99825	5.79095
ENSG00000046651	OFD1	X:13734744-13769353	4.97516	4.3855	4.7635	5.15612	4.05218	5.86757
ENSG00000046653	GPM6B	X:13771030-13938638	0.18517	0.209018	0.166933	0.262188	0.203742	0.271685
ENSG00000046774	MAGEC2	X:142202344-142205290	0.182536	0.153603	0.133969	0.138459	0.0718279	0.0876858
ENSG00000046889	PREX2	8:67952117-68237030	0	0	0	0	0	0
ENSG00000047056	WDR37	10:1049537-1132297	3.04185	3.20176	4.22787	2.82431	2.22933	4.37995
ENSG00000047188	YTHDC2	5:113513682-113595285	8.32775	8.95087	7.80614	6.72973	7.4147	7.09901
ENSG00000047230	CTPS2	X:16588002-16712936	4.01305	4.1941	4.1498	4.49718	3.40567	3.49097
ENSG00000047249	ATP6V1H	8:53715556-53843558	9.96202	9.93653	13.6059	9.39127	9.21589	11.9055
ENSG00000047315	POLR2B	4:56977721-57031168	25.7891	24.525	29.7087	26.8167	24.2572	32.6874
ENSG00000047346	FAM214A	15:52581316-52709817	6.15795	7.9278	7.9023	6.14363	7.4867	9.54223
ENSG00000047365	ARAP2	4:35948220-36244509	2.09138	0.736687	1.5993	2.63358	2.68864	3.4909
ENSG00000047410	TPR	1:186311651-186375693	32.0908	34.5712	34.0158	28.818	27.8667	37.0659
ENSG00000047457	CP	3:149162409-149222055	2.37661	2.14573	1.57772	2.26071	1.75863	1.63513
ENSG00000047578	KIAA0556	16:27550132-27780369	9.45564	6.93736	11.7693	7.66726	7.02346	8.32437
ENSG00000047579	DTNBP1	6:15522800-15663058	6.24897	7.10667	4.94625	6.14905	5.37693	6.45504
ENSG00000047597	XK	X:37685758-37732130	0	0	0	0	0	0
ENSG00000047617	ANO2	12:5531868-5946232	0	0.481301	0	0	0	0
ENSG00000047621	C12orf4	12:4487727-4538508	9.93358	10.5666	9.77592	4.09746	6.4983	10.4322
ENSG00000047634	SCML1	X:17737448-17754988	4.01974	3.80968	4.48722	3.25602	5.0048	3.01175
ENSG00000047644	WWC3	X:10015561-10144478	4.24706	3.34922	4.72533	4.07827	4.91539	4.30028
ENSG00000047648	ARHGAP6	X:11137542-11665701	0	0.0486911	0.15534	0	0	0
ENSG00000047662	FAM184B	4:17629305-17781512	1.36274	1.05212	1.18743	1.29458	1.55294	1.32419
ENSG00000047849	MAP4	3:47850689-48089272	68.3838	67.1627	57.6377	62.3932	57.4012	52.3427
ENSG00000047932	GOPC	6:117560268-117602542	10.0727	8.70043	9.01028	8.25529	9.26271	8.36708
ENSG00000047936	ROS1	6:117288299-117425855	0.0438454	0.0123027	0	0.0336195	0.0115933	0.02112
ENSG00000048028	USP28	11:113797873-113875570	8.77921	8.56661	8.36777	13.5933	11.5107	11.7148
ENSG00000048052	HDAC9	7:18086948-19002416	0.225632	1.90478	0.275139	0.0796767	0.17838	0.504638
ENSG00000048140	TSPAN17	5:176647386-176659054	7.62471	9.52205	7.74037	7.61448	9.17015	5.68076
ENSG00000048162	NOP16	5:176383937-176388975	25.6848	31.8738	24.4189	23.1439	16.7445	26.5545
ENSG00000048342	CC2D2A	4:15469864-15601557	4.08347	4.29546	4.80122	5.45705	3.34836	5.31706
ENSG00000048392	RRM2B	8:102204501-102239118	7.1926	6.30449	4.72564	9.21884	12.1903	11.5349
ENSG00000048405	ZNF800	7:127346789-127431924	8.59014	10.2634	7.69923	9.69446	10.002	8.65549
ENSG00000048462	TNFRSF17	16:11965106-11968068	0	0.223509	0	0.0647298	0	0
ENSG00000048471	SNX29	16:11976736-12574289	4.20841	3.73612	4.21266	3.64165	4.47344	3.38818
ENSG00000048540	LMO3	12:16548372-16610594	4.46855	4.16932	3.34945	5.13388	5.4921	6.62879
ENSG00000048544	MRPS10	6:42206800-42217865	16.9681	18.9609	18.0879	14.5938	12.1439	21.3536
ENSG00000048545	GUCA1A	6:42155405-42180056	0	0	0	0	0	0
ENSG00000048649	RSF1	11:77659995-77821017	15.3083	12.1442	11.8494	12.7985	11.6517	8.39488
ENSG00000048707	VPS13D	1:12230066-12512047	6.93992	6.67258	7.4688	9.85625	8.182	7.85736
ENSG00000048740	CELF2	10:11005320-11336675	0	0	0	0	0.00536804	0
ENSG00000048828	FAM120A	9:93451721-93566107	41.6448	40.1234	37.0777	37.4329	32.1638	31.8907
ENSG00000048991	R3HDM1	2:135531454-135725270	13.5215	11.6839	11.4388	11.8797	13.029	10.8671
ENSG00000049089	COL9A2	1:40300486-40317816	0.0968597	0.0339242	0	0	0.0159399	0.0193954
ENSG00000049130	KITLG	12:88492792-88580851	4.54775	4.54757	4.15635	5.09795	5.74554	4.99357
ENSG00000049167	ERCC8	5:60873830-60945073	2.07786	2.84229	2.95671	2.46292	1.55272	3.44708
ENSG00000049192	ADAMTS6	5:65148735-65481920	0.792622	1.68047	1.38934	1.36414	2.06707	2.04838
ENSG00000049239	H6PD	1:9234774-9271337	1.11198	1.01109	1.23355	2.29394	2.04184	1.13243
ENSG00000049245	VAMP3	1:7771268-7781432	19.7158	22.812	22.761	25.1947	20.7739	28.2679
ENSG00000049246	PER3	1:7784319-7845177	0.214721	0.199643	0.139325	0.374932	0.588697	0.080468
ENSG00000049247	UTS2	1:7843082-7853512	0.190325	0.309254	0	0.417908	0.154439	0.210334
ENSG00000049249	TNFRSF9	1:7915893-7943165	0.114124	0.154287	0.18867	0.0896885	0.424086	0.0972357
ENSG00000049283	EPN3	17:50532542-50543750	0.0165092	0.165921	0.0404866	0.101619	0.0947098	0.0568955
ENSG00000049323	LTBP1	2:32946971-33399509	6.79542	5.4764	6.74273	6.21852	8.50316	7.19973
ENSG00000049449	RCN1	11:31812390-32105755	75.4721	70.8898	78.8253	79.2108	84.9843	92.3009
ENSG00000049540	ELN	7:74027788-74069907	0	0.10856	0.0316041	0	0	0
ENSG00000049541	RFC2	7:74231498-74254458	18.4248	22.2781	16.2392	16.249	17.1876	18.3582
ENSG00000049618	ARID1B	6:156777373-157210779	7.55858	8.45107	7.25534	8.14669	6.6224	7.71886
ENSG00000049656	CLPTM1L	5:1317743-1345099	79.9531	83.1162	81.3998	61.415	58.2331	61.9636
ENSG00000049759	NEDD4L	18:58044366-58401540	25.8725	10.981	27.1751	13.3345	8.98239	13.4063
ENSG00000049768	FOXP3	X:49250435-49264826	0.213178	0	0.115075	0.0952864	0.128977	0.150639
ENSG00000049769	PPP1R3F	X:49269842-49301461	0.739638	0.552804	0.488255	0.547156	0.770117	0.447349
ENSG00000049860	HEXB	5:74640022-74722647	17.9388	19.1681	19.9714	19.8852	17.6653	23.3401
ENSG00000049883	PTCD2	5:72320366-72368395	7.21474	7.40697	7.59592	7.42213	5.94316	8.10115
ENSG00000050030	KIAA2022	X:74732848-74925485	0	0	0	0	0	0
ENSG00000050130	JKAMP	14:59484442-59505410	8.70776	7.71181	8.30089	6.99863	6.08013	7.79933
ENSG00000050165	DKK3	11:11963105-12009769	7.17	9.25962	5.84806	7.80798	10.2786	5.66117
ENSG00000050327	ARHGEF5	7:144355287-144380632	0	0	0	0.017743	0.0432038	0.00932793
ENSG00000050344	NFE2L3	7:26152239-26187125	4.09672	8.41216	5.34705	4.07452	5.94552	6.74698
ENSG00000050393	MCUR1	6:13786556-13814568	6.18584	7.75599	8.02832	6.17628	5.22962	4.20931
ENSG00000050405	LIMA1	12:50175787-50283546	43.2393	52.6711	47.9684	36.0654	43.8063	44.7499
ENSG00000050426	LETMD1	12:51047961-51060424	36.1192	37.7937	38.7294	47.1284	36.0638	52.0217
ENSG00000050438	SLC4A8	12:51391316-51515763	0.0315309	0.278724	0.602856	0.0239646	0.184016	0.395193
ENSG00000050555	LAMC3	9:131009081-131094473	12.269	9.07487	9.20335	10.7302	9.22692	7.07611
ENSG00000050628	PTGER3	1:70852352-71047808	0.0667817	0.0131006	0.135388	0	0	0.00750417
ENSG00000050730	TNIP3	4:121131407-121227466	0	0	0	0	0	0
ENSG00000050748	MAPK9	5:180233142-180292099	18.4408	18.1069	14.8923	13.5895	17.2879	21.616
ENSG00000050767	COL23A1	5:178237617-178590555	0	0	0	0	0	0
ENSG00000050820	BCAR1	16:75228186-75268053	18.9939	25.1021	20.8293	10.7223	15.1449	11.3968
ENSG00000051009	FAM160A2	11:6211334-6234711	7.88202	6.87023	6.4651	6.28121	5.66791	5.63022
ENSG00000051108	HERPUD1	16:56932047-56944863	49.0084	47.301	43.0033	26.1205	26.9425	56.9557
ENSG00000051128	HOMER3	19:18929200-18941261	10.8109	16.4558	11.5569	7.96017	9.17458	6.22425
ENSG00000051180	RAD51	15:40694773-40732339	10.7148	11.1195	12.6711	7.60422	9.04184	6.36746
ENSG00000051341	POLQ	3:121431426-121546641	4.01488	4.26037	4.31002	4.5233	3.30863	3.36272
ENSG00000051382	PIK3CB	3:138652698-138834938	12.878	14.4253	13.2439	11.0847	15.3163	20.0443
ENSG00000051523	CYBA	16:88643282-88651152	69.4889	58.1705	57.9153	70.6172	68.3846	66.9442
ENSG00000051596	THOC3	5:175917872-176034680	26.9347	31.5793	27.7324	22.5682	21.8884	28.4929
ENSG00000051620	HEBP2	6:138403530-138422197	16.9794	15.7708	16.419	16.3437	17.9238	15.872
ENSG00000051825	MPHOSPH9	12:123152319-123244014	36.3705	37.6019	35.405	29.4977	35.3908	29.6455
ENSG00000052126	PLEKHA5	12:19129751-19376400	9.55882	11.4603	9.78045	12.1787	10.4622	12.9715
ENSG00000052344	PRSS8	16:31131432-31135762	0.268459	0.0550161	0.191878	0.208052	0.739734	0.353695
ENSG00000052723	SIKE1	1:114769478-114780685	8.93858	10.0452	9.33873	7.43297	9.37436	10.61
ENSG00000052749	RRP12	10:97356357-97426076	14.6659	15.8276	15.413	11.571	8.61748	13.9015
ENSG00000052795	FNIP2	4:158769137-158908049	3.50686	4.39904	4.01267	3.27768	2.57661	2.8528
ENSG00000052802	MSMO1	4:165327622-165343160	9.5139	6.84152	6.5686	25.2267	22.0514	25.9762
ENSG00000052841	TTC17	11:43358931-43494933	20.3483	21.9188	17.2421	22.8338	18.6945	20.66
ENSG00000052850	ALX4	11:44260443-44310166	3.9837	3.94793	4.0726	2.42946	4.11297	2.54572
ENSG00000053108	FSTL4	5:133196454-133612564	0.0708929	0.39838	0.0856728	0.0344094	0.516409	0.561121
ENSG00000053254	FOXN3	14:89124870-89619149	13.2271	13.5972	7.38473	11.5481	9.99349	14.853
ENSG00000053328	METTL24	6:110245927-110358272	0	0	0	0	0	0
ENSG00000053371	AKR7A2	1:19303964-19312146	20.2918	19.4784	17.984	17.9526	16.5112	17.3972
ENSG00000053372	MRTO4	1:19251538-19260128	30.7021	30.7747	28.8414	17.9892	17.4695	19.5309
ENSG00000053438	NNAT	20:37521214-37523693	2.74848	3.10411	2.09196	2.16029	2.2232	2.19062
ENSG00000053501	USE1	19:17215345-17219829	10.906	11.4125	10.5134	13.3469	7.9382	12.4138
ENSG00000053524	MCF2L2	3:183178042-183428778	1.92703	1.07754	1.25175	1.51327	1.82749	2.1397
ENSG00000053702	NRIP2	12:2825347-2835544	2.48505	3.66245	3.35428	2.47299	2.10199	2.62216
ENSG00000053747	LAMA3	18:23689442-23955066	4.75582	3.08261	2.9081	5.05399	5.12371	4.52785
ENSG00000053770	AP5M1	14:57268908-57298742	5.0586	4.9388	4.21824	3.98204	3.78268	4.43279
ENSG00000053900	ANAPC4	4:25377212-25418498	6.72523	7.22546	5.48824	5.25189	4.31099	6.2687
ENSG00000053918	KCNQ1	11:2444683-2849109	0.228861	0.147929	0.0995037	0.553366	0.344078	0.258739
ENSG00000054116	TRAPPC3	1:36136569-36156053	23.0937	23.7217	25.167	20.1794	18.9116	29.058
ENSG00000054118	THRAP3	1:36224415-36305357	25.1188	25.6382	21.4821	16.1702	14.5415	20.586
ENSG00000054148	PHPT1	9:136848723-136851027	25.6065	25.3645	27.3884	23.1338	24.0485	24.0443
ENSG00000054179	ENTPD2	9:137048097-137054045	0.44751	0.524556	0.531862	1.9524	2.56833	1.1969
ENSG00000054219	LY75	2:159803354-159904749	0	0	0	0	0	0
ENSG00000054267	ARID4B	1:235131633-235328219	12.4627	9.3363	14.3912	8.53483	8.98292	10.6816
ENSG00000054277	OPN3	1:241590101-241677376	6.73477	6.73717	6.87385	9.42616	9.98902	9.15725
ENSG00000054282	SDCCAG8	1:243256033-243500092	3.74895	5.59663	5.91319	5.10235	4.86763	7.08034
ENSG00000054356	PTPRN	2:219289622-219309648	1.90078	2.81152	3.82511	5.02613	6.52065	1.93304
ENSG00000054392	HHAT	1:210328251-210676296	0.381428	0.192781	0.723518	0.634722	0.451727	0.718566
ENSG00000054523	KIF1B	1:10210804-10381603	14.7384	13.8882	13.8288	12.5138	12.8126	13.7194
ENSG00000054598	FOXC1	6:1609971-1613897	3.9307	4.74098	4.16657	5.16961	5.09329	4.72367
ENSG00000054611	TBC1D22A	22:46762616-47175699	9.39898	7.84257	7.28491	7.30715	6.59438	9.37
ENSG00000054654	SYNE2	14:63852982-64226433	7.26997	7.5468	6.21984	9.52897	9.62465	8.95864
ENSG00000054654	SYNE2	14:63864387-63874006	0.157455	0	0.189942	0.227911	0.49942	0.124416
ENSG00000054690	PLEKHH1	14:67533300-67589612	0.316859	0.535539	0.372839	0.73541	0.254811	0.277046
ENSG00000054793	ATP9A	20:51596513-51768634	6.82581	5.12841	5.7661	7.96594	8.66591	8.48584
ENSG00000054796	SPO11	20:57329758-57343994	0	0	0	0	0	0
ENSG00000054803	CBLN4	20:55997439-56005472	0	0	0	0	0	0
ENSG00000054938	CHRDL2	11:74696428-74731385	0.0663257	0.0839843	0.0903605	0.501972	0	0
ENSG00000054965	FAM168A	11:73400486-73598189	6.33198	5.84437	6.23887	4.64167	5.71072	7.29562
ENSG00000054967	RELT	11:73376263-73397474	5.64232	8.76121	7.4941	4.51318	5.17288	4.99682
ENSG00000054983	GALC	14:87837819-87993665	0	0	0	0	0	0.0528086
ENSG00000055044	NOP58	2:202265715-202303666	38.4766	27.3336	29.5044	21.6634	19.6244	26.3567
ENSG00000055070	SZRD1	1:16352574-16398145	31.3981	39.8646	28.4007	20.7511	19.9627	29.3764
ENSG00000055118	KCNH2	7:150944960-150978315	0.260312	0.0407677	0.0743435	0.635462	0.867966	0.259709
ENSG00000055130	CUL1	7:148697913-148801036	18.087	19.6317	18.8329	15.285	12.967	16.5387
ENSG00000055147	FAM114A2	5:153990127-154038936	4.38244	2.97199	3.81526	3.25802	2.92365	5.15633
ENSG00000055163	CYFIP2	5:157266078-157395595	1.74819	1.22217	1.78052	3.05273	4.81375	4.32232
ENSG00000055208	TAB2	6:149218640-149411613	11.455	11.6316	10.2941	11.2448	9.63873	9.16453
ENSG00000055211	GINM1	6:149566293-149591748	11.0322	12.9017	11.5679	11.5231	10.7375	13.1926
ENSG00000055332	EIF2AK2	2:37099209-37157065	12.2073	13.6992	12.7386	15.6764	12.8822	8.25459
ENSG00000055483	USP36	17:78787380-78841441	28.2288	27.5458	28.3956	23.4841	24.085	30.4895
ENSG00000055609	KMT2C	7:152134921-152436005	14.7873	19.944	18.2757	21.1555	16.5007	24.9528
ENSG00000055732	MCOLN3	1:85018081-85048499	0.620307	0.286666	0.597782	0.821294	0.62089	0.699358
ENSG00000055813	CCDC85A	2:56184122-56386173	0	0	0	0	0	0
ENSG00000055917	PUM2	2:20248690-20352234	24.9707	26.3904	24.0783	27.5538	26.0436	30.2378
ENSG00000055950	MRPL43	10:100969457-100987515	25.1476	20.8352	27.8214	31.4737	21.7151	28.7043
ENSG00000055955	ITIH4	3:52812974-52831479	0.681868	0.393926	1.2116	0.734889	0.340439	1.5253
ENSG00000055957	ITIH1	3:52777591-52792068	0	0	0	0	0	0
ENSG00000056050	C4orf27	4:169729464-169757953	15.1299	11.0543	11.5254	19.413	9.56123	10.4626
ENSG00000056097	ZFR	5:32354349-32444761	27.9843	29.4206	28.9466	23.3457	20.8216	21.9049
ENSG00000056277	ZNF280C	X:130202710-130268899	1.71907	3.41205	2.91137	2.73814	2.47723	1.55177
ENSG00000056291	NPFFR2	4:72031803-72148067	0	0	0	0	0	0
ENSG00000056487	PHF21B	22:44881161-45009999	0	0	0	0.0148724	0.138064	0
ENSG00000056558	TRAF1	9:120902392-120929173	0.140463	0.196351	0.114522	0.0794198	0.0821471	0.149922
ENSG00000056586	RC3H2	9:122844555-122905341	12.9068	14.8743	12.4624	11.4358	12.5571	11.8294
ENSG00000056736	IL17RB	3:53846579-53865800	0.831229	0.852009	0.834659	1.02135	0.782466	0.353371
ENSG00000056972	TRAF3IP2	6:111556453-111606278	4.4351	4.3619	3.86217	4.45862	3.76879	5.05512
ENSG00000056998	GYG2	X:2828787-2882818	2.49708	1.36986	1.41039	1.87108	3.35533	2.6435
ENSG00000057019	DCBLD2	3:98795940-98901689	12.7134	22.3745	20.4802	11.1485	7.03206	10.9465
ENSG00000057149	SERPINB3	18:63637718-63661963	0.0989421	0	0	0.0373322	0	0.100113
ENSG00000057252	SOAT1	1:179293713-179358680	9.13973	10.4379	10.1144	7.01015	6.88753	12.4406
ENSG00000057294	PKP2	12:32790744-32896840	2.5276	3.72732	2.13941	3.25266	3.01305	4.07824
ENSG00000057468	MSH4	1:75796881-75913238	0.0209508	0.117504	0.0256737	0	0.0276006	0.0504071
ENSG00000057593	F7	13:113105787-113120681	0	0	0	0	0	0
ENSG00000057608	GDI2	10:5765222-5842132	58.1128	57.3913	61.2646	56.5906	45.1168	67.1801
ENSG00000057657	PRDM1	6:106086319-106109939	1.3229	0.849515	2.74788	1.11549	1.74741	2.52242
ENSG00000057663	ATG5	6:106184475-106325820	13.627	10.7084	12.5794	13.1201	9.7164	13.6407
ENSG00000057704	TMCC3	12:94567123-94650562	0.506017	0.710599	0.98629	0.895934	0.860446	0.927742
ENSG00000057757	PITHD1	1:23778404-23788232	19.4923	22.9943	22.4866	14.5918	13.2902	18.1438
ENSG00000057935	MTA3	2:42494568-42756947	9.73336	14.25	8.98643	12.0372	11.5412	9.52382
ENSG00000058056	USP13	3:179652754-179789401	8.62174	10.1647	8.10414	7.609	6.74439	6.82799
ENSG00000058063	ATP11B	3:182793499-182921635	7.71779	7.14519	9.90527	7.58552	7.64883	10.3057
ENSG00000058085	LAMC2	1:183186237-183244900	4.1762	7.96449	6.61344	2.5811	1.59521	2.15345
ENSG00000058091	CDK14	7:90466423-91210590	10.6334	14.3457	10.4225	8.58304	11.1918	9.8915
ENSG00000058262	SEC61A1	3:128051640-128071683	55.2097	62.0829	61.1332	35.6302	39.75	61.3534
ENSG00000058272	PPP1R12A	12:79773562-79935460	31.5878	30.5756	26.3727	28.9225	29.6241	25.0644
ENSG00000058335	RASGRF1	15:78959946-79090773	0	0.0294587	0	0	0.00694498	0
ENSG00000058404	CAMK2B	7:44217149-44334577	0	0	0	0	0.010688	0
ENSG00000058453	CROCC	1:16740272-16972979	5.57338	7.18173	5.12592	6.90049	6.32098	4.74231
ENSG00000058600	POLR3E	16:22297374-22335103	19.1897	16.8016	16.6025	20.0309	14.9732	15.8007
ENSG00000058668	ATP2B4	1:203626560-203744081	9.42412	6.96258	5.27684	7.06906	11.565	8.34654
ENSG00000058673	ZC3H11A	1:203795653-203854124	31.1111	36.8936	34.525	33.3747	31.8292	37.7323
ENSG00000058729	RIOK2	5:97160866-97183260	4.68422	6.11044	10.3171	6.50995	5.31821	9.37683
ENSG00000058799	YIPF1	1:53851718-53889834	2.63942	3.69065	2.17145	3.70206	3.34447	4.25797
ENSG00000058804	NDC1	1:53765459-53838860	21.1583	21.3001	26.9354	14.3544	15.8059	10.6026
ENSG00000058866	DGKG	3:186105667-186362237	0.611123	0.317103	1.90239	0.475161	0.518761	0.526181
ENSG00000059122	FLYWCH1	16:2911936-2951208	14.8654	13.7639	11.6938	12.6773	14.366	14.7236
ENSG00000059145	UNKL	16:1363204-1414751	11.4267	9.10673	10.1565	9.22183	19.5185	10.0367
ENSG00000059377	TBXAS1	7:139777050-140020325	0.138039	0.0579095	0.420577	0.223342	0.059542	0
ENSG00000059378	PARP12	7:140023743-140063721	3.14169	7.66916	5.86096	4.58983	4.49439	7.31005
ENSG00000059573	ALDH18A1	10:95605928-95656706	28.1715	28.002	26.8676	27.57	23.9113	28.9466
ENSG00000059588	TARBP1	1:234391312-234479103	7.21466	5.34856	6.81407	8.5703	6.66628	7.3943
ENSG00000059691	GATB	4:151670503-151761023	13.6318	11.5631	10.4162	13.4196	8.34287	15.2946
ENSG00000059728	MXD1	2:69897687-69942945	1.48009	2.92859	2.06414	2.02077	4.15658	3.25696
ENSG00000059758	CDK17	12:96278260-96400560	12.6857	15.6701	14.654	10.8942	12.3974	12.431
ENSG00000059769	DNAJC25	9:111631351-111654351	4.01355	3.94943	3.72971	2.0541	2.13354	3.15251
ENSG00000059804	SLC2A3	12:7919229-7936275	128.515	91.271	136.513	91.8382	166.979	280.061
ENSG00000059915	PSD	10:102402616-102421539	1.02723	0.585948	0.277894	0.584023	0.48038	0.602529
ENSG00000060069	CTDP1	18:79679800-79756623	7.42804	9.28455	7.11184	5.82216	5.94624	7.36823
ENSG00000060138	YBX3	12:10699088-10723312	130.674	115.35	122.454	84.9043	107.349	70.0698
ENSG00000060140	STYK1	12:10618938-10674318	0.272971	0.0646055	0.0846711	0.0702745	0.151686	0.859691
ENSG00000060237	WNK1	12:752592-911452	51.5581	49.51	46.1014	38.9057	43.8924	52.789
ENSG00000060303	RPS17P5	6:50857254-50857662	0	0	0	0	0	0
ENSG00000060339	CCAR1	10:68721011-68792377	12.0563	14.5017	15.8864	12.2309	10.2915	14.9633
ENSG00000060491	OGFR	20:62804834-62814000	12.482	14.388	11.3164	14.7567	10.9411	9.85542
ENSG00000060558	GNA15	19:3136192-3163769	0.202312	0.236442	0.123776	0.233691	0.257313	0
ENSG00000060566	CREB3L3	19:4153600-4173054	0.0534847	0	0.0327488	0.116508	0.0364079	0
ENSG00000060642	PIGV	1:26787471-26798398	2.43412	2.43693	1.24936	2.51671	3.22667	4.54422
ENSG00000060656	PTPRU	1:29236515-29326813	9.25179	7.24795	9.61837	12.0091	14.2734	7.82621
ENSG00000060688	SNRNP40	1:31259567-31296782	36.9506	44.9271	48.5252	34.5018	34.3003	43.2274
ENSG00000060709	RIMBP2	12:130396136-130716281	0	0	0	0	0	0
ENSG00000060718	COL11A1	1:102876466-103108496	0	0	0	0	0	0
ENSG00000060749	QSER1	11:32893177-32993316	14.0157	13.3365	14.8627	12.7666	13.113	10.7405
ENSG00000060762	MPC1	6:166364918-166383013	8.12281	7.92839	7.88176	6.2397	7.95509	14.1435
ENSG00000060971	ACAA1	3:38103128-38137242	18.3647	16.3612	16.7518	14.9644	12.8675	15.1912
ENSG00000060982	BCAT1	12:24810021-24949459	15.9258	14.4289	16.1643	11.8623	12.1737	14.8765
ENSG00000061273	HDAC7	12:47782721-47833132	31.1479	37.0889	34.1572	32.1379	28.9721	25.5043
ENSG00000061337	LZTS1	8:20246164-20303963	0.0241772	0	0	0.00925852	0	0
ENSG00000061455	PRDM6	5:123089120-123194266	0.376412	0.312702	0.565272	0.532054	1.03132	0.381906
ENSG00000061492	WNT8A	5:138083891-138092365	0	0	0	0	0	0
ENSG00000061656	SPAG4	20:35615891-35621049	10.3879	9.27361	9.90695	12.3323	12.6655	12.36
ENSG00000061676	NCKAP1	2:182909114-183038858	23.7778	28.662	26.1446	29.3542	26.5871	29.2942
ENSG00000061794	MRPS35	12:27710772-27756295	35.789	41.8897	39.75	40.7634	29.6799	49.3795
ENSG00000061918	GUCY1B3	4:155758991-155807591	0	0	0	0	0	0
ENSG00000061936	SFSWAP	12:131711080-131799737	12.0127	16.7394	11.4916	10.5831	11.5211	12.3922
ENSG00000061938	TNK2	3:195863363-195911945	14.7241	15.1795	10.8937	12.7268	14.0871	13.8986
ENSG00000061987	MON2	12:62466816-62600479	9.43707	12.2373	12.7663	12.344	11.5012	14.0311
ENSG00000062038	CDH3	16:68636188-68722616	0.186876	0.497931	0.779768	0.172902	0.126255	0.507128
ENSG00000062038	CDH3	16:68696143-68696923	0	0	0	0	0	0
ENSG00000062096	ARSF	X:3041470-3112726	0	0	0	0	0	0
ENSG00000062194	GPBP1	5:57173947-57264679	14.2074	16.6987	18.3911	16.4298	14.0816	15.3802
ENSG00000062282	DGAT2	11:75759511-75801535	0.665622	0.300157	0.246593	0.639302	0.469716	0.314429
ENSG00000062370	ZNF112	19:44326554-44367217	0.617434	0.576911	0.477402	0.52436	0.859125	0.552519
ENSG00000062485	CS	12:56271698-56300392	81.498	86.244	66.1165	73.046	65.8508	73.0419
ENSG00000062524	LTK	15:41503637-41513887	0.0810371	0.0822306	0.0495388	0.0755001	0.10424	0.015861
ENSG00000062582	MRPS24	7:43866557-43869893	76.5349	70.5286	74.0085	68.0775	69.4699	76.0377
ENSG00000062598	ELMO2	20:46366048-46432985	9.48563	10.7092	8.39903	10.4541	9.82196	8.47348
ENSG00000062650	WAPL	10:86435255-86521815	13.871	13.6696	14.3171	12.3809	12.3579	15.7126
ENSG00000062716	VMP1	17:59707191-59842255	89.0906	93.0693	83.4715	97.0445	103.37	89.8719
ENSG00000062725	APPBP2	17:60443148-60526219	3.21706	3.72177	3.09041	2.77923	2.72917	3.09663
ENSG00000062822	POLD1	19:50384203-50418018	19.302	18.6484	14.3474	14.2174	16.9983	12.511
ENSG00000063015	SEZ6	17:28954900-29006440	0.589122	0.990755	0.0481034	1.09776	0.572874	1.32867
ENSG00000063046	EIF4B	12:53006157-53042209	217.252	175.286	189.896	297.954	237.324	285.218
ENSG00000063127	SLC6A16	19:49289637-49325225	1.65598	0.69073	1.60626	0.553779	0.930537	0.315405
ENSG00000063169	GLTSCR1	19:47608195-47703277	1.26589	1.12117	1.96999	1.63609	1.33234	2.11905
ENSG00000063176	SPHK2	19:48619290-48630717	5.33138	5.08354	4.67988	3.4326	2.45022	3.91073
ENSG00000063177	RPL18	19:48615327-48619536	405.643	367.757	386.487	470.46	363.311	438.338
ENSG00000063180	CA11	19:48637941-48646312	1.67687	1.67995	1.02517	4.36538	7.23019	4.87512
ENSG00000063241	ISOC2	19:55452984-55462343	13.0553	14.5841	14.1798	8.60879	12.3781	14.3463
ENSG00000063244	U2AF2	19:55654145-55674715	52.9488	60.1359	47.7339	40.3196	32.2305	41.2694
ENSG00000063245	EPN1	19:55675225-55709858	35.2891	32.5173	24.3111	28.3896	21.9735	24.8376
ENSG00000063322	MED29	19:39391302-39400637	4.90419	5.23487	4.43879	4.46366	4.522	5.42289
ENSG00000063438	AHRR	5:304175-438291	1.95166	3.71157	1.7114	2.33449	1.79078	2.60808
ENSG00000063515	GSC2	22:19148575-19150283	0	0	0	0	0	0.0657826
ENSG00000063587	ZNF275	X:153334154-153360110	1.31973	1.45977	1.09877	2.09803	1.49725	1.39689
ENSG00000063601	MTMR1	X:150692970-150765103	7.86185	9.50066	8.20151	6.45209	6.37468	6.66405
ENSG00000063660	GPC1	2:240435670-240468078	25.0852	25.6336	19.8506	23.7354	27.8084	14.0108
ENSG00000063761	ADCK1	14:77800082-77935012	1.90687	1.59756	1.70073	1.92713	1.63692	1.15231
ENSG00000063854	HAGH	16:1795619-1827194	10.7283	10.4824	9.15207	12.1006	12.6912	14.1342
ENSG00000063978	RNF4	4:2462219-2625320	25.4742	19.3276	22.4447	28.2084	22.8053	22.5232
ENSG00000064012	CASP8	2:201233442-201287711	7.63189	18.7448	11.4146	7.76165	6.18934	10.1583
ENSG00000064042	LIMCH1	4:41359606-41700044	70.0548	66.1826	68.6638	45.9674	56.661	60.9764
ENSG00000064102	ASUN	12:26905180-26938326	29.0569	33.5855	33.8512	37.5192	30.6139	48.0472
ENSG00000064115	TM7SF3	12:26973194-27014434	36.9986	29.3092	27.7164	40.5143	42.504	40.0376
ENSG00000064195	DLX3	17:49990004-49995224	0.571142	0.453097	0.395684	0.717585	0.814515	0.237385
ENSG00000064199	SPA17	11:124673797-124697518	0	0.302583	0.131316	0.567091	0.13902	0.454286
ENSG00000064201	TSPAN32	11:2301996-2318200	0.061637	0	0	0.0941045	0.419408	0.162251
ENSG00000064205	WISP2	20:44714843-44728509	22.4905	17.4752	20.7597	31.0574	45.1871	30.7557
ENSG00000064218	DMRT3	9:976963-991731	0	0	0	0	0	0
ENSG00000064225	ST3GAL6	3:98732235-98821201	0.130863	0.550489	0.976181	0.525344	0.363487	0.122432
ENSG00000064270	ATP2C2	16:84368526-84464187	0.480029	0.340942	0.517653	1.02819	0.577883	0.625612
ENSG00000064300	NGFR	17:49495292-49515017	1.17673	0.894866	0.793076	1.14215	1.05128	0.447178
ENSG00000064309	CDON	11:125955795-126063335	5.07112	5.14286	5.91189	5.95314	9.76554	6.87423
ENSG00000064313	TAF2	8:119730774-119832863	8.40892	9.30338	9.43755	6.70748	7.07796	9.92406
ENSG00000064393	HIPK2	7:139561569-139777778	4.74466	5.39863	5.17524	4.00457	4.9242	3.1558
ENSG00000064419	TNPO3	7:128954179-129055173	17.1277	18.9156	17.8233	16.6302	13.6314	16.4214
ENSG00000064489	BORCS8-MEF2B	19:19145566-19192158	1.04421	2.7994	4.12225	3.47845	0.737093	2.97783
ENSG00000064490	RFXANK	19:19192228-19201869	9.82322	9.00933	6.54592	7.40093	7.83378	11.0652
ENSG00000064545	TMEM161A	19:19119168-19138513	10.0262	11.1306	8.04421	9.82581	7.08403	9.90275
ENSG00000064547	LPAR2	19:19623667-19628930	1.36495	1.29074	1.21258	2.41683	3.02212	3.58497
ENSG00000064601	CTSA	20:45890143-45898820	57.4582	51.6699	59.6983	62.9617	69.5401	72.2964
ENSG00000064607	SUGP2	19:18990887-19034023	14.916	14.7911	16.6461	16.5507	16.9353	18.6376
ENSG00000064651	SLC12A2	5:128083765-128189688	4.8242	7.02879	6.01817	2.96884	4.01818	3.44462
ENSG00000064652	SNX24	5:122843438-123029354	9.86771	7.78027	6.41024	8.71134	10.0769	12.5471
ENSG00000064655	EYA2	20:46894623-47188844	0	0	0	0	0	0
ENSG00000064666	CNN2	19:1026580-1039068	96.0796	97.079	90.4809	73.3864	66.4366	54.9698
ENSG00000064687	ABCA7	19:1040100-1065572	11.0294	9.99382	12.4877	12.4495	18.9171	18.5813
ENSG00000064692	SNCAIP	5:122311353-122464219	0	0	0.0581366	0	0	0
ENSG00000064703	DDX20	1:111755244-111768016	4.98894	5.43936	4.73124	4.28828	3.81905	3.12351
ENSG00000064726	BTBD1	15:83016421-83067354	28.1266	30.3106	32.2992	30.3178	24.894	28.6469
ENSG00000064763	FAR2	12:29149102-29340980	1.13679	1.02342	0.747204	0.759422	0.605773	1.47105
ENSG00000064787	BCAS1	20:53936776-54070594	0	0.0761361	0.0131738	0	0.00709323	0
ENSG00000064835	POU1F1	3:87259403-87276587	0	0	0	0	0	0.123505
ENSG00000064886	CHI3L2	1:111200770-111243440	0	0	0.0658838	0	0	0
ENSG00000064932	SBNO2	19:1107635-1174283	35.6863	32.1888	26.6549	22.9263	27.5657	31.2305
ENSG00000064933	PMS1	2:189784084-189877629	9.60944	8.13686	7.44268	13.0525	11.5513	8.51986
ENSG00000064961	HMG20B	19:3572776-3579088	69.7349	60.3777	54.1332	83.4187	72.5976	77.62
ENSG00000064989	CALCRL	2:187343128-187448460	0	0	0	0	0	0
ENSG00000064995	TAF11	6:34877777-34888089	11.3748	10.9296	12.4296	4.71122	9.82062	14.5835
ENSG00000064999	ANKS1A	6:34889264-35091413	5.28822	4.69781	3.88804	5.20429	4.95433	4.238
ENSG00000065000	AP3D1	19:2100987-2164465	58.7715	58.8467	49.7468	49.1785	49.0627	56.344
ENSG00000065029	ZNF76	6:35258908-35295985	8.43071	7.56278	7.54672	8.70465	7.40459	7.60412
ENSG00000065054	SLC9A3R2	16:2025355-2039026	16.2489	14.2317	12.8261	15.7843	13.6476	8.00236
ENSG00000065057	NTHL1	16:2039814-2047866	13.4262	15.2513	13.7282	13.3362	11.5956	10.7024
ENSG00000065060	UHRF1BP1	6:34792014-34883138	8.62253	7.98876	8.16514	6.32582	6.90186	5.19416
ENSG00000065135	GNAI3	1:109548610-109618321	2.08336	2.46952	2.7188	2.10203	2.28996	2.36531
ENSG00000065150	IPO5	13:97953657-98024297	48.0601	49.6014	49.6543	55.4821	46.0859	47.6868
ENSG00000065154	OAT	10:124397302-124418976	10.5055	10.7416	12.279	12.0675	11.269	11.7072
ENSG00000065183	WDR3	1:117929719-117966542	13.5162	14.1047	13.569	14.4553	10.5069	15.6902
ENSG00000065243	PKN2	1:88684221-88836255	12.4989	12.6377	13.6013	14.1977	11.5937	16.8897
ENSG00000065268	WDR18	19:984270-998438	17.4187	16.5152	15.0423	9.64291	13.3505	18.8992
ENSG00000065308	TRAM2	6:52497401-52576915	3.61906	3.89455	3.8031	2.01425	3.12221	2.02594
ENSG00000065320	NTN1	17:9021541-9244000	0.364197	0.464161	0.693835	0.634276	0.772732	0.389868
ENSG00000065325	GLP2R	17:9822205-9892102	2.19741	1.88819	3.42911	2.02105	2.16816	2.20671
ENSG00000065328	MCM10	10:13161553-13211104	7.10867	8.68232	9.17651	4.73928	5.47731	4.44838
ENSG00000065357	DGKA	12:55927318-55954027	12.5806	11.8578	11.7529	15.875	19.9952	15.7565
ENSG00000065361	ERBB3	12:56079856-56103505	0.483156	0.616334	0.283211	1.37013	0.942105	1.48927
ENSG00000065371	ROPN1	3:123968520-123992178	0	0	0	0	0	0.0374091
ENSG00000065413	ANKRD44	2:196967016-197311173	1.31889	4.59132	1.55195	1.66419	1.1966	9.66646
ENSG00000065427	KARS	16:75627473-75648643	58.6415	59.0601	59.2214	64.1838	42.0374	55.0504
ENSG00000065457	ADAT1	16:75596980-75623300	15.9842	14.5229	12.81	12.5467	11.4948	14.2152
ENSG00000065485	PDIA5	3:123067061-123225227	10.501	8.25447	10.9499	11.1118	11.543	13.9135
ENSG00000065491	TBC1D22B	6:37257771-37332970	2.6938	2.12285	2.07251	2.80037	3.03184	2.87044
ENSG00000065518	NDUFB4	3:120596308-120602500	24.6258	28.1711	24.5051	27.039	24.0426	34.466
ENSG00000065526	SPEN	1:15847863-15940460	15.3532	17.7652	16.5963	12.4908	18.411	12.0219
ENSG00000065534	MYLK	3:123610048-123884331	1.43365	1.60204	0.83863	1.63856	0.913387	0.839703
ENSG00000065548	ZC3H15	2:186486155-186509363	29.8047	34.6404	31.5966	26.8249	21.8534	28.4376
ENSG00000065559	MAP2K4	17:12020823-12143830	6.68655	6.69354	7.96762	4.64489	4.85931	6.5785
ENSG00000065600	TMEM206	1:212363930-212414901	5.38789	3.46949	4.74117	3.7299	3.59756	4.01946
ENSG00000065609	SNAP91	6:83552879-83709691	0	0	0	0	0	0
ENSG00000065613	SLK	10:103967200-104029233	5.48156	6.41023	6.25912	5.23388	5.81194	5.35476
ENSG00000065615	CYB5R4	6:83859642-83967424	4.22398	7.10329	5.04466	3.6971	3.22354	3.20879
ENSG00000065618	COL17A1	10:104031285-104086002	0.151438	0.466771	0.33803	0.0791665	0.267646	0.275434
ENSG00000065621	GSTO2	10:104268872-104304945	0.0259025	0.0571671	0.05674	0.0904518	0.477038	0.162198
ENSG00000065665	SEC61A2	10:12129636-12169961	2.34329	1.79021	2.9204	3.07897	3.95192	2.30407
ENSG00000065675	PRKCQ	10:6427142-6580301	0	0	0	0	0	0
ENSG00000065717	TLE2	19:2997637-3047635	3.11186	4.72862	2.41267	6.43354	7.58061	4.89495
ENSG00000065802	ASB1	2:238426741-238452250	9.50647	9.65492	10.3188	10.519	7.91751	7.19604
ENSG00000065809	FAM107B	10:14518556-14774897	23.5181	31.1164	26.8535	13.6723	20.1857	19.2962
ENSG00000065833	ME1	6:83210388-83431071	11.5168	9.84781	9.67408	12.7024	10.5881	11.8021
ENSG00000065882	TBC1D1	4:37891086-38139175	7.02456	9.43815	9.35939	10.8213	8.76044	5.93575
ENSG00000065883	CDK13	7:39950036-40097134	7.67396	8.03081	7.64201	8.38307	7.5398	7.53083
ENSG00000065911	MTHFD2	2:74198561-74217565	84.7349	85.174	86.3195	75.1515	67.1979	82.8459
ENSG00000065923	SLC9A7	X:46599251-46759172	6.92538	6.57895	5.33999	6.42466	5.69978	3.91381
ENSG00000065970	FOXJ2	12:8032702-8055503	5.20248	3.91427	5.18314	5.1276	5.1591	4.48683
ENSG00000065978	YBX1	1:42682426-42702349	210.212	208.638	183.742	164.501	142.95	86.7675
ENSG00000065989	PDE4A	19:10416772-10469631	7.47458	6.39779	6.40382	7.89136	8.18496	5.41234
ENSG00000066027	PPP2R5A	1:212285536-212361863	10.2687	9.79344	9.47298	9.78563	9.59136	9.46855
ENSG00000066032	CTNNA2	2:79185230-80648861	0	0	0	0	0	0
ENSG00000066044	ELAVL1	19:7958578-8445041	22.3354	25.895	20.1596	16.1832	17.3187	18.4665
ENSG00000066056	TIE1	1:43300992-43323108	0	0	0	0	0	0.0178689
ENSG00000066084	DIP2B	12:50504984-50748667	15.8306	18.9441	16.6165	11.2123	16.7361	15.0785
ENSG00000066117	SMARCD1	12:50084971-50100712	26.0742	31.528	28.9006	21.8859	18.1774	21.714
ENSG00000066135	KDM4A	1:43650157-43705515	11.0119	14.0132	9.96933	7.83035	10.7164	8.76111
ENSG00000066136	NFYC	1:40691569-40771603	9.89558	13.7476	13.4929	10.1835	9.18182	11.6248
ENSG00000066185	ZMYND12	1:42430328-42456267	0	0	0	0	0	0.367799
ENSG00000066230	SLC9A3	5:473309-524332	0	0	0	0.0213919	0.591401	0.716841
ENSG00000066248	NGEF	2:232878685-233013272	6.05831	8.75329	6.95733	9.2214	5.58875	4.46461
ENSG00000066279	ASPM	1:197084127-197146694	9.98611	8.29066	9.34859	11.4234	9.37882	8.90286
ENSG00000066294	CD84	1:160541094-160579516	0	0	0	0	0	0
ENSG00000066322	ELOVL1	1:43363396-43368074	24.5136	24.3557	23.4886	21.575	17.1497	24.5639
ENSG00000066336	SPI1	11:47354859-47378576	0	0	0	0	0.0803537	0
ENSG00000066379	ZNRD1	6:30058898-30064909	21.1184	19.3591	19.2291	19.3478	14.1226	20.1896
ENSG00000066382	MPPED2	11:30384492-30586872	0.0865862	0	0.0640426	0.461671	0.204862	0.070707
ENSG00000066405	CLDN18	3:137998734-138033655	0.289672	0.189538	0.267461	0.511641	0.496426	0.108433
ENSG00000066422	ZBTB11	3:101648888-101677495	6.86399	6.89383	7.13234	7.67013	7.47632	8.26633
ENSG00000066427	ATXN3	14:92038651-92106621	2.92983	5.05917	6.26716	5.88263	5.81433	5.96138
ENSG00000066455	GOLGA5	14:92794230-92839963	7.17741	6.55552	5.68898	10.1868	7.07738	10.5949
ENSG00000066468	FGFR2	10:121478333-121598458	2.11231	1.13288	1.61557	1.177	1.51298	1.42529
ENSG00000066557	LRRC40	1:70144804-70205620	5.04357	4.5464	5.14861	4.32083	4.03063	4.67896
ENSG00000066583	ISOC1	5:129094750-129114028	7.57733	7.33494	7.98608	5.30599	7.44858	6.19134
ENSG00000066629	EML1	14:99737692-99942060	3.38262	4.9697	5.51119	3.79127	4.57533	4.8623
ENSG00000066651	TRMT11	6:125986429-126039276	9.19664	9.96396	9.73631	8.81961	8.14344	10.7825
ENSG00000066654	THUMPD1	16:20733663-20742084	15.677	17.358	15.5479	12.0507	11.5664	11.9835
ENSG00000066697	MSANTD3	9:100427155-100451711	15.4922	22.2072	19.2078	9.94586	11.4019	11.2279
ENSG00000066735	KIF26A	14:104138722-104180894	15.416	13.486	13.0384	12.5678	16.935	9.51311
ENSG00000066739	ATG2B	14:96279201-96363870	4.57259	4.90007	3.71263	3.78657	3.12754	3.81648
ENSG00000066777	ARFGEF1	8:67173510-67343677	6.27907	5.38166	6.95897	10.1715	7.3148	8.29492
ENSG00000066813	ACSM2B	16:20536225-20576427	0	0	0	0	0	0
ENSG00000066827	ZFAT	8:134477787-134713049	3.35013	2.87411	4.88668	2.25532	3.11102	3.45608
ENSG00000066855	MTFR1	8:65644733-65771261	16.9006	19.8632	20.6406	15.1028	18.5614	21.2223
ENSG00000066923	STAG3	7:100177562-100221488	4.13133	2.91893	3.29711	3.27587	4.37253	3.87871
ENSG00000066926	FECH	18:57548282-57586772	5.66589	3.82505	4.29892	3.49881	4.60162	2.55728
ENSG00000066933	MYO9A	15:71822288-72118577	5.11187	8.46731	6.86024	6.40691	6.89945	7.87059
ENSG00000067048	DDX3Y	Y:12904107-12920478	0	0	0	0	0	0
ENSG00000067057	PFKP	10:3066332-3137712	96.4792	105.192	93.8753	91.8029	82.2336	81.9461
ENSG00000067064	IDI1	10:1039907-1049170	6.90823	5.05733	4.6904	13.2421	13.1673	14.4537
ENSG00000067066	SP100	2:230415941-230544090	6.97935	7.5896	5.60431	8.13389	7.46658	5.32188
ENSG00000067082	KLF6	10:3775995-3785281	7.7556	10.1214	10.0663	7.61626	6.0812	7.33019
ENSG00000067113	PLPP1	5:55424853-55535050	3.00075	7.25038	4.50649	4.61389	3.32083	5.20568
ENSG00000067141	NEO1	15:73051709-73305206	1.6679	2.03566	2.22894	1.96613	1.93827	2.37472
ENSG00000067167	TRAM1	8:70573441-70608387	19.4382	22.5172	23.7033	17.0509	20.6577	29.3327
ENSG00000067177	PHKA1	X:72578813-72714319	4.04296	4.12034	3.57751	4.34612	3.68894	4.32272
ENSG00000067182	TNFRSF1A	12:6328756-6342114	41.7731	44.5283	36.956	42.084	57.3386	43.9025
ENSG00000067191	CACNB1	17:39173455-39197703	3.22296	2.09054	2.46926	3.1822	4.96833	2.78312
ENSG00000067208	EVI5	1:92508695-92792404	6.96177	8.08324	6.87388	7.26306	6.88405	5.64044
ENSG00000067221	STOML1	15:73978922-73994622	2.56232	3.00874	1.66429	1.57357	1.73632	3.20622
ENSG00000067225	PKM	15:72199028-72231822	976.095	979.631	947.723	909.775	891.037	802.906
ENSG00000067248	DHX29	5:55256244-55307722	2.33519	2.44243	2.16645	2.28519	1.88573	2.22312
ENSG00000067334	DNTTIP2	1:93866282-93879918	14.5634	19.9672	19.2321	18.2149	13.8103	19.525
ENSG00000067365	METTL22	16:8621682-8649654	9.06291	5.80174	7.53384	11.2431	10.69	11.8708
ENSG00000067369	TP53BP1	15:43403060-43510728	20.9178	19.6035	17.9283	18.587	17.8813	20.5215
ENSG00000067445	TRO	X:54920461-54931431	0.0308121	0.418032	0	0.204001	0.0441949	0
ENSG00000067533	RRP15	1:218285286-218337983	6.47767	7.26918	6.00832	2.27738	4.61404	4.80414
ENSG00000067560	RHOA	3:49359144-49412998	165.372	165.162	168.272	172.106	164.853	198.142
ENSG00000067596	DHX8	17:43483864-43544463	15.8047	16.415	15.3492	13.4815	16.2834	15.8883
ENSG00000067601	PMS2P4	7:67295607-67302907	2.49276	1.46204	0.282707	1.93005	1.07911	2.87206
ENSG00000067606	PRKCZ	1:2050469-2185395	5.24316	9.15584	4.94253	3.78669	6.49098	3.72567
ENSG00000067646	ZFY	Y:2935280-2982506	0	0	0	0	0	0
ENSG00000067704	IARS2	1:220094101-220148041	31.8474	26.6401	28.9467	36.5823	29.6672	36.5396
ENSG00000067715	SYT1	12:78863992-79452008	0.0145144	0.0203494	0.0712091	0	0.0383176	0.0116487
ENSG00000067798	NAV3	12:77830904-78213008	3.40794	5.01904	2.81373	2.53813	3.08581	4.35931
ENSG00000067829	IDH3G	X:153785765-153794523	15.3667	16.5959	16.1893	15.8968	15.8712	13.3817
ENSG00000067836	ROGDI	16:4796967-4802950	3.47924	2.60766	3.86879	3.61116	4.82227	3.72582
ENSG00000067840	PDZD4	X:153802165-153830565	0.165195	0.159893	0.171045	0.368371	0.368515	0.317107
ENSG00000067842	ATP2B3	X:153517675-153582939	0	0	0	0	0.0202151	0.0245672
ENSG00000067900	ROCK1	18:20946905-21111851	6.83555	7.93096	8.1159	5.9357	8.09447	7.98557
ENSG00000067955	CBFB	16:67029115-67101058	24.9911	30.075	26.6766	24.3702	20.8949	19.7334
ENSG00000067992	PDK3	X:24465220-24539837	8.11744	7.78886	10.3832	13.736	15.8408	11.3199
ENSG00000068001	HYAL2	3:50317789-50322906	17.5853	17.8062	15.6664	16.4457	21.3173	17.4697
ENSG00000068024	HDAC4	2:239048167-239401654	43.2614	33.021	12.2056	28.2928	29.008	25.9809
ENSG00000068028	RASSF1	3:50329781-50340980	19.6623	16.7501	16.1207	18.3232	18.315	18.511
ENSG00000068078	FGFR3	4:1793306-1808872	2.49877	3.91649	2.67037	3.68385	4.85648	2.15551
ENSG00000068079	IFI35	17:43006724-43014456	3.51507	2.28687	3.4879	3.71028	4.7047	4.27445
ENSG00000068097	HEATR6	17:60043193-60078931	4.47257	7.60715	5.43806	5.51069	4.88787	7.1443
ENSG00000068120	COASY	17:42561466-42566277	42.2865	33.5757	32.9999	37.9127	43.2602	47.3403
ENSG00000068137	PLEKHH3	17:42667913-42676994	14.9788	14.0901	11.1492	16.1374	17.0717	10.0091
ENSG00000068305	MEF2A	15:99565416-99716466	15.3444	17.5716	19.3519	14.2568	15.2362	12.9584
ENSG00000068308	OTUD5	X:48922027-48958386	10.5553	11.4833	10.5608	11.9497	10.8055	11.7149
ENSG00000068323	TFE3	X:49028725-49043486	12.0362	13.987	12.157	11.1425	12.9765	12.8648
ENSG00000068354	TBC1D25	X:48539456-48562609	4.43686	3.31795	2.94522	3.29658	2.87939	4.30545
ENSG00000068366	ACSL4	X:109624243-109733403	35.2847	36.3422	36.2582	48.6878	47.1522	61.8235
ENSG00000068383	INPP5A	10:132537819-132783480	5.34872	5.58129	4.80944	3.32153	2.49764	2.94494
ENSG00000068394	GPKOW	X:49113388-49123801	7.7285	7.00725	7.41136	9.43422	7.43601	9.22394
ENSG00000068400	GRIPAP1	X:48973719-49002264	9.06412	10.4035	10.9968	8.72252	8.92972	11.9219
ENSG00000068438	FTSJ1	X:48476020-48486364	22.5784	25.416	21.6222	15.9113	20.8663	16.688
ENSG00000068489	PRR11	17:59155498-59204705	18.1154	18.1254	17.8934	24.2846	17.088	13.3833
ENSG00000068615	REEP1	2:86213992-86338083	0.288141	0.236686	0.295298	0.537267	0.533102	0.674173
ENSG00000068650	ATP11A	13:112690328-112887168	9.22818	9.67243	7.59213	6.36645	9.07127	8.25966
ENSG00000068650	ATP11A	13:112696830-112717675	0	0	0	0.258812	0	0
ENSG00000068654	POLR1A	2:86020215-86106155	14.2633	16.0703	15.192	8.23875	8.17027	13.3405
ENSG00000068697	LAPTM4A	2:20032649-20052028	48.6406	42.5444	47.164	42.8023	48.6643	64.4508
ENSG00000068724	TTC7A	2:46916156-47076137	7.88218	9.34366	7.99531	6.82084	7.78757	5.72645
ENSG00000068745	IP6K2	3:48688002-48740353	37.5809	32.9552	31.6946	36.072	37.266	40.8143
ENSG00000068781	STON1-GTF2A1L	2:48529924-48776517	1.5457e-06	0.0269573	4.14766e-07	4.74397e-77	1.62501e-43	0.0616944
ENSG00000068784	SRBD1	2:45388679-45612165	7.4319	6.12883	7.04675	7.12468	5.48464	7.50661
ENSG00000068796	KIF2A	5:62306161-62537249	12.8011	12.8918	10.7109	12.226	12.2875	14.2747
ENSG00000068831	RASGRP2	11:64726910-64745456	0.0623512	0	0.131765	0	0.127525	0
ENSG00000068878	PSME4	2:53864066-53970840	18.6115	17.766	18.3766	17.0453	19.2957	17.9819
ENSG00000068885	IFT80	3:160256985-160399880	7.60046	8.82752	11.2516	10.3516	8.90483	12.8207
ENSG00000068903	SIRT2	19:38878554-38899862	4.21581	4.00314	4.01336	4.43368	4.25529	7.60245
ENSG00000068912	ERLEC1	2:53787043-53818819	11.5445	12.6474	11.9075	12.861	12.2872	16.7369
ENSG00000068971	PPP2R5B	11:64917552-64934473	3.23638	4.46244	5.35142	2.87989	4.35838	3.30525
ENSG00000068976	PYGM	11:64746388-64760297	0.843992	0.0752236	0.367739	0.247013	0.150445	0.0955101
ENSG00000068985	PAGE1	X:49687449-49695993	0	0	0	0.115871	0	0
ENSG00000069011	PITX1	5:135027734-135034813	28.1643	28.2274	22.6134	19.2944	22.6446	18.8559
ENSG00000069018	TRPC7	5:136213319-136365537	0	0	0	0	0	0
ENSG00000069020	MAST4	5:66596360-67169595	1.27986	1.1745	0.973312	0.947987	1.30288	1.31738
ENSG00000069122	ADGRF5	6:46852511-46954943	0	0	0	0	0	0
ENSG00000069188	SDK2	17:73334383-73644089	0.0287709	0	0	0.0325014	0.00793685	0.0048193
ENSG00000069206	ADAM7	8:24440929-24526970	0	0	0	0.0309907	0	0
ENSG00000069248	NUP133	1:229440259-229508341	13.5424	14.6837	13.7407	14.5315	10.6633	16.0089
ENSG00000069275	NUCKS1	1:205712818-205750276	42.8184	40.3948	46.6036	34.511	44.6732	41.2896
ENSG00000069329	VPS35	16:46656131-46689518	54.7248	47.3736	53.3277	57.099	42.9524	68.3824
ENSG00000069345	DNAJA2	16:46955361-46973788	25.2638	26.7063	25.6437	21.4988	19.7484	23.1013
ENSG00000069399	BCL3	19:44747704-44760044	7.56549	6.80703	5.29819	9.67061	14.308	8.76644
ENSG00000069424	KCNAB2	1:5991465-6101193	9.62368	9.20193	6.83007	9.58612	12.1786	7.94936
ENSG00000069431	ABCC9	12:21797400-21941402	1.8149	1.98661	2.10718	1.81681	1.89941	1.73292
ENSG00000069482	GAL	11:68683778-68691175	43.6059	40.2027	35.0523	32.6238	30.3107	28.9897
ENSG00000069493	CLEC2D	12:9664968-9699555	0.518615	0.178682	0.240474	0.365138	1.3838	0.443422
ENSG00000069509	FUNDC1	X:44523638-44543001	6.1863	7.05899	7.74724	6.16434	4.81881	8.35309
ENSG00000069535	MAOB	X:43766610-43882447	1.55889	1.87922	1.20562	2.54015	2.03202	2.25759
ENSG00000069667	RORA	15:60488283-61229319	3.10335	3.39491	1.55932	2.7471	2.8712	5.06356
ENSG00000069696	DRD4	11:637292-640706	1.08167	0.958447	0.55579	1.07089	1.78198	1.00052
ENSG00000069702	TGFBR3	1:91680342-91906335	5.67583	5.87655	3.3825	6.82576	5.65493	8.38405
ENSG00000069712	KIAA1107	1:92167051-92184723	0.102475	0.0615732	0.0359052	0.31365	0.154561	0.152734
ENSG00000069764	PLA2G10	16:14672544-14694669	0	0	0	0	0	0
ENSG00000069812	HES2	1:6412417-6424670	0.584974	2.06002	1.00483	1.56441	2.2152	2.43234
ENSG00000069849	ATP1B3	3:141876123-141926514	47.8679	46.512	48.2077	39.6031	39.066	18.1472
ENSG00000069869	NEDD4	15:55826921-55993746	66.5743	65.5247	74.0791	61.6744	63.5738	68.1402
ENSG00000069943	PIGB	15:55318959-55355648	6.68081	4.98817	5.60521	5.09839	7.30506	7.26585
ENSG00000069956	MAPK6	15:51952105-52067372	19.28	26.1674	22.7392	13.3156	15.6273	21.8474
ENSG00000069966	GNB5	15:52115104-52191369	15.6816	17.2005	14.9258	17.0003	14.9442	14.4611
ENSG00000069974	RAB27A	15:55202965-55319113	6.07279	7.69279	6.77013	6.47644	7.25239	7.691
ENSG00000069998	CECR5	22:17137510-17165287	14.7054	12.7197	12.6509	13.2042	10.3982	10.4779
ENSG00000070010	UFD1L	22:19449909-19479215	16.7629	15.2839	13.9685	14.4367	11.6551	23.6138
ENSG00000070018	LRP6	12:12116024-12267012	11.1552	9.86978	8.36527	7.14087	7.61457	10.6369
ENSG00000070019	GUCY2C	12:14612631-14696585	0	0	0	0	0	0
ENSG00000070031	SCT	11:626430-627143	0	0	0	0	0	0.503524
ENSG00000070047	PHRF1	11:576485-612222	17.0393	19.5178	14.1439	16.9865	16.0937	15.7999
ENSG00000070061	IKBKAP	9:108867516-108934116	9.38726	9.49007	8.46572	10.6705	7.32989	14.3454
ENSG00000070081	NUCB2	11:17208152-17349974	11.4756	14.2399	12.7007	19.0568	19.0564	16.354
ENSG00000070087	PFN2	3:149964903-150050788	53.0961	53.7476	54.1421	46.0385	47.8222	47.3339
ENSG00000070159	PTPN3	9:109375465-109498313	2.88811	2.7093	2.7096	3.81612	3.32527	3.28506
ENSG00000070182	SPTB	14:64746282-64879883	1.70269	1.20596	0.714209	1.00347	0.772958	0.912237
ENSG00000070190	DAPP1	4:99816832-99870154	0.023381	0.0781439	0.0620662	0	0.0517533	0
ENSG00000070193	FGF10	5:44303543-44389706	0	0	0	0	0	0
ENSG00000070214	SLC44A1	9:105244621-105439171	8.94285	7.99912	8.33286	8.21938	10.8037	9.91652
ENSG00000070269	TMEM260	14:56488353-56650606	2.83238	1.5696	1.59826	1.70736	2.75912	2.20101
ENSG00000070366	SMG6	17:2059838-2303771	4.10594	3.61471	5.55379	3.04019	4.82257	4.3467
ENSG00000070367	EXOC5	14:57200506-57269008	12.2895	17.1513	15.1655	11.3497	10.7249	7.72752
ENSG00000070371	CLTCL1	22:19179472-19291716	3.49766	2.96339	3.5174	3.20574	3.64132	2.75897
ENSG00000070388	FGF22	19:639878-644371	0.105376	0.086689	0.106552	0.214635	0.468517	0.168451
ENSG00000070404	FSTL3	19:676364-683399	19.4751	24.3769	19.2753	16.7236	23.6488	11.8959
ENSG00000070413	DGCR2	22:19036281-19122454	8.55413	8.27528	5.63692	3.78593	5.03004	6.51501
ENSG00000070423	RNF126	19:647525-663277	25.3329	22.985	21.1193	22.4331	17.3761	17.008
ENSG00000070444	MNT	17:2384059-2401118	7.85527	7.17906	7.74226	9.5988	7.84783	7.59898
ENSG00000070476	ZXDC	3:126437600-126475919	6.98182	9.24481	7.10349	7.98293	7.93407	10.213
ENSG00000070495	JMJD6	17:76712831-76726799	26.7856	35.5874	31.4703	22.3262	28.0286	34.3504
ENSG00000070501	POLB	8:42338453-42371808	11.433	9.60651	9.3255	8.61208	8.64615	9.50872
ENSG00000070526	ST6GALNAC1	17:76624760-76643838	0	0	0	0.0474339	0.157508	0.0970571
ENSG00000070540	WIPI1	17:68420947-68457513	4.82719	3.16455	5.05979	7.44694	7.05141	8.26463
ENSG00000070601	FRMPD1	9:37650999-37746904	0	0	0	0	0	0
ENSG00000070610	GBA2	9:35736865-35749228	15.705	16.2551	15.507	16.9831	14.5985	18.9496
ENSG00000070614	NDST1	5:150485817-150558211	11.6402	13.5588	8.65292	5.67759	6.56714	8.59933
ENSG00000070614	NDST1	5:150550413-150550899	0.295484	0	0	1.21939	0.542126	0
ENSG00000070669	ASNS	7:97852117-97872542	24.2446	20.5066	19.0148	30.8169	19.6889	23.9341
ENSG00000070718	AP3M2	8:42152945-42171673	6.18846	6.0374	5.8653	4.84196	6.56838	5.96437
ENSG00000070729	CNGB1	16:57882339-57971116	0.338018	0.0859518	0.0859719	2.27273	1.31448	0.115186
ENSG00000070731	ST6GALNAC2	17:76563709-76586956	8.06295	8.36114	7.90441	11.0859	10.3495	9.81215
ENSG00000070748	CHAT	10:49609094-49665104	0.0339928	0.0476741	0	0.0516721	0	0.209007
ENSG00000070756	PABPC1	8:100685815-100722809	373.257	403.823	429.317	634.88	450.88	379.584
ENSG00000070759	TESK2	1:45343882-45491166	1.99247	1.7413	2.13962	3.80691	3.79079	2.44154
ENSG00000070761	CFAP20	16:58113587-58129450	13.6409	22.8552	13.1077	11.2515	10.1835	14.1634
ENSG00000070770	CSNK2A2	16:58157906-58197920	29.7496	31.2967	30.1633	27.9949	24.5207	24.0454
ENSG00000070778	PTPN21	14:88465777-88554733	2.52669	2.71524	2.57287	1.20258	1.59241	1.45327
ENSG00000070785	EIF2B3	1:44850521-44986722	14.4892	15.796	15.0602	10.8122	10.3112	13.7016
ENSG00000070808	CAMK2A	5:150219490-150290291	0.0488551	0.0859422	0.0597822	0.0387663	0.139028	0
ENSG00000070814	TCOF1	5:150357638-150400308	40.6083	42.6336	32.9251	33.5465	20.3654	23.7913
ENSG00000070831	CDC42	1:22052626-22092946	39.2623	42.0513	48.9767	31.1574	38.2208	52.7389
ENSG00000070882	OSBPL3	7:24796538-24981634	7.04396	6.3071	5.92369	5.62512	8.87131	5.84162
ENSG00000070886	EPHA8	1:22563563-22603594	0	0	0	0	0	0
ENSG00000070915	SLC12A3	16:56865206-56915850	0.0236866	0.0617881	0.0586257	0.0840479	0.102613	0.290705
ENSG00000070950	RAD18	3:8775401-8963773	20.9738	26.4595	24.7325	18.9401	18.4872	16.2476
ENSG00000070961	ATP2B1	12:89588048-89709300	67.129	63.4229	70.0641	50.7303	61.1611	75.7528
ENSG00000070985	TRPM5	11:2404514-2423045	0.0172481	0.0241819	0	0.0396023	0.0797347	0.0970188
ENSG00000071051	NCK2	2:105744896-105894274	2.39371	2.33528	2.33317	2.75671	2.44906	2.28043
ENSG00000071054	MAP4K4	2:101696849-101894689	15.8808	19.3488	16.4566	10.3788	13.8505	12.6447
ENSG00000071073	MGAT4A	2:98619105-98731126	0.305272	0.330437	0.170661	0.629184	0.56279	0.835201
ENSG00000071082	RPL31	2:101001714-101024032	253.366	198.586	204.184	328.096	284.616	300.591
ENSG00000071127	WDR1	4:10074338-10116949	52.3182	64.505	47.3166	36.1579	32.5053	35.0593
ENSG00000071189	SNX13	7:17790760-17940501	6.47614	10.5934	8.07098	4.14799	6.35987	6.49377
ENSG00000071203	MS4A12	11:60492777-60507430	0	0	0	0	0	0
ENSG00000071205	ARHGAP10	4:147732062-148072780	5.90779	6.85887	5.85785	5.45075	5.62893	5.8027
ENSG00000071242	RPS6KA2	6:166409363-166906451	0.512207	1.85516	0.478872	0.821324	1.43195	0.823198
ENSG00000071243	ING3	7:120950748-120977216	2.7866	4.05401	4.03579	2.17172	1.33559	2.42559
ENSG00000071246	VASH1	14:76762188-76783015	1.82942	1.25964	2.5814	1.6922	3.29473	2.38651
ENSG00000071282	LMCD1	3:8501706-8574673	5.04235	5.25565	3.7126	6.03812	4.27385	6.88821
ENSG00000071462	WBSCR22	7:73683024-73705161	83.4245	67.5428	56.1861	57.9118	57.3847	55.8107
ENSG00000071537	SEL1L	14:81471548-81533861	11.9362	13.5941	11.1993	9.0889	10.2139	12.6911
ENSG00000071539	TRIP13	5:892642-919357	43.5039	51.3901	45.9391	35.7098	26.6652	29.7118
ENSG00000071553	ATP6AP1	X:154428631-154436516	23.6685	20.476	24.7626	18.012	28.9901	23.7865
ENSG00000071564	TCF3	19:1609289-1652605	86.7469	81.5244	66.316	64.5331	49.4401	41.2017
ENSG00000071575	TRIB2	2:12716888-12742734	3.41057	4.01753	4.73993	1.82564	1.79193	2.60387
ENSG00000071626	DAZAP1	19:1407568-1435687	54.6733	50.3597	50.0723	46.7843	42.055	42.2871
ENSG00000071655	MBD3	19:1573595-1592801	46.5703	55.3231	42.5263	39.7378	39.1483	43.2474
ENSG00000071677	PRLH	2:237566573-237567175	0	0	0	0	0	0
ENSG00000071794	HLTF	3:149030126-149086554	12.449	12.388	11.5934	16.5724	12.7454	16.0338
ENSG00000071859	FAM50A	X:154444125-154450654	24.6065	22.6596	19.683	21.4795	21.7973	21.5502
ENSG00000071889	FAM3A	X:154506158-154516242	17.8762	14.2851	15.0073	16.7591	11.4337	11.615
ENSG00000071894	CPSF1	8:144393228-144409349	21.3311	18.719	18.5436	18.0149	17.0708	22.0686
ENSG00000071909	MYO3B	2:170178144-170655171	0	0	0	0	0	0
ENSG00000071967	CYBRD1	2:171522246-171558133	5.95699	5.72576	6.91928	10.3268	10.5024	7.2873
ENSG00000071991	CDH19	18:66501082-66604138	0	0	0	0	0	0
ENSG00000071994	PDCD2	6:170575294-170584692	37.5999	40.2678	35.1477	38.2244	29.1483	43.1592
ENSG00000072041	SLC6A15	12:84859487-84913615	23.3085	20.3333	26.4487	16.5687	17.1356	24.0017
ENSG00000072042	RDH11	14:67676800-67695814	11.718	12.7258	13.6265	14.0203	15.34	21.3344
ENSG00000072062	PRKACA	19:14091687-14118084	14.9158	13.3657	10.9027	10.6189	17.2698	12.0709
ENSG00000072071	ADGRL1	19:14147742-14206187	4.06567	5.1279	4.8376	6.94299	9.60429	6.37707
ENSG00000072080	SPP2	2:234050678-234077134	0	0.408085	0	0.363942	0	0
ENSG00000072110	ACTN1	14:68874142-68979440	65.6168	74.063	64.8578	44.1355	45.7315	33.9615
ENSG00000072121	ZFYVE26	14:67727373-67816590	3.91407	4.08596	3.78903	4.68425	3.87906	4.41663
ENSG00000072133	RPS6KA6	X:84058345-84187907	0	0	0	0	0	0
ENSG00000072134	EPN2	17:19215614-19336715	11.2332	11.9138	13.3457	8.41229	9.39177	13.6563
ENSG00000072135	PTPN18	2:130356006-130375409	8.96306	8.72332	6.91109	12.2678	10.0595	8.05348
ENSG00000072163	LIMS2	2:127638380-127681786	3.1188	4.21198	2.46254	1.99239	2.51219	2.49044
ENSG00000072182	ASIC4	2:219514169-219538772	0.129219	0.109403	0.102028	0.207218	0.512599	0.322436
ENSG00000072195	SPEG	2:219434845-219498287	6.65715	13.4617	9.24675	11.5351	15.5554	6.80317
ENSG00000072201	LNX1	4:53459300-53701405	0.359949	0.378508	0.661864	0.56248	0.358716	1.00414
ENSG00000072210	ALDH3A2	17:19648135-19677598	16.5387	14.4379	14.2573	16.1694	20.2523	18.4435
ENSG00000072274	TFRC	3:196027182-196082189	176.082	173.796	187.289	151.685	158.853	156.844
ENSG00000072310	SREBF1	17:17810398-17837002	52.6724	34.4234	32.427	45.7417	63.2829	44.9537
ENSG00000072315	TRPC5	X:111774314-112082776	0.0112643	0.0157918	0.0829149	0.0690478	0.0669608	0.0452176
ENSG00000072364	AFF4	5:132875378-132963634	14.1891	17.9045	14.7547	12.318	15.6837	15.0992
ENSG00000072401	UBE2D1	10:58334974-58370753	5.34834	4.30189	4.913	5.58847	3.69794	4.23044
ENSG00000072415	MPP5	14:67241108-67335819	8.80645	9.64892	11.212	6.70803	7.2118	8.21933
ENSG00000072422	RHOBTB1	10:60869437-61001440	2.97748	1.53625	2.74163	3.54383	4.08251	3.83979
ENSG00000072501	SMC1A	X:53374148-53422728	22.9898	25.2123	19.9185	17.3503	16.0915	20.1355
ENSG00000072506	HSD17B10	X:53431257-53434373	61.6438	63.3907	63.1881	65.8638	47.8421	72.3263
ENSG00000072518	MARK2	11:63838927-63911019	10.2315	11.4383	9.86938	9.15367	9.42755	10.0473
ENSG00000072571	HMMR	5:163460202-163491945	15.3357	11.6005	12.9671	21.2878	9.76972	11.4488
ENSG00000072609	CHFR	12:132822186-132956304	5.59436	7.0556	5.9831	6.66499	6.5442	6.53923
ENSG00000072657	TRHDE	12:72087265-72670757	0	0	0	0	0	0
ENSG00000072682	P4HA2	5:132191837-132295315	26.674	24.3806	24.519	22.8826	31.6316	28.2974
ENSG00000072694	FCGR2B	1:161663146-161678654	0	0	0	0	0	0
ENSG00000072736	NFATC3	16:68084750-68229259	6.77258	8.35567	8.84309	6.13118	8.31824	6.4731
ENSG00000072756	TRNT1	3:3126915-3150879	22.8153	23.9863	22.6732	22.4213	20.5297	20.4839
ENSG00000072778	ACADVL	17:7217124-7225273	162.321	163.095	148.707	148.36	133.957	153.782
ENSG00000072786	STK10	5:172042072-172188386	7.84636	9.1684	10.9836	8.69488	7.93602	6.57687
ENSG00000072803	FBXW11	5:171861548-172006873	13.2089	15.6929	13.9414	13.1838	13.8344	19.2544
ENSG00000072818	ACAP1	17:7336528-7351478	2.6892	5.83452	0.761675	15.3458	15.4986	2.60508
ENSG00000072832	CRMP1	4:5748083-5893058	1.41603	0.933298	1.3934	1.50803	2.25009	1.49008
ENSG00000072840	EVC	4:5711196-5814305	2.36451	1.43663	0.91582	1.54521	1.63308	1.28594
ENSG00000072849	DERL2	17:5471250-5486811	8.83845	11.7413	13.6905	8.31433	9.41388	14.619
ENSG00000072858	SIDT1	3:113532295-113629578	0	0	0	0.145312	0.0516644	0
ENSG00000072864	NDE1	16:15643266-15726353	19.0916	18.5594	16.477	23.7391	23.4837	17.356
ENSG00000072952	MRVI1	11:10573090-10693988	0	0.0400643	0	0	0	0
ENSG00000072954	TMEM38A	19:16661126-16690029	1.16266	1.00847	1.1107	1.80447	1.64391	1.33404
ENSG00000072958	AP1M1	19:16197577-16245907	10.8591	10.5945	8.16761	9.95817	8.19168	11.9088
ENSG00000073008	PVR	19:44643797-44663583	19.2896	23.4504	18.6039	11.6847	11.1219	13.5632
ENSG00000073050	XRCC1	19:43543039-43580473	4.0772	3.49305	2.55737	2.68298	3.19819	4.14138
ENSG00000073060	SCARB1	12:124776855-124882668	95.8282	78.4845	71.3641	80.821	105.571	43.0067
ENSG00000073067	CYP2W1	7:983198-989640	0.0600705	0	0.265017	0.245902	0.157768	0.0247282
ENSG00000073111	MCM2	3:127598222-127622436	37.4842	34.0223	31.7407	30.9565	31.9973	27.9844
ENSG00000073146	MOV10L1	22:50089878-50161690	0.109137	0.193106	0.185826	0.532348	0.270231	0.478693
ENSG00000073150	PANX2	22:50170730-50180294	1.7381	1.41348	0.92167	1.52998	2.66647	1.51067
ENSG00000073169	SELO	22:50200978-50217616	12.1	11.4249	11.5412	11.2406	10.9339	8.48704
ENSG00000073282	TP63	3:189631415-189897279	0.129296	0	0.0174927	0.0655054	0.0373394	0.0512057
ENSG00000073331	ALPK1	4:112285508-112442620	1.72167	2.64279	2.64197	3.13661	2.34678	1.2527
ENSG00000073350	LLGL2	17:75525079-75575208	5.07614	3.05284	2.49453	7.22045	6.53876	6.45141
ENSG00000073417	PDE8A	15:84980439-85139145	20.4743	18.9029	23.9636	20.449	21.4001	17.6179
ENSG00000073464	CLCN4	X:10156944-10237660	0.734621	1.3821	0.998706	0.55418	0.785854	0.796699
ENSG00000073536	NLE1	17:35128752-35142315	15.6188	17.1998	15.9658	17.5857	11.9257	13.5141
ENSG00000073578	SDHA	5:218240-256700	133.835	113.401	112.022	125.204	119.472	128.427
ENSG00000073584	SMARCE1	17:40624961-40648508	14.057	14.0508	13.1826	14.5707	10.4044	10.5833
ENSG00000073598	FNDC8	17:35121578-35130732	0.0562659	0	0	0	0.0366982	0.0899016
ENSG00000073605	GSDMB	17:39904594-39919854	1.69734	1.90712	1.70627	1.67793	1.60769	2.20161
ENSG00000073614	KDM5A	12:280128-389454	25.5814	21.5504	15.0422	16.1343	18.0191	32.2155
ENSG00000073670	ADAM11	17:44759030-44781846	0.217679	0.445873	0.60981	0.243221	0.584532	0.533061
ENSG00000073711	PPP2R3A	3:135965672-136147891	1.33958	1.39218	1.36346	1.55835	1.15876	0.655995
ENSG00000073712	FERMT2	14:52857267-52952435	14.2919	14.2547	14.4046	7.53803	12.2378	11.7685
ENSG00000073734	ABCB11	2:168922937-169031322	0	0	0.0170805	0	0	0
ENSG00000073737	DHRS9	2:169064788-169096167	0	0	0	0.0289201	0.0527209	0
ENSG00000073754	CD5L	1:157830913-157898256	0	0	0	0	0	0
ENSG00000073756	PTGS2	1:186671790-186680427	0	0.0614403	0	0.033937	0.0489531	0.10474
ENSG00000073792	IGF2BP2	3:185643738-185825056	15.4052	22.0423	10.4598	17.8405	14.4432	7.75893
ENSG00000073803	MAP3K13	3:185282940-185489097	7.21662	9.00757	6.07826	7.15346	6.45366	7.69455
ENSG00000073849	ST6GAL1	3:186930484-187078553	4.61757	1.50648	4.31418	2.55815	3.53026	3.35336
ENSG00000073861	TBX21	17:47733243-47746119	0	0	0	0	0	0
ENSG00000073905	VDAC1P1	X:80929499-80930347	0	0	0	0	0	0
ENSG00000073910	FRY	13:32031299-32299122	0.946154	0.515797	0.916771	0.585993	1.32954	1.91664
ENSG00000073921	PICALM	11:85957683-86069882	56.5261	60.1127	63.5651	56.8988	70.8666	59.3045
ENSG00000073969	NSF	17:46590668-46757464	10.7032	9.33346	9.45804	7.55737	8.39203	9.86016
ENSG00000074047	GLI2	2:120735622-120992653	2.87404	16.727	1.70502	10.2203	4.0715	5.78175
ENSG00000074054	CLASP1	2:121337775-121649587	15.2215	11.8963	10.853	15.8628	13.1808	18.5785
ENSG00000074071	MRPS34	16:1771889-1773155	74.086	75.6696	69.5708	60.5264	44.2049	66.7935
ENSG00000074181	NOTCH3	19:15159037-15200981	0.017375	0.381907	0.0275041	0	0.0148172	0.0140324
ENSG00000074201	CLNS1A	11:77514935-77637805	46.0643	43.9919	49.4604	56.2998	42.4643	51.83
ENSG00000074211	PPP2R2C	4:6320577-6563600	0.0458206	0.283136	0	0	0.33889	0.0590688
ENSG00000074219	TEAD2	19:49340594-49362457	5.72954	5.51031	4.49597	7.03319	6.25416	5.60395
ENSG00000074266	EED	11:86244543-86278813	14.1014	15.327	18.2551	13.063	16.3249	14.9151
ENSG00000074276	CDHR2	5:176542510-176595974	0.0148018	0	0.0363029	0.0226507	0.208451	0.0118789
ENSG00000074317	SNCB	5:176620083-176630556	0	0	0	0	0	0
ENSG00000074319	TSG101	11:18468335-18527232	9.98746	9.33713	8.574	11.3592	8.84724	13.5452
ENSG00000074356	NCBP3	17:3802164-3846251	15.2853	18.2726	9.71969	12.8116	11.7665	11.8922
ENSG00000074370	ATP2A3	17:3923869-3964464	0.839958	0.545654	1.02672	1.22842	1.84187	0.906917
ENSG00000074410	CA12	15:63321377-63382161	36.4351	38.6066	40.0358	26.1289	31.5525	24.9797
ENSG00000074416	MGLL	3:127689061-127823250	7.34619	7.48487	5.92549	4.76754	4.99576	1.96265
ENSG00000074527	NTN4	12:95657806-95791152	5.65371	4.36703	5.03512	3.26431	2.67114	8.57305
ENSG00000074582	BCS1L	2:218658763-218663443	21.5163	21.2839	18.5825	17.8035	10.6519	14.8306
ENSG00000074590	NUAK1	12:106063339-106140033	3.36652	3.0304	2.32245	2.13952	1.91677	3.67537
ENSG00000074603	DPP8	15:65442462-65517704	13.5624	13.7938	17.0797	13.6025	17.4717	18.0563
ENSG00000074621	SLC24A1	15:65611365-65660995	3.41881	4.15236	1.78919	3.79543	1.77567	2.67231
ENSG00000074657	ZNF532	18:58862599-58986480	15.1436	14.5056	14.7694	13.5587	12.3115	9.69005
ENSG00000074660	SCARF1	17:1633857-1645747	0.187116	0.594847	0.432943	0.507072	0.303941	0.299852
ENSG00000074695	LMAN1	18:59327822-59359962	27.3047	31.1804	34.9029	37.4776	35.3804	37.113
ENSG00000074696	HACD3	15:65530417-65578352	30.4366	29.7517	33.6184	26.3898	24.6045	38.2002
ENSG00000074706	IPCEF1	6:154154495-154356792	0.00977182	1.07349	0.0390226	0.309304	0.0582226	0.0509968
ENSG00000074755	ZZEF1	17:4004444-4143020	12.0358	10.0732	10.2654	9.84655	9.98143	11.1965
ENSG00000074771	NOX3	6:155395369-155455903	0	0	0	0	0	0
ENSG00000074800	ENO1	1:8861001-8879249	1166.3	1108.48	1151.91	1105.16	1019.05	1123.18
ENSG00000074803	SLC12A1	15:48191663-48304078	0	0	0	0	0.0093312	0
ENSG00000074842	MYDGF	19:4641373-4670370	75.2199	74.2552	63.8456	77.9666	68.1271	90.5374
ENSG00000074855	ANO8	19:17323222-17334829	3.44454	2.70297	2.76141	4.68358	6.07026	3.59648
ENSG00000074935	TUBE1	6:112070776-112087529	11.6529	12.6181	9.84346	9.69386	9.5371	11.2939
ENSG00000074964	ARHGEF10L	1:17539834-17697874	3.65597	4.26979	2.48608	3.85061	3.92534	2.41168
ENSG00000074966	TXK	4:48066392-48134256	0.0553222	0	0	0	0.015628	0.0380735
ENSG00000075035	WSCD2	12:108129470-108250537	0	0	0	0	0	0
ENSG00000075043	KCNQ2	20:63400209-63472677	0	0	0.066414	0	0	0
ENSG00000075073	TACR2	10:69403902-69416867	0	0.183263	0.261318	0.226466	0.391897	0.342091
ENSG00000075089	ACTR6	12:100199121-100241865	9.95815	7.05407	10.8742	8.88641	8.23647	14.8253
ENSG00000075131	TIPIN	15:66336205-66386746	7.71958	7.66827	6.13594	6.06531	4.43784	5.86035
ENSG00000075142	SRI	7:88205117-88226993	48.616	43.9075	47.2349	49.9372	36.6461	42.7959
ENSG00000075151	EIF4G3	1:20806291-21176888	17.6866	16.9304	17.0649	17.585	20.6472	17.4374
ENSG00000075188	NUP37	12:102073102-102120124	37.9658	42.4563	41.6907	39.3957	32.7309	36.2832
ENSG00000075213	SEMA3A	7:83955776-84492724	6.50241	16.0114	16.6387	4.31826	7.32388	9.63188
ENSG00000075218	GTSE1	22:46296740-46330810	10.4309	13.4295	11.427	9.10202	7.92337	7.21777
ENSG00000075223	SEMA3C	7:80742537-80922359	10.7801	10.689	8.66332	4.99764	8.5783	6.73992
ENSG00000075234	TTC38	22:46267960-46294008	10.2333	7.94697	9.381	8.85444	7.91903	10.3931
ENSG00000075239	ACAT1	11:108121515-108147776	20.1789	16.2737	18.7947	26.6466	19.4335	18.4832
ENSG00000075240	GRAMD4	22:46576011-46679790	4.32921	4.34727	7.74742	6.51708	9.62556	5.49854
ENSG00000075275	CELSR1	22:46360833-46537170	15.6	15.1567	16.1142	12.0731	16.0077	10.9605
ENSG00000075290	WNT8B	10:100463040-100483744	0	0.0478289	0.0417282	0.0517874	0.0895263	0.245806
ENSG00000075292	ZNF638	2:71276560-71435069	43.677	44.0557	44.3983	41.3847	33.4426	52.5118
ENSG00000075303	SLC25A40	7:87833567-87876357	4.44476	4.78164	6.25643	8.71159	7.62919	10.5696
ENSG00000075336	TIMM21	18:74148510-74160530	12.5156	9.84518	6.5159	8.84465	9.00448	12.878
ENSG00000075340	ADD2	2:70607617-70768225	0.00697059	0	0	0	0.0118008	0
ENSG00000075388	FGF4	11:69771015-69775403	0	0	0	0	0	0
ENSG00000075391	RASAL2	1:178094140-178484147	5.66263	7.46108	6.20253	4.53581	4.52923	6.37339
ENSG00000075399	VPS9D1	16:89707133-89720986	2.06292	4.06494	2.42887	3.16597	3.16205	2.89552
ENSG00000075407	ZNF37A	10:38094335-38125544	4.42916	4.03106	2.94618	2.73103	4.20914	5.20679
ENSG00000075413	MARK3	14:103385391-103503831	30.7409	33.4877	33.8718	24.9546	32.5139	28.5351
ENSG00000075415	SLC25A3	12:98593590-98606379	142.712	140.238	151.828	164.757	143.091	193.478
ENSG00000075420	FNDC3B	3:172039627-172401665	73.2199	53.8101	57.2924	42.1004	56.5758	67.2572
ENSG00000075426	FOSL2	2:28392447-28417312	13.3172	16.5617	14.4007	9.97194	12.9641	12.4541
ENSG00000075429	CACNG5	17:66835116-66885486	0	0	0	0	0	0
ENSG00000075461	CACNG4	17:66964909-67033398	1.21091	2.12232	1.58295	1.46382	1.64879	0.857915
ENSG00000075539	FRYL	4:48497360-48780322	11.1445	10.8607	10.2942	10.4922	11.2623	10.0104
ENSG00000075568	TMEM131	2:97756332-97995891	8.64675	11.8422	8.90166	8.0031	6.96569	8.48501
ENSG00000075618	FSCN1	7:5592822-5606655	94.1886	101.331	89.1891	49.7728	69.6222	52.3145
ENSG00000075624	ACTB	7:5527150-5563784	1249.96	1325.89	1247.33	914.354	873.088	1002.29
ENSG00000075643	MOCOS	18:36187518-36272157	4.28788	3.58331	3.67168	3.84666	3.21954	3.09543
ENSG00000075651	PLD1	3:171600404-171810950	7.47721	5.94469	4.44128	9.93532	10.2288	7.63059
ENSG00000075651	PLD1	3:171791789-171809924	1.50042	1.40261	1.34207	1.30731	2.41398	1.7185
ENSG00000075673	ATP12A	13:24680410-24712493	0.0157343	0	0	0	0	0
ENSG00000075702	WDR62	19:36054880-36105106	5.9194	6.02967	6.21878	5.49887	5.58383	3.89759
ENSG00000075711	DLG1	3:197042559-197299300	41.0639	38.7532	43.3627	33.6953	38.7081	53.0251
ENSG00000075785	RAB7A	3:128726121-128814796	66.7407	69.624	65.6841	50.9698	50.7074	70.5594
ENSG00000075790	BCAP29	7:107579976-107629170	17.5855	20.3155	16.3036	10.6233	12.0056	12.0951
ENSG00000075826	SEC31B	10:100486641-100519864	3.78941	1.6177	1.12028	2.02081	2.03104	2.53073
ENSG00000075856	SART3	12:108522579-108561400	22.163	22.3638	21.9953	18.5365	18.6294	20.7335
ENSG00000075884	ARHGAP15	2:143091361-143768352	0	0	0	0	0	0
ENSG00000075884	ARHGAP15	2:143601516-143608759	0	0	0	0	0	0
ENSG00000075886	TUBA3D	2:131476092-131482934	0.443503	0.138252	0.481537	0.148759	0.313443	0.275786
ENSG00000075891	PAX2	10:100735602-100829941	0	0	0	0	0	0
ENSG00000075914	EXOSC7	3:44975240-45036066	20.4954	19.6357	19.0216	17.4032	14.8827	17.1349
ENSG00000075945	KIFAP3	1:169921325-170085208	2.77358	3.24429	2.46548	2.75769	3.17193	6.06565
ENSG00000075975	MKRN2	3:12557013-12583713	12.4564	14.1141	14.2016	11.8865	10.1989	14.4426
ENSG00000076003	MCM6	2:135839625-135876426	14.8189	15.6912	14.2536	16.0472	15.4196	19.3179
ENSG00000076043	REXO2	11:114439385-114450279	29.7409	29.4842	28.0739	25.3817	23.7362	34.5977
ENSG00000076053	RBM7	11:114400029-114414203	8.31961	10.1286	9.38553	9.70181	9.34434	11.6007
ENSG00000076067	RBMS2	12:56521928-56596196	7.03558	7.04243	6.77205	4.62741	6.72151	5.4891
ENSG00000076108	BAZ2A	12:56595595-56636816	28.3956	27.228	24.442	27.9082	32.9108	25.5474
ENSG00000076201	PTPN23	3:47381010-47413441	11.0792	13.2677	10.9036	9.28868	12.751	9.26836
ENSG00000076242	MLH1	3:36993331-37050918	17.9542	25.097	17.7018	20.3525	21.5309	14.6272
ENSG00000076248	UNG	12:109097573-109110992	15.3224	13.9071	12.8098	15.5737	16.3231	13.2784
ENSG00000076258	FMO4	1:171314207-171342084	0.0633806	0.0444421	0	0.0790651	0.0832694	0.11457
ENSG00000076321	KLHL20	1:173714940-173786702	4.9185	3.23605	2.91904	3.15609	4.01935	3.51321
ENSG00000076344	RGS11	16:268300-275980	0.034253	0.22479	0.0697254	0.0357818	0.117479	0
ENSG00000076351	SLC46A1	17:28394755-28407197	6.32868	5.47155	6.83025	6.43983	5.00075	4.83739
ENSG00000076356	PLXNA2	1:208022241-208244320	2.66232	4.30563	2.6793	1.12004	1.87456	1.06779
ENSG00000076382	SPAG5	17:28577564-28599279	22.0301	21.1405	20.6438	26.086	20.9827	22.5524
ENSG00000076513	ANKRD13A	12:109999185-110039763	9.41688	10.4223	8.52802	9.00595	9.10715	8.76316
ENSG00000076554	TPD52	8:80034744-80231232	58.6957	61.0487	70.7717	58.5233	52.4587	38.1626
ENSG00000076555	ACACB	12:109116594-109268226	5.94176	6.33205	4.00157	4.80922	7.06687	6.60916
ENSG00000076604	TRAF4	17:28743983-28750958	29.368	27.4162	30.1563	16.0784	33.0789	31.1913
ENSG00000076641	PAG1	8:80967809-81112068	0.928269	3.21617	1.63164	1.46762	1.28319	1.79277
ENSG00000076650	GPATCH1	19:33080879-33130542	1.96715	2.27718	1.53529	1.95644	1.55814	2.17493
ENSG00000076662	ICAM3	19:10333775-10339823	4.68743	4.97632	4.4263	4.97887	3.99562	4.92746
ENSG00000076685	NT5C2	10:103088016-103193306	11.6757	19.4805	14.1074	11.3861	11.7062	12.7653
ENSG00000076706	MCAM	11:119308528-119321521	69.2715	186.176	65.6743	36.9668	49.2137	53.1597
ENSG00000076716	GPC4	X:133300102-133415490	0	0	0	0	0	0
ENSG00000076770	MBNL3	X:132369316-132489968	0.677258	0.334096	0.575109	1.00618	0.660892	0.464486
ENSG00000076826	CAMSAP3	19:7595901-7618304	3.45375	4.2902	2.26922	3.6409	4.58527	3.90971
ENSG00000076864	RAP1GAP	1:21596214-21669363	4.58843	2.75301	4.01055	5.0771	7.0942	3.30349
ENSG00000076924	XAB2	19:7619524-7629565	19.1668	22.1227	16.1269	19.3	16.6846	18.5591
ENSG00000076928	ARHGEF1	19:41883160-41930150	13.7008	15.9369	12.0815	14.0412	14.3675	13.8086
ENSG00000076944	STXBP2	19:7636880-7647873	22.4661	19.2271	20.5762	17.9201	20.7819	23.5714
ENSG00000076984	MAP2K7	19:7903842-7914478	12.7528	14.1107	11.7376	12.2409	9.69597	9.95243
ENSG00000077009	NMRK2	19:3933102-3942416	0	0	0	0	0	0
ENSG00000077044	DGKD	2:233354506-233472104	28.9976	17.8212	20.151	17.1958	38.9906	20.128
ENSG00000077063	CTTNBP2	7:117710650-117874139	0.0157656	0	0	0	0	0.00883579
ENSG00000077080	ACTL6B	7:100643096-100656461	0.155914	0	0	0	0.0601242	0.096346
ENSG00000077092	RARB	3:25174331-25597932	0.135626	0.113861	0.136661	0.267898	0.355951	0.34707
ENSG00000077097	TOP2B	3:25597904-25664907	24.7945	25.8472	21.1779	31.5249	24.1797	25.967
ENSG00000077147	TM9SF3	10:96518108-96587452	40.08	38.018	42.693	22.8456	23.2624	33.0677
ENSG00000077150	NFKB2	10:102394109-102402529	9.53472	10.0782	10.7617	9.87999	9.90083	12.3554
ENSG00000077152	UBE2T	1:202331656-202341980	14.9949	13.3776	15.3951	17.6027	12.8428	15.7889
ENSG00000077157	PPP1R12B	1:202348698-202592706	6.5247	7.24509	8.08459	8.35855	7.99117	7.45599
ENSG00000077232	DNAJC10	2:182716040-182794464	19.8255	17.9469	21.2595	19.9549	20.6292	22.9106
ENSG00000077235	GTF3C1	16:27459554-27549913	23.9133	22.6723	17.2856	15.7951	16.694	18.5738
ENSG00000077238	IL4R	16:27313667-27364778	10.9582	17.0887	11.1502	21.3224	8.75232	6.32791
ENSG00000077254	USP33	1:77695986-77759852	16.7949	13.3902	15.5406	16.0275	14.6268	17.8413
ENSG00000077264	PAK3	X:110944284-111227361	0	0	0	0	0	0
ENSG00000077274	CAPN6	X:111245102-111270523	0	0.0266821	0	0	0	0
ENSG00000077279	DCX	X:111293779-111412375	0	0	0	0	0	0
ENSG00000077312	SNRPA	19:40750636-40765389	31.8955	34.4687	24.3511	35.2695	34.6665	25.4636
ENSG00000077327	SPAG6	10:22345444-22454224	0	0	0	0.0453499	0.0391791	0
ENSG00000077348	EXOSC5	19:41386373-41397479	10.7112	11.7068	8.37695	4.80974	6.98284	11.2932
ENSG00000077380	DYNC1I2	2:171687408-171748420	16.4443	18.2914	17.1189	18.7311	14.3739	17.4952
ENSG00000077420	APBB1IP	10:26438202-26567803	0	0.0352016	0.0307481	0	0	0
ENSG00000077454	LRCH4	7:100574010-100586153	6.95738	8.45516	5.64303	5.72117	6.02891	6.57837
ENSG00000077458	FAM76B	11:95768941-95790409	7.73151	5.44084	5.44538	6.5688	5.30101	8.65509
ENSG00000077463	SIRT6	19:4174108-4182604	15.8426	15.0217	19.5201	14.176	12.7718	18.3785
ENSG00000077498	TYR	11:89177451-89295759	0	0	0	0	0	0
ENSG00000077514	POLD3	11:74493850-74669117	7.83301	9.44831	5.33463	9.72581	8.28593	7.91897
ENSG00000077522	ACTN2	1:236686453-236764631	0	0	0	0.0814471	0.0294949	0
ENSG00000077549	CAPZB	1:19338775-19485539	95.0725	88.4736	79.637	59.7239	64.0503	79.4539
ENSG00000077585	GPR137B	1:236142504-236221865	0.425481	0.49479	0.463155	0.900096	1.21576	0.53931
ENSG00000077616	NAALAD2	11:90131514-90192894	0.18847	0.211403	0.0924051	0.158368	0.285704	0.475881
ENSG00000077684	JADE1	4:128809622-128875224	8.53161	10.6698	7.8673	8.29149	7.39076	10.712
ENSG00000077713	SLC25A43	X:119399059-119454478	3.34066	5.06173	3.76553	4.80455	4.36133	2.44696
ENSG00000077721	UBE2A	X:119574466-119591083	18.8521	17.6203	19.1275	16.1494	15.5961	20.0701
ENSG00000077782	FGFR1	8:38411137-38468834	20.8023	16.1401	13.6397	11.6736	12.383	9.41196
ENSG00000077800	FKBP6	7:73328163-73358637	0.12802	0.546339	0.330752	0.606846	0.388375	0.203177
ENSG00000077935	SMC1B	22:45344062-45413619	0.047888	0	0	0	0.0105294	0.0256179
ENSG00000077942	FBLN1	22:45502237-45601135	59.3654	50.4508	41.0821	55.5251	59.34	48.1969
ENSG00000077943	ITGA8	10:15513948-15720125	0	0	0	0	0	0
ENSG00000077984	CST7	20:24949229-24959928	0	0	0	0	0	0
ENSG00000078018	MAP2	2:209424057-209734118	0.58923	0.543643	0.60428	2.50575	2.05358	1.55786
ENSG00000078043	PIAS2	18:46803223-46920160	8.09746	10.5504	12.8987	8.50808	7.37893	10.3626
ENSG00000078043	PIAS2	18:46907497-46907999	0	0	0	0.620671	0	0
ENSG00000078053	AMPH	7:38383703-38631567	0	0	0	0	0	0
ENSG00000078061	ARAF	X:47561099-47571920	12.8048	16.0708	13.4595	10.9413	13.6307	14.5674
ENSG00000078070	MCCC1	3:183015217-183116075	5.19163	4.72556	4.13011	4.89503	4.26492	6.73255
ENSG00000078081	LAMP3	3:183122212-183163839	0.0202144	0.0745821	0	0.0154332	0.026636	0
ENSG00000078098	FAP	2:162170683-162245151	2.05703	1.27785	0.900351	1.22656	1.10071	1.69039
ENSG00000078114	NEBL	10:20779972-21174187	1.0724	1.05114	1.475	2.0188	2.86298	2.94777
ENSG00000078124	ACER3	11:76860866-77026797	3.31082	7.44488	5.60091	4.21543	2.70572	2.91537
ENSG00000078140	UBE2K	4:39698043-39782792	31.0935	30.1977	30.1335	20.3462	23.2833	25.8367
ENSG00000078142	PIK3C3	18:41955205-42087830	10.0776	12.6155	8.60889	13.8413	9.77164	15.3612
ENSG00000078177	N4BP2	4:40056825-40158252	1.5428	1.47001	1.86147	1.19773	1.47161	2.28881
ENSG00000078237	TIGAR	12:4307762-4354593	7.82306	7.43004	7.77	6.83214	8.17832	10.1036
ENSG00000078246	TULP3	12:2877222-2941140	6.44972	8.58342	5.86241	8.8037	7.58132	8.47917
ENSG00000078269	SYNJ2	6:157981886-158099176	7.59601	5.04024	4.98438	4.73111	6.13091	4.07841
ENSG00000078295	ADCY2	5:7396207-7830081	0	0	0	0	0	0
ENSG00000078304	PPP2R5C	14:101761797-101927989	30.2287	33.9756	31.086	37.1291	35.3498	35.2584
ENSG00000078319	PMS2P1	7:100320991-100341908	1.30238	1.14244	2.37728	1.3952	2.4252	1.62128
ENSG00000078328	RBFOX1	16:6019093-7713338	0	0	0	0	0	0
ENSG00000078369	GNB1	1:1785284-1891117	56.7787	58.8807	59.8288	45.2568	51.0925	39.517
ENSG00000078399	HOXA9	7:27162434-27175180	0.280095	0.702408	0.20479	0.372037	0.551062	0.204024
ENSG00000078401	EDN1	6:12290362-12297194	0.142542	0.24989	0.39235	0.16224	0.14026	0.542136
ENSG00000078403	MLLT10	10:21524674-21743630	20.6832	16.9948	12.8274	14.4229	9.30086	446.26
ENSG00000078487	ZCWPW1	7:100400825-100428992	0.220135	0.682724	0.526744	0.233322	0.138655	0.301776
ENSG00000078549	ADCYAP1R1	7:31052460-31111479	0	0.0141342	0	0.0360481	0	0
ENSG00000078579	FGF20	8:16992168-17002181	0	0	0	0	0	0
ENSG00000078589	P2RY10	X:78945331-78961954	0	0	0	0	0	0
ENSG00000078596	ITM2A	X:79360383-79367667	0	0	0	0.0346525	0	0
ENSG00000078618	NRD1	1:51789190-51878937	30.7858	34.0955	29.3814	34.0845	27.8223	38.7433
ENSG00000078668	VDAC3	8:42391623-42405897	38.7705	42.6075	39.0383	30.161	24.0973	40.4915
ENSG00000078674	PCM1	8:17922839-18029944	19.3777	24.0823	21.3256	20.5043	15.2855	21.2433
ENSG00000078687	TNRC6C	17:78004167-78108835	1.29434	2.40077	1.51266	0.717702	0.587456	1.49049
ENSG00000078699	CBFA2T2	20:33490074-33650036	3.74759	4.47488	3.05518	3.55428	4.74908	2.89743
ENSG00000078725	BRINP1	9:119153457-119369467	0.826618	0.648341	1.0635	0.658386	1.19113	1.14686
ENSG00000078747	ITCH	20:34363234-34511393	51.8934	15.4596	14.899	14.4227	14.5682	15.5358
ENSG00000078795	PKD2L2	5:137887967-137942747	0.0379205	0.264654	0.294243	0.244251	0.0453631	0.0857185
ENSG00000078804	TP53INP2	20:34704289-34713439	2.19331	1.38444	1.00583	1.83048	2.44004	1.19561
ENSG00000078808	SDF4	1:1216907-1232031	49.7378	45.0831	40.2532	40.443	36.456	44.9927
ENSG00000078814	MYH7B	20:34975402-35002437	0.472011	0.638606	0.0519317	0.352941	0.315617	0.373099
ENSG00000078898	BPIFB2	20:33007599-33023709	0	0	0	0	0	0
ENSG00000078900	TP73	1:3652519-3736201	0.323946	0.576425	0.171295	0.383151	0.878298	0.29606
ENSG00000078902	TOLLIP	11:1274370-1309654	9.23923	12.1535	13.1988	8.15754	7.13544	10.0707
ENSG00000078967	UBE2D4	7:43926437-43956136	1.12312	2.01961	1.97011	1.06337	1.36942	1.22812
ENSG00000079101	CLUL1	18:596987-650334	0.0651255	0.0541497	0	0.202219	0.064138	0.0309034
ENSG00000079102	RUNX1T1	8:91954966-92103286	0	0	0	0	0	0
ENSG00000079112	CDH17	8:94127170-94217303	0	0	0	0.14367	0	0.0260143
ENSG00000079134	THOC1	18:214519-268050	18.4894	13.6992	17.0753	16.649	14.0022	15.4839
ENSG00000079150	FKBP7	2:178463663-178478600	1.92565	1.61384	0.945615	2.3595	1.11986	2.34273
ENSG00000079156	OSBPL6	2:178194480-178402891	4.63759	3.68442	4.26148	3.23259	3.08727	3.60199
ENSG00000079215	SLC1A3	5:36606354-36688334	24.5264	27.3905	27.885	22.4143	14.1679	22.9234
ENSG00000079246	XRCC5	2:216107463-216206303	107.485	94.8247	112.767	104.979	86.1406	111.244
ENSG00000079257	LXN	3:158645821-158672693	0.280817	0.498719	0.660189	0.359719	0	0
ENSG00000079263	SP140	2:230203109-230313215	0.0398028	0.538163	0.102484	0.0364279	0.026197	0.197187
ENSG00000079277	MKNK1	1:46557407-46616843	9.29731	14.5981	7.31153	7.35111	7.581	5.4185
ENSG00000079308	TNS1	2:217799788-218002995	4.34262	4.75573	3.88667	6.41808	9.31567	3.39387
ENSG00000079313	REXO1	19:1815245-1848463	15.3983	17.1655	15.9073	23.7939	13.4598	21.6668
ENSG00000079332	SAR1A	10:70147288-70170523	23.9849	27.1759	25.2614	19.0426	24.7644	33.0416
ENSG00000079335	CDC14A	1:100345024-100520277	1.24143	1.12436	1.71521	1.7629	1.4549	1.48985
ENSG00000079337	RAPGEF3	12:47734366-47771040	0.990859	1.98367	1.08929	2.20323	2.18297	1.30682
ENSG00000079385	CEACAM1	19:42507303-42561234	2.77069	0.565257	1.39289	2.07433	2.56703	1.20447
ENSG00000079387	SENP1	12:48042897-48106308	11.4656	12.359	10.3987	10.5687	10.1173	12.0563
ENSG00000079393	DUSP13	10:75094431-75109221	0	0	0.184473	0	0.0970784	0.0980293
ENSG00000079432	CIC	19:42268536-42295797	7.78211	7.72149	7.99129	7.51289	9.70921	11.41
ENSG00000079435	LIPE	19:42401506-42427426	1.36021	1.67748	1.54408	2.4513	1.1575	1.4552
ENSG00000079459	FDFT1	8:11795572-11839309	43.9039	36.3064	41.6252	91.8762	76.1841	90.5966
ENSG00000079462	PAFAH1B3	19:42297032-42303546	20.7285	20.2069	16.4415	15.6997	15.1391	17.1772
ENSG00000079482	OPHN1	X:68042343-68433913	3.76543	4.46774	3.78755	4.10858	4.19247	4.00109
ENSG00000079557	AFM	4:73481682-73504001	0	0	0	0	0	0
ENSG00000079616	KIF22	16:29790718-29805385	24.6107	24.2526	20.7168	24.0987	22.0797	20.7024
ENSG00000079689	SCGN	6:25652200-25701783	0	0	0	0	0	0
ENSG00000079691	LRRC16A	6:25279077-25620530	15.3007	13.7211	11.247	11.2147	14.4308	17.913
ENSG00000079739	PGM1	1:63593275-63660245	30.7934	31.8965	31.093	27.4882	32.4706	26.0462
ENSG00000079785	DDX1	2:15591177-15631111	43.1007	48.4995	46.9464	37.3106	32.7347	48.7884
ENSG00000079805	DNM2	19:10718078-10833488	53.1387	57.0069	46.8321	50.5731	53.8867	35.9791
ENSG00000079819	EPB41L2	6:130839346-131063322	25.7448	25.6628	18.6602	20.422	25.4435	22.0134
ENSG00000079841	RIMS1	6:71886702-72403143	0	0	0	0	0	0
ENSG00000079931	MOXD1	6:132296054-132401545	0.0234192	0	0	0	0	0
ENSG00000079950	STX7	6:132445866-132513198	5.42982	4.72923	3.98142	5.64953	5.48881	6.63254
ENSG00000079974	RABL2B	22:50767500-50783663	7.42066	4.75132	6.30818	5.97919	4.88485	6.28894
ENSG00000079999	KEAP1	19:10486119-10503741	17.6821	17.913	13.5893	12.6759	9.36874	11.4569
ENSG00000080007	DDX43	6:73394747-73417569	0	0.33902	0.0342795	0	0.0552144	0.0224356
ENSG00000080031	PTPRH	19:55181247-55209506	0.198694	0.186377	0.0649994	0.693936	0.341508	0.717452
ENSG00000080166	DCT	13:94436807-94479682	0	0	0.0600936	0	0	0.0236792
ENSG00000080189	SLC35C2	20:46345979-46364458	16.9041	16.0524	14.5597	13.2415	12.9508	18.542
ENSG00000080200	CRYBG3	3:97822039-97944963	1.91268	2.67281	2.73802	2.6012	2.09809	2.24932
ENSG00000080224	EPHA6	3:96814580-97752460	0.160448	0.109407	0.0429859	0.291117	0.100157	0.124265
ENSG00000080293	SCTR	2:119439842-119525301	0	0	0	0	0	0
ENSG00000080298	RFX3	9:3218296-3526004	1.58936	1.17442	1.96074	1.4046	1.76284	2.38849
ENSG00000080345	RIF1	2:151409882-151508013	14.6147	16.8885	17.81	15.0657	15.1258	13.04
ENSG00000080371	RAB21	12:71754873-71800285	19.2655	28.2371	18.0947	11.9147	17.0421	12.9368
ENSG00000080493	SLC4A4	4:71187285-71572087	0	0	0	0	0	0
ENSG00000080503	SMARCA2	9:2015218-2193624	16.1353	14.8928	8.48431	14.7832	16.0594	17.7743
ENSG00000080511	RDH8	19:10013248-10022279	0	0	0	0	0	0
ENSG00000080546	SESN1	6:108986436-109094819	4.84712	3.62585	4.67895	2.41657	4.81294	5.81122
ENSG00000080561	MID2	X:107825754-107927193	1.20455	1.11812	1.07203	1.30835	2.05802	1.50795
ENSG00000080572	PIH1D3	X:107206631-107244243	0	0	0	0	0	0
ENSG00000080573	COL5A3	19:9959560-10010471	0.148747	0.134055	0.221603	0.0407151	0.119322	0.0597145
ENSG00000080603	SRCAP	16:30698208-30741409	19.9756	24.9508	23.224	14.1569	14.1803	17.2504
ENSG00000080608	PUM3	9:2720468-2844241	25.1306	24.2438	20.128	25.2001	15.1604	18.4435
ENSG00000080618	CPB2	13:46053185-46105076	0	0.190985	0.05545	0.0686067	0.0593812	0
ENSG00000080644	CHRNA3	15:78593051-78621295	1.72118	1.48796	0.629603	1.02392	0.846009	0.809113
ENSG00000080709	KCNN2	5:114360944-114496500	0.0223714	0	0	0	0	0
ENSG00000080802	CNOT4	7:135361794-135510127	4.92466	7.51794	5.13892	3.70152	4.33592	4.2781
ENSG00000080815	PSEN1	14:73136417-73223691	5.46291	9.33977	6.66179	4.96132	7.55351	7.99509
ENSG00000080819	CPOX	3:98521131-98593723	7.30634	5.13397	6.54734	5.68766	5.57576	5.42818
ENSG00000080822	CLDND1	3:98497911-98523066	12.3814	17.4212	17.0662	10.1819	15.7041	14.0856
ENSG00000080823	MOK	14:102224499-102305200	5.52859	5.47218	4.26802	2.8378	2.01564	3.79744
ENSG00000080824	HSP90AA1	14:102080737-102139699	387.756	425.755	437.467	430.98	280.775	284.471
ENSG00000080839	RBL1	20:36996348-37095995	5.92982	6.43228	7.00853	4.84135	3.80481	4.91121
ENSG00000080845	DLGAP4	20:36306335-36528637	6.79788	7.70121	6.71406	6.24524	7.65209	7.33801
ENSG00000080854	IGSF9B	11:133908563-133956985	1.54096	1.8241	2.85941	1.99758	2.60082	3.00762
ENSG00000080910	CFHR2	1:196943771-196959226	0	0	0	0	0	0
ENSG00000080947	CROCCP3	1:16467435-16499257	5.90463	1.42287	0.753943	1.45624	2.08161	1.05821
ENSG00000080986	NDC80	18:2571510-2616635	13.0753	11.2435	19.0617	11.6995	14.9808	9.62525
ENSG00000081014	AP4E1	15:50908671-51005900	6.59777	5.85374	5.50801	4.3453	4.89005	7.61938
ENSG00000081019	RSBN1	1:113761831-113812476	3.42532	3.65253	3.74685	3.45661	3.56008	4.34374
ENSG00000081026	MAGI3	1:113390748-113685923	3.3543	2.2831	3.46061	2.6139	2.77009	3.17387
ENSG00000081041	CXCL2	4:74097034-74099293	1.26155	2.42233	1.61876	2.33483	1.75582	2.07721
ENSG00000081051	AFP	4:73431137-73456174	0	0	0	0	0	0
ENSG00000081052	COL4A4	2:227002710-227164113	0.319265	0.14614	0.175952	0.345134	0.344746	0.722258
ENSG00000081059	TCF7	5:134114710-134151865	4.11397	2.89463	3.09127	3.62311	4.79667	3.8965
ENSG00000081087	OSTM1	6:108041408-108165854	8.56235	7.84878	11.2488	10.1412	7.77367	13.8755
ENSG00000081138	CDH7	18:65750251-65890341	0.261893	0.318602	0.0621383	0.467779	0.426115	0.229582
ENSG00000081148	IMPG2	3:101222545-101320560	0.00777458	0	0	0	0	0.00624418
ENSG00000081154	PCNP	3:101574094-101594437	29.7649	37.2619	32.1823	31.0096	29.2033	39.5855
ENSG00000081177	EXD2	14:69191510-69244020	3.52994	3.56817	3.4135	3.48059	3.22415	4.54316
ENSG00000081181	ARG2	14:67619797-67651720	1.10982	1.72685	0.886575	1.63585	1.69883	3.18598
ENSG00000081189	MEF2C	5:88717116-88904257	3.5445	3.40563	3.13775	1.59508	1.63551	2.28214
ENSG00000081237	PTPRC	1:198638670-198757283	0	0.0201928	0.0353272	0	0	0
ENSG00000081248	CACNA1S	1:201039511-201112566	0	0	0	0	0	0
ENSG00000081277	PKP1	1:201283451-201332993	0	0	0	0.0187837	0.00809315	0
ENSG00000081307	UBA5	3:132654445-132678097	15.4222	12.8322	15.6449	12.1725	13.2612	18.7969
ENSG00000081320	STK17B	2:196133565-196176503	4.29237	4.70195	6.85948	5.58959	6.35309	4.18306
ENSG00000081377	CDC14B	9:96490240-96619830	5.57297	5.50914	5.9536	4.43817	6.67366	6.68114
ENSG00000081386	ZNF510	9:96755864-96778129	1.7363	0.904874	2.03498	1.58796	1.31717	1.65479
ENSG00000081479	LRP2	2:169127108-169362685	0	0	0	0	0.00534173	0
ENSG00000081665	ZNF506	19:19785838-19821751	1.29192	1.01374	1.00604	1.49469	1.05883	1.174
ENSG00000081692	JMJD4	1:227730424-227735411	8.4952	10.2163	6.79051	5.27118	6.02058	6.63483
ENSG00000081721	DUSP12	1:161749757-161757238	13.1232	12.5228	11.2335	8.34943	7.07052	8.62554
ENSG00000081760	AACS	12:125065378-125143333	18.4524	15.9947	16.385	16.7589	16.4916	13.636
ENSG00000081791	KIAA0141	5:141923807-141942047	12.8337	12.0684	11.1329	12.7871	11.8347	14.2155
ENSG00000081800	SLC13A1	7:123113530-123199986	0	0	0	0	0	0
ENSG00000081803	CADPS2	7:122318424-122886759	0.0776967	0.0231308	0.0190542	0.0126144	0.0421312	0.107225
ENSG00000081818	PCDHB4	5:141121798-141125623	0	0.094367	0	0	0	0
ENSG00000081842	PCDHA6	5:140827957-141012344	2.50341e-38	0	1.93726e-29	3.0628e-65	1.51185e-66	4.45154e-42
ENSG00000081853	PCDHGA2	5:141338759-141512979	2.03182e-158	5.95714e-122	4.02611e-111	0.0381171	0.0181359	1.28298e-135
ENSG00000081870	HSPB11	1:53916573-53945929	8.55601	9.06587	7.50634	10.2989	9.46641	7.03992
ENSG00000081913	PHLPP1	18:62715449-62980433	3.05965	3.19204	3.17848	3.22185	2.52191	3.47031
ENSG00000081923	ATP8B1	18:57646425-57803101	1.67146	1.89109	2.79607	1.93578	2.06547	1.35135
ENSG00000081985	IL12RB2	1:67307363-67396900	0.446721	0.551176	0.438094	0.600837	0.918886	0.530418
ENSG00000082014	SMARCD3	7:151238763-151277896	2.76701	6.36818	6.13637	5.75692	7.19834	5.99748
ENSG00000082068	WDR70	5:37379211-37753435	20.5184	29.5264	17.9346	24.5803	19.6016	19.1501
ENSG00000082074	FYB	5:39105235-39274528	0	0	0.255802	0.021438	0.128661	0.0218044
ENSG00000082126	MPP4	2:201644869-201698694	0.204142	0.655561	0.526952	0.0482171	0.0276192	0.0508154
ENSG00000082146	STRADB	2:201387857-201480846	4.48281	3.46558	4.98433	4.79406	3.06252	4.70021
ENSG00000082153	BZW1	2:200810593-200827338	198.273	239.92	263.908	156.072	184.092	239.049
ENSG00000082175	PGR	11:101029623-101130524	0	0	0	0	0	0
ENSG00000082196	C1QTNF3	5:34019447-34043832	0.229891	0	0.593926	0.132276	0.517523	0.268098
ENSG00000082212	ME2	18:50879048-50954257	9.2017	7.62726	7.97582	11.0523	8.11066	5.36037
ENSG00000082213	C5orf22	5:31532265-31555058	14.536	15.4781	16.0991	16.7484	16.4151	25.7297
ENSG00000082258	CCNT2	2:134918234-134959342	8.08561	11.2202	8.99689	7.91446	7.88115	11.537
ENSG00000082269	FAM135A	6:70412940-70561174	5.71371	5.29427	6.64041	6.61655	6.89958	8.3792
ENSG00000082293	COL19A1	6:69866570-70209976	0	0	0.0874961	0.00806274	0	0
ENSG00000082397	EPB41L3	18:5392380-5630700	0	0	0	0.0108248	0	0
ENSG00000082438	COBLL1	2:164653623-164843679	2.30687	2.28365	2.94298	3.4457	3.49247	3.74358
ENSG00000082458	DLG3	X:70444860-70505490	8.25516	6.30343	7.53117	10.3888	9.00038	7.74999
ENSG00000082482	KCNK2	1:215005774-215237093	0.179732	0.0849474	0.52907	0.0411464	0.134052	0.437033
ENSG00000082497	SERTAD4	1:210232798-210246631	2.60959	1.78457	2.08488	1.91991	3.41637	1.88828
ENSG00000082512	TRAF5	1:211326614-211374946	0.944599	1.31703	1.11189	1.61407	1.52326	0.784391
ENSG00000082515	MRPL22	5:154941069-154969411	27.0337	34.0406	33.6601	26.6493	23.8042	39.5082
ENSG00000082516	GEMIN5	5:154887415-154938209	14.0474	14.8044	14.6945	15.951	10.5199	10.9489
ENSG00000082556	OPRK1	8:53225715-53251697	0.0142191	0	0.0174381	0.0539252	0.0695047	0.011412
ENSG00000082641	NFE2L1	17:48048328-48061487	52.1367	45.943	43.3416	30.6036	32.9907	41.093
ENSG00000082684	SEMA5B	3:122909192-123028605	0.481713	0.0749686	0	0.574072	0.367361	0.151916
ENSG00000082701	GSK3B	3:119821322-120094417	11.5964	14.8985	14.9016	10.5745	12.0123	16.4174
ENSG00000082781	ITGB5	3:124761947-124901418	36.0542	37.6953	30.272	30.5317	22.5999	17.0426
ENSG00000082805	ERC1	12:990508-1495933	32.3387	12.569	40.5724	13.7331	12.6914	9.78717
ENSG00000082898	XPO1	2:61477848-61538626	133.875	123.395	121.762	97.8727	99.4853	91.0972
ENSG00000082929	LINC01587	4:5524568-5527801	0	0.291796	0	0	0	0
ENSG00000082996	RNF13	3:149812707-149962139	10.3167	9.74854	13.3088	11.1823	11.2561	14.1045
ENSG00000083067	TRPM3	9:70529062-71446904	0.0144206	0	0.0128435	0.0107852	0	0
ENSG00000083093	PALB2	16:23603159-23641310	4.53192	3.64857	4.06679	3.38767	3.17613	4.08027
ENSG00000083097	DOPEY1	6:83067665-83171350	2.30637	2.26355	2.38734	1.74599	2.32804	2.92027
ENSG00000083099	LYRM2	6:89568143-89638753	12.3628	11.4208	14.971	9.41107	10.0218	14.9905
ENSG00000083123	BCKDHB	6:80106646-80346270	7.61681	6.93851	6.66881	8.10022	7.97645	7.84331
ENSG00000083168	KAT6A	8:41929478-42051990	10.1772	10.2858	9.89944	10.1953	8.27656	9.78967
ENSG00000083223	ZCCHC6	9:86287732-86354454	4.39932	5.53295	5.40064	5.62083	5.23673	5.63321
ENSG00000083290	ULK2	17:19770828-19867936	0.0109285	0	0.297388	0.19098	0.134419	0.0454913
ENSG00000083307	GRHL2	8:101492431-101669726	0.0252511	0	0	0.0255103	0	0
ENSG00000083312	TNPO1	5:72816311-72916733	43.4199	49.431	51.491	46.0209	40.7619	51.5276
ENSG00000083444	PLOD1	1:11934204-11975538	80.8562	71.2886	73.6113	66.0351	63.2808	65.5188
ENSG00000083454	P2RX5	17:3672198-3696404	15.1872	16.9071	15.8382	13.3175	11.4905	12.8748
ENSG00000083457	ITGAE	17:3714627-3801243	16.0783	16.6059	13.1495	15.1466	11.3142	15.5635
ENSG00000083520	DIS3	13:72752168-72782096	9.15156	10.9142	9.84847	10.0525	8.96236	12.0017
ENSG00000083535	PIBF1	13:72782058-73016461	6.60754	8.34849	7.86783	11.0608	7.13374	16.4147
ENSG00000083544	TDRD3	13:60396456-60573878	3.20551	3.38224	3.1897	3.67433	2.84419	4.32156
ENSG00000083622	AC000111.6	7:117604790-117647415	0	0	0	0	0	0
ENSG00000083635	NUFIP1	13:44939248-44989483	3.40891	3.25018	2.8411	2.39512	2.33624	2.70311
ENSG00000083642	PDS5B	13:32586426-32778019	12.8102	14.5008	10.7794	12.2215	7.49446	10.8622
ENSG00000083720	OXCT1	5:41730064-41870519	43.4623	34.7831	33.0254	37.1382	32.1717	33.0036
ENSG00000083750	RRAGB	X:55717738-55758774	1.58803	4.89439	2.81433	2.55191	2.1074	2.58372
ENSG00000083782	EPYC	12:90963678-91005026	0	0	0	0	0	0
ENSG00000083799	CYLD	16:50742049-50801935	4.76094	4.35007	6.20005	4.34668	5.26055	5.95707
ENSG00000083807	SLC27A5	19:58479511-58512413	8.03797	6.46249	7.84739	9.60601	7.70923	9.85698
ENSG00000083812	ZNF324	19:58467044-58475436	3.42984	3.08279	3.12626	2.35542	3.53984	2.80368
ENSG00000083814	ZNF671	19:57719750-57727624	0	0	0	0	0	0
ENSG00000083817	ZNF416	19:57571565-57578927	0.822264	1.19149	0.805497	1.16849	0.810968	0.505221
ENSG00000083828	ZNF586	19:57769654-57819939	3.82952	4.88866	3.95921	3.91102	3.41817	3.92036
ENSG00000083838	ZNF446	19:58474016-58481230	3.82688	2.80285	1.33547	2.13208	3.79382	4.24422
ENSG00000083844	ZNF264	19:57191499-57222846	4.89585	3.97659	2.80699	4.12368	3.25827	4.56342
ENSG00000083845	RPS5	19:58386399-58394806	315.295	321.967	290.75	397.26	280.641	411.11
ENSG00000083857	FAT1	4:186587782-186726722	10.4474	10.0388	10.5995	8.27184	11.1197	9.7375
ENSG00000083896	YTHDC1	4:68310386-68350089	10.8327	10.1962	10.5156	9.27844	8.37281	10.5153
ENSG00000083937	CHMP2B	3:87227270-87255548	6.56891	6.48289	7.36482	4.84353	4.54723	10.5132
ENSG00000084070	SMAP2	1:40344849-40423326	6.10849	7.62595	7.53426	6.30053	6.65742	6.53569
ENSG00000084072	PPIE	1:39692181-39763914	21.6901	23.5653	20.4951	22.5072	16.0074	27.4376
ENSG00000084073	ZMPSTE24	1:40258106-40294184	13.766	20.6093	17.6236	10.2146	8.81178	15.1782
ENSG00000084090	STARD7	2:96184858-96208825	38.8997	39.7222	34.713	23.7768	25.2831	29.8757
ENSG00000084092	NOA1	4:56963369-56978823	6.06692	5.84828	6.43263	7.92391	6.58783	6.03468
ENSG00000084093	REST	4:56907875-56935844	7.23023	7.37997	7.69631	6.65416	7.26764	5.97557
ENSG00000084110	HAL	12:95972661-95996365	0	0.227792	0	0	0	0.704944
ENSG00000084112	SSH1	12:108778191-108857590	6.62235	6.43553	6.46706	8.7043	7.61727	3.55485
ENSG00000084207	GSTP1	11:67583594-67586660	89.9096	77.86	79.2107	115.579	93.7964	94.0848
ENSG00000084234	APLP2	11:130069836-130144811	61.4431	61.8547	67.3441	64.7024	65.8812	71.0215
ENSG00000084444	FAM234B	12:13044283-13142521	2.88193	2.91221	3.1145	3.17007	2.87002	6.15474
ENSG00000084453	SLCO1A2	12:21264599-21419594	0	0	0	0	0	0
ENSG00000084463	WBP11	12:14784578-14803540	16.2234	16.1543	13.1218	11.9521	10.8784	11.4599
ENSG00000084623	EIF3I	1:32221927-32231604	84.8494	85.5531	82.0554	84.5081	65.5746	74.0233
ENSG00000084628	NKAIN1	1:31179744-31239554	0.19593	0.0379701	0.254085	0.30687	0.178064	0.341844
ENSG00000084636	COL16A1	1:31652246-31704319	10.4722	12.9231	10.2553	14.0447	14.6907	7.91363
ENSG00000084652	TXLNA	1:32179685-32198285	16.0922	18.1751	15.9471	12.7626	12.4245	14.8798
ENSG00000084674	APOB	2:21001428-21044073	0	0	0	0	0	0
ENSG00000084676	NCOA1	2:24491913-24770702	2.25495	2.87985	2.01542	1.79319	1.96906	1.59256
ENSG00000084693	AGBL5	2:27042363-27070622	9.13056	6.74938	6.83004	9.26947	8.93287	6.56082
ENSG00000084710	EFR3B	2:25042129-25159137	1.03553	0.812861	0.72249	1.04662	0.973557	0.487106
ENSG00000084731	KIF3C	2:25926595-25982749	4.03538	4.71249	6.19701	5.26468	5.09472	4.53551
ENSG00000084733	RAB10	2:26034106-26137454	94.4449	95.9273	84.1367	79.7586	85.1728	96.6502
ENSG00000084734	GCKR	2:27496841-27523684	0.197346	0	0.366835	0.107461	0.133606	0.24726
ENSG00000084754	HADHA	2:26190634-26244726	43.8752	41.1217	42.9662	52.6484	42.4099	58.438
ENSG00000084764	MAPRE3	2:26970611-27027196	2.48423	3.27096	1.9532	4.11768	4.73559	4.64976
ENSG00000084774	CAD	2:27217389-27243943	36.1887	34.3884	32.2101	31.7156	29.8609	27.9064
ENSG00000085063	CD59	11:33698260-33736445	128.633	128.549	135.892	96.5159	127.244	141.89
ENSG00000085117	CD82	11:44564426-44620363	1.28155	0.97143	1.42577	4.43507	4.42226	3.40068
ENSG00000085185	BCORL1	X:129981106-130058083	2.84336	2.2992	2.27247	2.86458	4.43696	2.94174
ENSG00000085224	ATRX	X:77504877-77786269	25.8806	25.8026	24.692	34.0876	27.7528	35.3949
ENSG00000085231	AK6	5:69350983-69370013	15.724	19.1947	11.996	13.521	14.0709	15.3373
ENSG00000085265	FCN1	9:134905889-134917963	0	0	0.0187709	0	0	0
ENSG00000085274	MYNN	3:169772830-169789716	2.79462	3.80498	2.90559	2.75815	3.27578	4.15431
ENSG00000085276	MECOM	3:169083498-169663618	5.43637	3.82739	3.42043	2.86476	3.07441	4.16232
ENSG00000085365	SCAMP1	5:78360582-78479071	11.3027	10.8908	10.2258	11.6093	12.2533	12.6853
ENSG00000085377	PREP	6:105277564-105403084	18.1182	19.6606	17.0034	14.0852	13.574	12.8147
ENSG00000085382	HACE1	6:104728092-104859919	3.17422	1.78727	1.98597	1.92031	2.29116	1.43946
ENSG00000085415	SEH1L	18:12947132-12987536	16.5696	19.2074	18.7491	12.4113	11.0076	15.7464
ENSG00000085433	WDR47	1:108970213-109042113	3.92225	3.47403	2.41809	3.25517	4.47347	4.96996
ENSG00000085449	WDFY1	2:223855715-223945387	15.2292	14.2286	17.4898	13.3619	14.6465	12.6034
ENSG00000085465	OVGP1	1:111414313-111427777	0.732208	1.18854	1.05199	1.67393	1.66162	2.21977
ENSG00000085491	SLC25A24	1:108134035-108200849	7.46492	9.99408	10.9672	8.952	6.63245	7.57836
ENSG00000085511	MAP3K4	6:160991726-161117385	15.2546	9.86384	11.5032	12.0909	22.1655	9.92203
ENSG00000085514	PILRA	7:100367529-100400099	1.11614	1.41832	0.530847	0.948525	0.587924	0.878584
ENSG00000085552	IGSF9	1:159927038-159945604	0.157094	0.24768	0.161022	0.118824	0.268185	0.117897
ENSG00000085563	ABCB1	7:87503632-87713323	0	0	0	0	0	0
ENSG00000085644	ZNF213	16:3129776-3142805	2.48202	2.97619	2.81478	2.78159	2.17083	2.00394
ENSG00000085662	AKR1B1	7:134442349-134459284	81.0002	70.7578	63.722	65.1905	72.1313	57.721
ENSG00000085719	CPNE3	8:86484829-86561498	14.4684	12.0344	12.4722	13.1177	10.8454	8.70869
ENSG00000085721	RRN3	16:15060021-15094317	10.8075	12.5922	11.3278	9.20514	6.83316	10.7495
ENSG00000085733	CTTN	11:70398403-70436584	87.6924	91.1787	85.3062	92.8319	78.5671	82.1163
ENSG00000085741	WNT11	11:76186324-76210736	0.599854	0.524811	0.0925877	0.919903	1.59274	0.28703
ENSG00000085760	MTIF2	2:55236594-55269347	18.6631	21.2075	22.4899	22.3871	13.0019	18.0115
ENSG00000085788	DDHD2	8:38225217-38275558	12.883	18.3797	12.2752	13.6281	11.2581	16.4974
ENSG00000085831	TTC39A	1:51287257-51345116	0.796322	0.113339	0.872237	0.942809	0.497347	0.612715
ENSG00000085832	EPS15	1:51354262-51519328	10.4444	9.30871	9.11478	9.81676	10.0049	6.32514
ENSG00000085840	ORC1	1:52372828-52404459	8.74488	8.62931	6.8736	7.98558	7.22658	6.30657
ENSG00000085871	MGST2	4:139665767-139740745	16.1285	15.4224	17.5892	15.8701	16.3878	19.6552
ENSG00000085872	CHERP	19:16517888-16542530	12.8393	10.2617	8.13934	11.3528	10.3639	11.176
ENSG00000085978	ATG16L1	2:233210050-233295674	17.6273	21.1811	19.7716	15.2238	13.7481	15.1818
ENSG00000085982	USP40	2:233475519-233566782	8.75911	7.52389	7.02872	9.58554	5.84865	7.57188
ENSG00000085998	POMGNT1	1:46188681-46220305	15.7469	18.3228	14.965	17.5105	13.3786	9.10378
ENSG00000085999	RAD54L	1:46247687-46278473	12.7985	14.7226	18.0268	12.5486	11.8037	8.85591
ENSG00000086015	MAST2	1:45786986-46036124	10.1189	10.51	11.9486	10.7494	10.791	9.87708
ENSG00000086061	DNAJA1	9:33025210-33039907	51.9614	68.4251	60.0487	30.5815	27.3687	43.9028
ENSG00000086062	B4GALT1	9:33104081-33167356	78.677	59.8136	64.9766	45.2086	65.1145	78.174
ENSG00000086065	CHMP5	9:33264878-33282069	30.3764	21.971	25.419	33.8999	35.7115	50.6782
ENSG00000086102	NFX1	9:33290510-33371157	14.4331	14.7169	14.5197	11.1784	12.0429	12.8471
ENSG00000086159	AQP6	12:49967193-49977139	0	0.52031	0.0390065	0.203963	0.177281	0.134734
ENSG00000086189	DIMT1	5:62387253-62403939	5.79544	5.4526	5.15339	4.0545	4.37736	6.12903
ENSG00000086200	IPO11	5:62403971-62628582	6.73047	9.36082	10.0093	6.96103	6.11648	9.71826
ENSG00000086205	FOLH1	11:49146634-49208670	0	0	0	0	0	0
ENSG00000086232	EIF2AK1	7:6022243-6059230	23.4411	24.634	29.1886	26.2994	22.6276	31.9243
ENSG00000086288	NME8	7:37848596-37900401	0	0	0	0	0	0
ENSG00000086289	EPDR1	7:37683842-37951941	6.46048	4.95422	6.61206	5.37505	2.9336	4.64427
ENSG00000086300	SNX10	7:26291894-26374329	3.482	3.05401	4.08236	5.21469	2.83572	4.56079
ENSG00000086475	SEPHS1	10:13317423-13348298	20.7289	26.2059	21.7444	19.8959	16.7392	14.0568
ENSG00000086504	MRPL28	16:367383-370527	43.0879	35.2888	36.4242	38.1955	32.6808	37.6896
ENSG00000086506	HBQ1	16:180452-181181	0	0	0	0	0.148425	0
ENSG00000086544	ITPKC	19:40717102-40740860	1.00747	1.46911	1.53103	1.33254	1.18151	1.64843
ENSG00000086548	CEACAM6	19:41750976-41772208	0	0	0	0	0	0
ENSG00000086570	FAT2	5:151504092-151568944	0.0823908	0.0768349	0.0336829	0.168131	0.0997104	0.0550913
ENSG00000086589	RBM22	5:150690793-150701107	8.30509	10.3011	10.1076	10.9788	8.27663	10.2482
ENSG00000086598	TMED2	12:123584530-123598577	130.713	129.625	124.327	100.423	94.1709	152.75
ENSG00000086619	ERO1B	1:236215554-236281985	0.16062	0.471756	0.468336	0.411065	0.363362	0.316409
ENSG00000086666	ZFAND6	15:80059567-80138393	32.7301	32.695	36.6022	38.5748	35.6609	43.8697
ENSG00000086696	HSD17B2	16:82035003-82098534	0.00819323	0	0	0	0	0
ENSG00000086712	TXLNG	X:16786426-16844519	8.5537	9.81442	9.63382	10.0716	6.85711	10.1523
ENSG00000086717	PPEF1	X:18675908-18827921	0.739005	0.17662	0.57454	0.155192	0.374995	0.511193
ENSG00000086730	LAT2	7:74199651-74229834	1.06814	1.65512	0.715891	0.456037	0.804264	0.904748
ENSG00000086758	HUWE1	X:53532095-53686729	72.5805	73.5657	63.4701	64.0208	71.1699	80.9969
ENSG00000086827	ZW10	11:113733186-113773811	4.05904	3.71181	4.09704	3.16587	1.81307	4.64155
ENSG00000086848	ALG9	11:111782194-111871581	2.43351	3.32768	4.65122	2.94625	3.06707	3.92906
ENSG00000086967	MYBPC2	19:50432902-50466321	0.0188867	0	0	0.0721363	0.0746876	0
ENSG00000086991	NOX4	11:89324355-89498187	0.148498	0	0	0	0	0
ENSG00000087008	ACOX3	4:8366281-8440723	1.41861	1.91132	1.79979	1.80844	1.07256	2.40695
ENSG00000087053	MTMR2	11:95832881-95925315	24.856	24.6913	27.2507	17.7721	21.9427	32.1909
ENSG00000087074	PPP1R15A	19:48872391-48876057	7.15358	12.0491	8.1283	4.10896	5.16625	5.50595
ENSG00000087076	HSD17B14	19:48813016-48836678	0	0	0.212598	0.263146	0.87151	0.0695965
ENSG00000087077	TRIP6	7:100867137-100873454	55.4039	57.4937	46.4319	43.8408	39.1397	46.1713
ENSG00000087085	ACHE	7:100889993-100896974	0.193235	0.0955903	0.229064	0.427582	0.268046	0.153226
ENSG00000087086	FTL	19:48965300-48966878	266.21	210.373	204.285	366.355	327.966	164.363
ENSG00000087087	SRRT	7:100875110-100888664	41.8606	44.3104	38.1281	27.305	27.36	32.4003
ENSG00000087088	BAX	19:48954814-48961798	41.3985	39.8609	38.5737	47.6114	43.776	45.258
ENSG00000087095	NLK	17:28041736-28196381	5.13615	7.04852	6.00802	4.47498	5.34251	6.97883
ENSG00000087111	PIGS	17:28553382-28571872	25.4047	21.2962	20.2489	9.96609	21.0294	31.1942
ENSG00000087116	ADAMTS2	5:179110850-179345430	0.035414	0	0	0	0	0.0283568
ENSG00000087128	TMPRSS11E	4:68447448-68497604	0	0	0	0	0	0
ENSG00000087152	ATXN7L3	17:44191804-44200113	17.8521	15.3436	14.9359	9.13244	14.9902	16.6438
ENSG00000087157	PGS1	17:78378639-78425114	14.3433	15.6811	14.1883	13.9516	13.1884	16.7889
ENSG00000087191	PSMC5	17:63827151-63832026	57.0559	54.4029	49.9389	41.0128	33.2122	46.7445
ENSG00000087206	UIMC1	5:176905004-177022633	9.33738	9.81828	9.59033	16.231	7.36137	11.2072
ENSG00000087237	CETP	16:56961849-56983845	0.0496257	0.0696146	0	0.0752244	0.0324273	0.119029
ENSG00000087245	MMP2	16:55389699-55506691	14.1585	16.903	12.3418	13.608	14.7806	4.14326
ENSG00000087250	MT3	16:56589073-56591088	0	0	0	0	0	0
ENSG00000087253	LPCAT2	16:55508997-55586670	5.21716	5.61021	5.01644	5.93838	6.0246	5.41754
ENSG00000087258	GNAO1	16:56191389-56357444	7.54066	4.65108	8.82055	10.5094	8.41529	5.57929
ENSG00000087263	OGFOD1	16:56451489-56479100	25.3981	27.0102	19.738	19.2463	18.3519	24.0471
ENSG00000087266	SH3BP2	4:2793022-2841098	18.3425	13.7606	14.9625	13.7221	20.181	14.1923
ENSG00000087269	NOP14	4:2937932-2963385	12.1878	13.1376	10.0278	9.39333	7.48928	9.67758
ENSG00000087274	ADD1	4:2843856-2930076	13.3866	12.0675	9.47342	12.3187	10.3879	13.4924
ENSG00000087299	L2HGDH	14:50237562-50312548	5.17898	4.76119	5.63602	4.52142	7.06617	5.21932
ENSG00000087301	TXNDC16	14:52430589-52552522	1.12513	0.717017	0.913993	1.23441	1.59195	1.13751
ENSG00000087302	C14orf166	14:51989474-52010691	24.0372	30.1064	25.2219	33.7743	31.2739	32.8505
ENSG00000087303	NID2	14:52004802-52069228	14.1405	12.9292	10.8963	10.6951	13.9633	8.66574
ENSG00000087338	GMCL1	2:69829641-69881396	5.03415	4.47348	5.46589	5.70157	6.61723	7.81455
ENSG00000087365	SF3B2	11:66050728-66069308	53.3674	53.8451	42.7247	55.3573	40.6267	53.744
ENSG00000087448	KLHL42	12:27780019-27803040	7.97246	10.5881	8.82504	6.99861	8.13809	8.77239
ENSG00000087460	GNAS	20:58839717-58911192	379.958	358.22	322.044	404.007	359.664	365.454
ENSG00000087470	DNM1L	12:32679199-32745650	25.9325	24.086	26.5694	23.7928	22.3805	29.0556
ENSG00000087494	PTHLH	12:27958083-27972705	0.420276	0.20148	0.191822	0.319462	0.61316	0.0808806
ENSG00000087495	PHACTR3	20:59577508-59847711	0.0293738	0	0	0	0	0.0235358
ENSG00000087502	ERGIC2	12:29337351-29381189	34.6836	26.2702	39.7933	28.6578	27.1182	40.5623
ENSG00000087510	TFAP2C	20:56629301-56639283	6.65054	6.71437	6.66548	3.65003	6.12744	6.55326
ENSG00000087586	AURKA	20:56369388-56392337	33.0012	31.4229	30.4608	40.3665	30.972	34.8712
ENSG00000087589	CASS4	20:56412111-56460387	0.0774397	0.149936	0.0948428	0.0203537	0.0351566	0.0214244
ENSG00000087842	PIR	X:15384798-15493564	5.96546	5.65073	3.73918	6.0734	5.44987	7.47904
ENSG00000087884	AAMDC	11:77821108-77918432	2.41781	3.29444	2.48239	4.26017	4.09163	1.92269
ENSG00000087903	RFX2	19:5993163-6199572	4.52073	6.08132	5.11788	3.40566	6.01618	5.98504
ENSG00000087995	METTL2A	17:62423866-62450822	12.1056	12.147	11.2956	10.3443	8.4711	13.2167
ENSG00000088002	SULT2B1	19:48552074-48599425	0.122777	0.0749644	0.0748744	0.376755	0.279441	0
ENSG00000088035	ALG6	1:63367589-63438562	2.66457	2.66974	1.89236	2.1984	2.1344	2.64525
ENSG00000088038	CNOT3	19:54137727-54155681	7.61357	6.86645	5.19334	4.78637	4.20256	4.36314
ENSG00000088053	GP6	19:55013704-55038264	0.320214	0.158131	0.0396224	0.256173	0.218037	0.134609
ENSG00000088179	PTPN4	2:119759630-119983818	7.15452	7.86649	8.85022	8.23762	5.90603	9.44082
ENSG00000088205	DDX18	2:117814649-117832379	40.3748	37.143	39.396	37.2497	24.4986	34.2444
ENSG00000088247	KHSRP	19:6413347-6424794	144.308	131.087	114.495	99.8278	89.726	83.0025
ENSG00000088256	GNA11	19:3094409-3124004	9.3257	10.8774	8.20904	10.5445	7.10437	8.7564
ENSG00000088280	ASAP3	1:23428562-23484568	4.97057	3.76576	2.74684	9.26645	6.66045	3.04815
ENSG00000088298	EDEM2	20:35115356-35147364	5.4109	4.95475	5.0221	7.74618	7.54375	6.34452
ENSG00000088305	DNMT3B	20:32762384-32809356	2.80887	3.51444	2.64927	1.78096	3.01184	1.78535
ENSG00000088320	REM1	20:31475292-31484905	0	0	0	0	0	0
ENSG00000088325	TPX2	20:31739270-31801805	51.3257	53.7769	47.3083	50.9297	41.6932	40.4124
ENSG00000088340	FER1L4	20:35558736-35607562	7.66748	3.97591	6.74673	11.1095	12.4009	7.61555
ENSG00000088356	PDRG1	20:31944341-31952092	11.9621	13.4112	11.2968	7.58479	7.08238	10.7709
ENSG00000088367	EPB41L1	20:36091503-36232799	11.9873	12.2537	12.0067	11.7893	12.7212	8.71154
ENSG00000088386	SLC15A1	13:98683800-98752654	0	0	0	0	0	0
ENSG00000088387	DOCK9	13:98793486-99086625	7.57607	7.01682	4.36798	6.02479	7.02635	8.5802
ENSG00000088448	ANKRD10	13:110878539-110915069	18.9467	16.5014	12.9235	20.9923	19.8258	17.9728
ENSG00000088451	TGDS	13:94574050-94596257	3.80982	3.41269	4.61206	2.01563	2.45314	3.95445
ENSG00000088538	DOCK3	3:50675240-51384198	0.214351	0.279763	0.281229	0.204202	0.268804	0.332454
ENSG00000088543	C3orf18	3:50558024-50571027	4.97612	1.98327	3.99204	3.91518	5.43474	3.73022
ENSG00000088682	COQ9	16:57447424-57461275	19.0874	19.2378	18.9053	14.2421	15.4168	20.7945
ENSG00000088726	TMEM40	3:12733524-12769457	0.220432	0.41097	0.380341	0.370496	0.678975	1.12217
ENSG00000088727	KIF9	3:47228025-47283451	4.60804	5.60738	4.4633	4.99419	3.50066	5.87604
ENSG00000088756	ARHGAP28	18:6729717-6915716	2.00805	0.871227	0.712688	1.26819	1.9497	1.48432
ENSG00000088766	CRLS1	20:6006089-6040053	10.039	10.4841	11.569	9.29717	8.81954	10.3198
ENSG00000088782	DEFB127	20:157469-159163	0	0	0	0	0	0
ENSG00000088808	PPP1R13B	14:103733751-103847590	6.06503	4.50956	4.94207	4.38234	4.24915	4.64491
ENSG00000088812	ATRN	20:3471039-3651122	3.27158	3.39543	4.10761	4.07524	3.9075	4.42354
ENSG00000088826	SMOX	20:4120979-4187747	22.283	18.2001	17.1976	17.438	25.6319	17.7196
ENSG00000088827	SIGLEC1	20:3686969-3707128	0	0	0	0.0298246	0.0128521	0
ENSG00000088832	FKBP1A	20:1368977-1393172	67.1636	76.5457	71.055	63.3059	71.6749	78.3802
ENSG00000088833	NSFL1C	20:1442161-1473842	12.5522	11.8065	11.4443	8.5867	7.95448	11.9191
ENSG00000088836	SLC4A11	20:3227416-3239190	0.786658	0.505719	0.687424	1.31604	1.3278	1.14689
ENSG00000088854	C20orf194	20:3249304-3407625	1.14149	1.33263	1.06884	1.18737	1.19878	1.47607
ENSG00000088876	ZNF343	20:2481816-2524702	2.87804	2.66367	1.81038	2.4774	1.65417	2.78086
ENSG00000088881	EBF4	20:2692877-2760108	0	0	0	0	0.119457	0
ENSG00000088882	CPXM1	20:2794068-2800637	0	0	0	0.0225216	0.0194566	0
ENSG00000088888	MAVS	20:3846798-3876123	4.93584	4.71633	4.80977	4.89673	5.16227	4.5287
ENSG00000088899	RP5-1187M17.10	20:3162616-3173592	0.537724	0.364984	0.631004	0.532335	0.943606	0.961325
ENSG00000088926	F11	4:186265944-186288806	0	0	0	0	0	0
ENSG00000088930	XRN2	20:21303303-21389827	11.772	13.5881	15.2777	16.0411	13.2282	15.292
ENSG00000088970	KIZ	20:21125982-21246622	3.01602	3.03674	1.9791	4.89283	5.45971	4.55878
ENSG00000088986	DYNLL1	12:120469849-120498493	153.203	178.649	142.87	102.832	108.592	125.215
ENSG00000088992	TESC	12:117038922-117099479	0.980611	0.458655	0.134059	0.422118	0.061097	0.638501
ENSG00000089006	SNX5	20:17941596-17968980	30.7138	28.6437	33.7251	27.763	29.2711	33.0873
ENSG00000089009	RPL6	12:112405189-112418838	715.153	700.532	673.587	816.606	611.357	657.411
ENSG00000089012	SIRPG	20:1629151-1657779	0	0	0	0	0	0
ENSG00000089022	MAPKAPK5	12:111841977-111902238	25.6466	27.9946	21.6186	26.2031	17.6019	22.6052
ENSG00000089041	P2RX7	12:121132818-121188032	0.947656	0.481259	0.617352	0.740761	1.17522	0.483971
ENSG00000089048	ESF1	20:13714321-13784886	0.156458	0.292545	0.318887	0.199118	0.0982352	0.119611
ENSG00000089050	RBBP9	20:18486539-18497243	3.23974	1.69065	3.77208	2.85817	3.07463	2.38911
ENSG00000089053	ANAPC5	12:121308244-121399896	82.4749	73.5487	87.7662	93.8582	72.1853	100.449
ENSG00000089057	SLC23A2	20:4852355-5010293	1.89844	2.76781	2.07185	2.07148	2.23008	1.71183
ENSG00000089060	SLC8B1	12:113298758-113359493	11.8047	10.3722	9.52755	12.3768	11.3823	10.7278
ENSG00000089063	TMEM230	20:5068231-5113103	8.06002	8.4545	8.77267	10.7355	10.4035	17.7645
ENSG00000089091	DZANK1	20:18383366-18467281	0.461217	0.378715	0.42646	0.220263	0.396547	0.338696
ENSG00000089094	KDM2B	12:121429096-121581015	28.9141	28.2649	34.4984	21.1554	19.5655	23.9813
ENSG00000089101	CFAP61	20:20052513-20360702	0.424815	0	0	0	0.0245778	0
ENSG00000089116	LHX5	12:113462033-113472280	0	0	0	0	0.0154824	0
ENSG00000089123	TASP1	20:13389391-13638940	3.75378	4.06818	2.83465	3.08041	3.16262	4.4676
ENSG00000089127	OAS1	12:112906776-112933222	2.02535	1.87937	2.55487	1.59621	2.11279	2.12897
ENSG00000089154	GCN1	12:120127202-120194710	69.8221	64.5651	79.7258	68.3434	63.0063	64.1018
ENSG00000089157	RPLP0	12:120196685-120201235	1304	1195.12	1192.54	1610.78	1328.78	1603.67
ENSG00000089159	PXN	12:120210438-120265771	81.867	123.474	84.6399	53.1736	64.1023	46.842
ENSG00000089163	SIRT4	12:120302315-120313249	1.07774	0.396396	0.0810233	0.946665	0.778141	1.06116
ENSG00000089169	RPH3A	12:112570379-112898881	0	0	0	0	0	0
ENSG00000089177	KIF16B	20:16272103-16573433	1.33882	1.16243	1.25105	1.6931	2.1536	2.2101
ENSG00000089195	TRMT6	20:5937234-5950558	5.27518	6.4599	5.71618	5.71665	3.2641	4.93079
ENSG00000089199	CHGB	20:5911429-5925361	0.182311	0.038621	0.0674481	0.0209657	0.0724329	0
ENSG00000089220	PEBP1	12:118135857-118145584	104.309	95.8479	94.0798	98.906	80.5315	77.0485
ENSG00000089225	TBX5	12:114353930-114408442	0	0	0	0	0	0
ENSG00000089234	BRAP	12:111642145-111685986	11.7118	10.6957	10.3925	8.82223	8.34876	11.9116
ENSG00000089248	ERP29	12:112013315-112023451	64.514	50.0497	56.259	60.9001	64.9626	81.9518
ENSG00000089250	NOS1	12:117208141-117452170	0	0	0	0	0	0
ENSG00000089280	FUS	16:31180109-31194871	99.3886	119.262	112.351	78.5255	67.2799	65.9421
ENSG00000089289	IGBP1	X:70133448-70166324	13.3761	12.9774	14.9681	21.9914	17.4154	27.1657
ENSG00000089327	FXYD5	19:35154729-35169883	15.1282	13.6854	16.8095	19.0794	16.1999	16.4084
ENSG00000089335	ZNF302	19:34677638-34686397	2.7684	1.63979	2.9176	1.68094	1.23534	1.79959
ENSG00000089351	GRAMD1A	19:34994783-35026471	22.7778	14.7123	16.8432	22.4325	21.45	23.0706
ENSG00000089356	FXYD3	19:35115878-35124324	0.239481	0.321705	0.345157	0.795651	0.459502	0.548698
ENSG00000089472	HEPH	X:66162548-66268867	0	0	0	0	0	0
ENSG00000089486	CDIP1	16:4510674-4538828	8.88395	9.16709	9.25834	7.79864	6.97996	9.38363
ENSG00000089505	CMTM1	16:66566392-66579137	0.664738	0.715052	0.576893	0.633565	1.21405	0.755462
ENSG00000089558	KCNH4	17:42156890-42181278	0	0	0	0.0138851	0	0
ENSG00000089597	GANAB	11:62624825-62646726	84.2581	69.6662	74.661	48.7972	41.2448	90.8576
ENSG00000089639	GMIP	19:19629475-19643667	2.23029	2.2256	2.40603	3.05827	3.02155	2.91752
ENSG00000089682	RBM41	X:107064419-107118823	5.3009	5.77886	4.59183	7.49939	7.0998	8.36296
ENSG00000089685	BIRC5	17:78214185-78225636	41.8753	38.3385	36.0389	33.7402	26.1274	27.1176
ENSG00000089692	LAG3	12:6772511-6778455	0.273221	0.417366	0.317241	0.247608	0.252524	0.314369
ENSG00000089693	MLF2	12:6747995-6767475	70.3768	67.072	55.8757	63.5907	62.8293	61.3982
ENSG00000089723	OTUB2	14:94026328-94048930	0.309302	0.63653	0.484525	0.472864	0.4419	1.17187
ENSG00000089737	DDX24	14:94048290-94081245	30.0986	33.2576	33.3596	31.751	28.3752	32.8446
ENSG00000089775	ZBTB25	14:64449105-64505213	3.53841	4.19658	2.71467	4.7868	4.70816	4.16504
ENSG00000089818	NECAP1	12:8082210-8097771	7.67676	10.4846	7.96816	7.5783	5.89702	15.5047
ENSG00000089820	ARHGAP4	X:153907366-153934999	0.658437	0.932895	1.42285	1.98426	3.96732	0.896269
ENSG00000089847	ANKRD24	19:4183353-4224814	0.111438	0.292956	0.308347	0.466269	0.168317	0.346179
ENSG00000089876	DHX32	10:125836336-125896436	10.9584	11.0677	11.7219	10.3933	10.2687	10.8655
ENSG00000089902	RCOR1	14:102592660-102730576	12.0094	14.0307	12.6268	9.13425	13.6633	12.3152
ENSG00000089916	GPATCH2L	14:76151915-76254342	13.9126	15.3515	20.6425	17.2056	12.5376	19.6514
ENSG00000090006	LTBP4	19:40592882-40629818	25.2967	17.7896	17.3338	32.6707	35.6454	17.2625
ENSG00000090013	BLVRB	19:40447788-40465840	21.8499	16.7921	16.2704	24.6706	23.7856	20.9698
ENSG00000090020	SLC9A1	1:27098814-27166981	2.33974	4.04631	3.3078	2.01862	2.85336	1.86205
ENSG00000090054	SPTLC1	9:92031998-92115384	17.4096	21.146	19.3246	16.9423	15.6871	12.7879
ENSG00000090060	PAPOLA	14:96501432-96567111	52.8087	60.7278	59.0551	51.8685	49.8317	56.1566
ENSG00000090061	CCNK	14:99481168-99535044	14.8293	16.7605	14.0574	13.2931	15.0613	12.8899
ENSG00000090097	PCBP4	3:51957453-51974016	5.6179	7.77887	5.7119	7.23671	9.1483	6.94916
ENSG00000090104	RGS1	1:192575726-192580031	0	0	0	0	0	0
ENSG00000090238	YPEL3	16:30092313-30096915	0.948454	1.41434	0.400549	2.42439	5.01253	5.73548
ENSG00000090263	MRPS33	7:141002609-141015228	17.1044	22.8508	20.666	27.6442	14.8255	23.2269
ENSG00000090266	NDUFB2	7:140690776-140722790	93.3744	73.894	78.5438	75.4377	64.2324	82.505
ENSG00000090273	NUDC	1:26900237-26946862	39.2831	42.8623	35.9869	33.0611	25.9909	33.3183
ENSG00000090316	MAEA	4:1289850-1340147	13.8938	14.656	11.9769	11.9464	10.2701	14.07
ENSG00000090339	ICAM1	19:10270834-10286615	11.7151	14.5925	12.7504	7.69331	8.69063	10.832
ENSG00000090372	STRN4	19:46719506-46746994	17.0481	12.6046	15.4374	10.5973	13.3086	12.4657
ENSG00000090376	IRAK3	12:66188878-66254622	0.166896	0.110928	0.0659531	0.139486	0.0778454	0.0319632
ENSG00000090382	LYZ	12:69348340-69354234	0	0	0	0	0	0
ENSG00000090402	SI	3:164978897-165078495	0	0	0	0	0	0
ENSG00000090432	MUL1	1:20499447-20508161	6.89405	6.58055	6.20611	4.0991	4.94974	5.77944
ENSG00000090447	TFAP4	16:4257185-4273075	12.9164	10.1111	8.18872	9.33883	5.73097	6.9252
ENSG00000090470	PDCD7	15:65117378-65133836	9.11354	5.59827	8.30673	6.4128	5.56458	6.19953
ENSG00000090487	SPG21	15:64963020-64990310	40.1156	42.0059	45.523	47.2768	41.6874	47.5608
ENSG00000090512	FETUB	3:186635968-186653141	0	0	0	0	0	0
ENSG00000090520	DNAJB11	3:186567402-186597203	35.1496	37.1743	36.4202	16.0103	25.4036	40.5096
ENSG00000090530	P3H2	3:189956727-190122437	9.16506	8.12324	7.31839	5.58517	6.45341	8.22176
ENSG00000090534	THPO	3:184371934-184378144	0	0.055608	0.12436	0.0384024	0.0779377	0.285987
ENSG00000090539	CHRD	3:184380072-184390736	0.0316596	0	0.0864745	0.932585	1.43635	0.319561
ENSG00000090554	FLT3LG	19:49474206-49486231	0.0925784	0	0.397218	0.545243	0.576749	0.275431
ENSG00000090565	RAB11FIP3	16:425618-523011	10.9428	9.07645	7.9171	9.15855	8.85229	8.81592
ENSG00000090581	GNPTG	16:1351922-1364113	11.1433	9.55599	10.0585	10.735	8.57647	11.7788
ENSG00000090612	ZNF268	12:133181408-133214831	6.36194	7.40609	5.64764	5.16514	4.30796	4.32296
ENSG00000090615	GOLGA3	12:132768908-132828858	35.4455	38.4912	28.5534	20.8464	24.2688	33.102
ENSG00000090621	PABPC4	1:39560815-39576790	80.7765	81.3032	75.7763	87.3948	58.0984	61.6102
ENSG00000090659	CD209	19:7739993-7747564	0	0	0	0	0	0
ENSG00000090661	CERS4	19:8206735-8262421	2.17343	4.79999	4.27387	6.41588	4.92574	2.43025
ENSG00000090674	MCOLN1	19:7522625-7534009	5.76683	6.26268	5.53823	4.48518	6.02277	7.73678
ENSG00000090686	USP48	1:21678297-21783606	19.964	15.8688	17.5448	19.4899	18.7716	23.26
ENSG00000090776	EFNB1	X:68828996-68842147	1.62898	2.631	2.04681	2.03051	1.73871	1.50493
ENSG00000090857	PDPR	16:70113625-70162537	8.01535	8.42167	7.34427	6.50357	5.50899	5.69065
ENSG00000090861	AARS	16:70252294-70289543	45.277	35.4034	35.5687	37.0077	31.1007	44.2764
ENSG00000090863	GLG1	16:74447426-74607144	33.4806	32.844	30.412	28.6063	32.7586	31.168
ENSG00000090889	KIF4A	X:70290089-70420832	9.63208	11.1787	9.76025	10.7559	7.78922	7.39619
ENSG00000090905	TNRC6A	16:24729694-24827632	22.1281	13.3606	17.7492	12.7408	14.6127	11.2517
ENSG00000090924	PLEKHG2	19:39412584-39428415	6.82926	9.84847	7.71201	7.63343	7.10925	4.10607
ENSG00000090932	DLL3	19:39498894-39508481	0.140781	0.523228	0.129175	0.339412	0.0461815	0.11273
ENSG00000090971	NAT14	19:55485003-55487568	5.32713	4.17998	3.42931	4.86639	5.78667	4.46911
ENSG00000090975	PITPNM2	12:122983479-123150015	4.03733	6.95379	4.6555	5.27177	5.46095	4.42772
ENSG00000090989	EXOC1	4:55853615-55905034	5.56994	4.82014	5.72644	7.50642	5.12993	4.63845
ENSG00000091009	RBM27	5:146203599-146289132	7.899	10.3051	9.55479	7.35458	8.71361	8.86769
ENSG00000091010	POU4F3	5:146339023-146340520	0	0	0	0.0516926	0	0
ENSG00000091039	OSBPL8	12:76351796-76559809	14.0827	14.8122	11.9366	13.9031	11.4098	12.9305
ENSG00000091073	DTX2	7:76461675-76505995	13.7144	12.234	12.001	14.5663	17.5436	12.5168
ENSG00000091106	NLRC4	2:32224452-32265854	0.0609975	0.0570159	0	0.0620914	0.18624	0.0489228
ENSG00000091127	PUS7	7:105439660-105522267	17.3074	17.525	16.8572	13.6051	11.186	12.0195
ENSG00000091128	LAMB4	7:108023547-108130356	0	0	0.117851	0	0	0
ENSG00000091129	NRCAM	7:108147622-108456717	2.20398	1.18531	1.51359	1.07588	2.6487	1.21466
ENSG00000091136	LAMB1	7:107923798-108003255	53.21	58.6445	52.4209	44.2026	44.5899	42.189
ENSG00000091137	SLC26A4	7:107660634-107717809	0.0134634	0.0566263	0.082564	0.109304	0.137806	0.0108064
ENSG00000091138	SLC26A3	7:107765466-107803225	0.0269239	0	0	0.0205006	0	0
ENSG00000091140	DLD	7:107890969-107931730	24.2098	24.5802	25.5715	15.706	17.9667	29.044
ENSG00000091157	WDR7	18:56651342-57036606	2.08977	2.34078	3.51354	1.79754	1.84756	3.58365
ENSG00000091164	TXNL1	18:56597207-56651600	8.15795	11.4024	9.97589	11.543	7.95025	8.70974
ENSG00000091181	IL5RA	3:3066325-3126613	0	0	0	0.0275338	0.0781368	0.101601
ENSG00000091262	ABCC6	16:16148927-16223522	0.311322	0.513235	0.162708	0.893153	0.956488	1.24365
ENSG00000091317	CMTM6	3:32481311-32503408	14.941	15.4767	18.4782	12.5616	11.9258	17.047
ENSG00000091409	ITGA6	2:172427353-172506282	22.8422	31.7235	25.2647	13.5456	20.0123	15.6649
ENSG00000091428	RAPGEF4	2:172735273-173052893	0.654168	1.38256	0.401445	0.342416	0.922065	0.549243
ENSG00000091436	AC013461.1	2:173075434-173268010	23.0935	25.8882	22.7581	21.4783	27.6693	24.071
ENSG00000091482	SMPX	X:21705971-21758163	0.241914	0	0.288998	0	0	0
ENSG00000091483	FH	1:241497602-241519761	22.7187	25.2783	24.1522	23.4022	19.5304	23.3342
ENSG00000091490	SEL1L3	4:25747426-25863760	9.44474	8.41887	8.02642	9.93364	11.2013	10.9586
ENSG00000091513	TF	3:133745955-133779006	0	0.065255	0	0	0	0
ENSG00000091527	CDV3	3:133573729-133590261	53.3867	63.6356	56.3877	45.4365	34.6174	49.5881
ENSG00000091536	MYO15A	17:18108705-18179802	0.0199824	0.0423657	0.0829682	0.394591	0.12994	0.282284
ENSG00000091542	ALKBH5	17:18183077-18209954	40.0988	42.8076	40.4021	29.8259	36.11	33.6295
ENSG00000091583	APOH	17:66212032-66256525	0	0	0	0	0	0
ENSG00000091592	NLRP1	17:5499426-5619424	0.395335	0.693561	0.696805	1.68561	1.53356	0.726033
ENSG00000091622	PITPNM3	17:6451263-6556494	3.0814	2.2312	2.96581	2.58681	3.33952	2.63576
ENSG00000091640	SPAG7	17:4959225-4967872	12.731	9.49641	11.9312	14.5944	10.0802	13.5033
ENSG00000091651	ORC6	16:46689642-46698394	41.3105	44.1025	37.0808	27.482	33.0884	31.0154
ENSG00000091656	ZFHX4	8:76681218-76867285	2.76251	3.09966	1.91337	3.04161	2.27968	2.40023
ENSG00000091664	SLC17A6	11:22338096-22379503	0	0	0	0	0	0
ENSG00000091704	CPA1	7:130380338-130388114	0	0	0	0	0.0514802	0
ENSG00000091732	ZC3HC1	7:130018285-130051451	11.239	8.80165	9.39217	7.33479	7.76644	9.95671
ENSG00000091831	ESR1	6:151656690-152129619	0.0794844	0.0484883	0	0.0910924	0.0617263	0.0735611
ENSG00000091844	RGS17	6:153004458-153131249	0.134903	0.117186	0.184658	0.320628	0.165775	0.234975
ENSG00000091879	ANGPT2	8:6499650-6563409	0.858998	1.18732	1.16066	1.27845	1.01138	0.940346
ENSG00000091947	TMEM101	17:44011187-44023946	10.7004	10.6036	10.6895	12.0727	10.061	17.7503
ENSG00000091972	CD200	3:112332346-112362812	0	0	0	0	0.032761	0
ENSG00000091986	CCDC80	3:112596793-112649530	2.92451	1.99358	2.16492	3.31955	3.69392	2.7061
ENSG00000092009	CMA1	14:24505352-24508265	0	0	0	0	0	0
ENSG00000092010	PSME1	14:24136157-24138967	16.5451	12.0634	11.8751	25.119	23.6037	20.1939
ENSG00000092020	PPP2R3C	14:35085466-35122517	3.83947	4.22639	5.72344	4.99374	2.67902	3.69328
ENSG00000092036	HAUS4	14:22946227-22957161	9.42582	8.09326	8.88782	10.8989	8.7781	10.7465
ENSG00000092051	JPH4	14:23568034-23578800	0.0288466	0	0.0592066	0.021948	0	0.0231148
ENSG00000092054	MYH7	14:23412737-23435718	0	0	0	0	0	0
ENSG00000092067	CEBPE	14:23117303-23119616	0	0	0.0598143	0.0369619	0	0
ENSG00000092068	SLC7A8	14:23125294-23183674	0.575586	0.181719	0.40735	0.42195	0.859412	0.597532
ENSG00000092094	OSGEP	14:20446410-20455105	8.87654	8.28557	12.4773	6.4315	6.77025	7.94161
ENSG00000092096	SLC22A17	14:23346305-23352912	0	0	0	0.0322213	0	0
ENSG00000092098	RNF31	14:24146682-24160661	19.2341	14.7831	11.0089	15.0817	7.81033	12.787
ENSG00000092108	SCFD1	14:30622111-30735812	11.0861	16.5183	18.4494	13.0228	12.4368	11.126
ENSG00000092140	G2E3	14:30559122-30620063	5.42824	4.3361	5.22566	7.16697	4.76551	5.77979
ENSG00000092148	HECTD1	14:31100111-31207804	23.0242	19.8652	17.5394	20.784	23.2219	20.2887
ENSG00000092199	HNRNPC	14:21209135-21269494	221.406	234.598	215.258	216.169	180.255	219.24
ENSG00000092200	RPGRIP1	14:21287938-21351301	0	0	0	0	0	0
ENSG00000092201	SUPT16H	14:21351471-21384266	23.7499	25.6581	24.7745	22.6145	16.0222	19.737
ENSG00000092203	TOX4	14:21476596-21499175	11.2149	10.6161	13.8369	8.66477	9.00434	10.1522
ENSG00000092208	GEMIN2	14:39114222-39136973	8.14482	8.81203	7.17878	5.07081	4.74357	5.69005
ENSG00000092295	TGM1	14:24249113-24264432	1.26986	4.1152	1.22076	0.979984	1.21556	1.45547
ENSG00000092330	TINF2	14:24239642-24242674	5.70096	11.5796	5.50849	6.14718	5.09568	4.97344
ENSG00000092345	DAZL	3:16586791-16670306	0	0	0	0	0.0148594	0
ENSG00000092377	TBL1Y	Y:6910685-7091683	0	0	0	0	0	0
ENSG00000092421	SEMA6A	5:116443615-116574934	0.136059	0.428959	0.114138	0.233068	0.403844	0.301279
ENSG00000092439	TRPM7	15:50552472-50686815	14.7694	14.9253	14.153	11.7958	13.1558	14.3863
ENSG00000092445	TYRO3	15:41557674-41583586	15.4709	12.9702	12.595	14.6159	15.9424	10.5854
ENSG00000092470	WDR76	15:43826962-43868419	10.0281	9.76145	9.52243	11.8181	13.2924	9.63452
ENSG00000092529	CAPN3	15:42359499-42412318	0.416389	0.527786	0.706427	0.104084	0.181606	0.120912
ENSG00000092531	SNAP23	15:42491232-42545356	15.5653	12.527	9.86292	10.6531	14.5539	26.2547
ENSG00000092607	TBX15	1:118883045-118989556	0.0260742	0	0	0.0198606	0.0343013	0.0155961
ENSG00000092621	PHGDH	1:119659797-119744215	87.6475	64.6993	65.7458	94.4542	66.4444	82.0794
ENSG00000092758	COL9A3	20:62816243-62841159	4.92919	3.53929	4.92489	7.21027	7.15742	5.655
ENSG00000092820	EZR	6:158765740-158819412	58.3791	60.439	55.8071	51.6556	45.0341	48.8157
ENSG00000092841	MYL6	12:56158160-56163496	484.686	452.538	487.233	310.202	367.836	572.979
ENSG00000092847	AGO1	1:35869807-35930528	5.67415	5.88791	6.10636	4.80854	5.08865	5.86535
ENSG00000092850	TEKT2	1:36084074-36088275	0	0	0	0.0956563	0	0
ENSG00000092853	CLSPN	1:35720217-35769967	11.2826	13.059	10.7731	9.90614	9.09593	5.15439
ENSG00000092871	RFFL	17:35005989-35089319	4.91168	6.36181	7.39085	5.42376	4.93496	4.57722
ENSG00000092929	UNC13D	17:75827224-75844717	16.8006	12.7214	19.836	10.4356	10.4192	11.0573
ENSG00000092931	MFSD11	17:76735864-76781449	13.1572	19.3416	13.0209	12.9888	10.9906	12.8004
ENSG00000092964	DPYSL2	8:26514274-26658178	37.1354	35.2512	35.3911	33.5167	33.8451	33.3223
ENSG00000092969	TGFB2	1:218346234-218444619	0.973566	0.783905	1.05256	2.35326	1.1461	0.662832
[truncated: 58,747 more rows]
