# Supplementary material for: microRNA arm-imbalance in part from complementary targets mediated decay promotes gastric cancer progression
Source: Nat Commun. 2019 Sep 27;10:4397. doi: 10.1038/s41467-019-12292-5 (PMC6764945; doi:10.1038/s41467-019-12292-5)
Supplement: Supplementary file 8 — Supplementary Data 5 [file 41467_2019_12292_MOESM8_ESM.xlsx]

## Sheet: Sheet1
Supplementary Data 5 miRNA pairs showed converse expression change in gastric cancer compared with normal controls
Gene	01A-01R-A130-13	01A-01R-A130-13	01A-01R-A130-13	01A-01R-A130-13	01A-01R-A130-13	01A-01R-A130-13	01A-11R-A130-13	01A-11R-A130-13	01A-11R-A130-13	01A-11R-A130-13	01A-11R-A130-13	01A-11R-A130-13	01A-11R-A130-13	01A-11R-A130-13	01A-11R-A130-13	01A-11R-A130-13	01A-11R-A130-13	01A-11R-A130-13	01A-11R-A130-13	01A-11R-A130-13	01A-11R-A130-13	01A-11R-A130-13	01A-11R-A130-13	01A-11R-A130-13	01A-11R-A130-13	01A-11R-A130-13	01A-11R-A130-13	01A-11R-A130-13	01A-11R-A130-13	01A-11R-A130-13	01A-11R-A130-13	01A-11R-A130-13	01A-11R-A130-13	01A-11R-A130-13	01A-11R-A130-13	01A-11R-A154-13	01A-11R-A154-13	01A-11R-A154-13	01A-11R-A154-13	01A-11R-A154-13	01A-11R-A16S-13	01A-11R-A16S-13	01A-11R-A16S-13	01A-11R-A16S-13	01A-11R-A16S-13	01A-11R-A16S-13	01A-11R-A16S-13	01A-11R-A16S-13	01A-11R-A16S-13
Sample_characteristics_ch1	normal	normal	normal	normal	normal	normal	normal	normal	normal	normal	normal	normal	normal	normal	normal	normal	normal	normal	normal	normal	normal	normal	normal	normal	normal	normal	normal	normal	normal	normal	normal	normal	normal	normal	normal	normal	normal	normal	normal	normal	normal	normal	normal	normal	normal	normal	normal	normal	normal
hsa-miR-885-5p	507.763	569.928	337.077	398.875	349.459	512.535	265.895	240.607	368.579	458.999	821.657	375.105	325.294	594.052	407.917	630.79	486.219	437.568	376.696	266.272	411.513	375.345	249.439	206.296	311.239	461.836	575.829	529.31	791.536	668.92	736.449	239.247	551.076	229.586	690.381	659.392	590.404	538.179	495.534	673.023	301.562	411.326	484.509	327.554	516.028	513.816	476.322	455.678	538.606
hsa-miR-885-3p	8.91193	4.82479	6.03242	11.5571	8.79933	8.53233	8.78991	11.2104	5.85976	3.37234	6.4348	9.37762	9.60904	8.71276	5.15358	13.2741	10.9945	8.76806	11.3207	11.7382	8.61953	9.02503	7.31799	19.3529	20.099	9.21131	8.84291	5.69336	7.01313	17.2422	8.59307	23.8317	13.8662	29.2639	4.95015	11.0714	9.99556	10.0627	9.15027	13.4725	10.2505	12.1717	6.09244	14.4756	7.57009	7.19678	19.2315	7.49882	34.7732
hsa-miR-769-5p	15.4328	12.6651	8.86396	11.2447	13.618	11.9056	10.4803	12.0408	13.9169	6.98556	8.6537	16.5225	11.7287	11.089	9.07478	8.95732	9.18943	8.62888	12.4528	10.8733	12.5122	10.6366	11.9179	13.5739	9.75393	8.89368	10.0566	10.179	7.7713	8.62111	8.82531	11.1602	9.14886	13.8777	10.8903	8.75413	5.55309	10.0627	9.62356	7.03788	8.92782	7.14846	9.29898	11.4459	11.3551	10.3767	10.646	7.49882	18.8985
hsa-miR-769-3p	5.4341	7.43821	4.06265	7.18413	6.49474	6.54807	3.04266	1.45319	4.8343	3.73366	11.3164	2.9026	5.08714	7.52466	3.69713	6.58309	6.39978	4.45362	5.09431	5.43663	6.81221	4.19019	4.80896	2.01592	2.95574	4.92328	7.45578	6.21093	5.49678	4.70242	3.48367	2.79005	3.57377	3.01689	6.27019	5.14949	4.66459	3.64338	6.94158	5.02706	2.31462	5.21644	13.1468	11.4459	9.58878	2.5105	2.74735	4.24933	6.23649
hsa-miR-7-5p	0.217364	NA	NA	0.156177	NA	NA	NA	NA	NA	NA	NA	NA	NA	NA	NA	NA	NA	NA	0.283017	NA	NA	NA	NA	NA	NA	NA	NA	0.345052	NA	NA	NA	0.232504	NA	NA	0.33001	NA	NA	NA	NA	NA	0.11022	NA	NA	NA	NA	0.334734	NA	NA	NA
hsa-miR-7-3p	1053.56	3593.26	788.4	2722.63	3451.64	778.426	1130.52	1485.99	1234.65	867.293	1720.75	4928.61	548.139	668.902	1533.64	3576.35	916.318	1246.6	1010.09	691.935	1097.88	3642.73	1737.08	1816.88	3879.7	2614.9	1649.81	1217.86	2049.35	6412.34	797.065	5942.93	9720.95	2033.39	5121.43	2848.44	1322.97	814.381	2805.98	659.751	1318.67	768.169	1357.65	1502.44	1152.17	1520.86	5342.57	808.623	3293.06
hsa-miR-671-5p	2.391	1.2062	0.615553	0.937061	2.30459	2.18269	1.18326	0.622797	1.31845	1.08397	1.10945	2.45604	1.27178	1.98017	1.12034	1.61879	1.96916	1.67011	1.13207	1.97696	2.50244	1.28929	1.67268	2.01592	2.06901	1.27053	2.42746	2.76042	1.7059	1.95934	0.92898	2.79005	2.00131	2.7152	1.98006	2.31727	2.66548	1.73494	0.631054	2.01082	0.88176	2.70482	0.64131	3.70307	3.02803	2.84524	0.686838	1.99969	3.40172
hsa-miR-671-3p	16.3023	20.1033	14.8964	14.3683	16.5511	17.4615	15.3823	14.3243	19.6302	15.7777	15.3104	19.2018	11.0221	20.5938	15.7968	18.6701	14.2764	15.866	24.3395	12.6031	9.31465	13.8599	9.82701	16.3962	10.3451	19.2167	16.2987	18.9779	33.1702	26.2552	17.8829	18.3679	23.0151	21.4199	16.1705	12.8737	13.5495	15.788	11.0434	18.0974	12.014	16.2289	20.2012	15.6539	21.1962	18.7451	17.8578	11.2482	32.5054
hsa-miR-654-5p	1.52155	2.01033	1.35422	1.40559	1.88557	0.992131	2.02844	2.69879	1.31845	0.481763	1.33134	2.45604	0.847855	3.16828	4.14527	3.77718	0.328194	1.53093	NA	1.35916	1.6683	3.38439	1.4636	0.940765	0.886722	0.79408	1.04034	1.72526	1.89544	1.56747	1.16122	3.25506	2.28722	3.92196	0.99003	1.0299	1.11062	1.04096	1.10434	1.60866	1.87374	0.772807	1.28262	2.52482	1.26168	0.836835	1.7171	0.999844	3.96868
hsa-miR-654-3p	1.30418	0.80413	2.21599	1.24941	1.88557	1.19056	2.19748	1.45319	1.61143	1.20441	1.10945	2.90259	1.69571	2.37621	1.00831	2.26631	0.820485	1.39176	0.283017	2.4712	0.973173	1.77277	1.25451	1.07516	2.36459	1.27053	0.866952	2.93294	1.51635	1.95934	1.39347	1.27877	0.285902	2.41351	0.99003	1.0299	1.11062	1.38795	1.41987	0.603246	2.31462	1.35241	1.60327	2.01986	1.76635	2.0084	1.7171	0.999844	1.51188
hsa-miR-629-5p	61.9488	54.213	56.6308	33.1095	94.488	77.1878	61.5294	64.7709	59.3301	58.1728	47.7063	91.0968	70.0895	58.6131	67.8928	101.984	70.3976	50.7991	26.3206	69.5642	75.0733	105.238	62.7256	70.0197	44.6316	33.1925	44.7347	64.5247	48.9024	92.285	67.8156	74.0527	83.9122	122.788	32.671	90.631	34.6513	31.9229	47.1712	64.5474	68.7772	43.8567	66.3755	79.9527	64.8504	87.5329	80.7035	42.2434	106.209
hsa-miR-629-3p	416.904	313.611	472.621	175.699	172.844	592.501	193.209	230.643	557.849	405.042	160.426	441.641	117.711	198.809	321.314	465.241	392.192	228.805	360.847	132.209	210.622	757.942	146.987	136.276	141.875	328.272	171.136	362.822	737.895	443.791	590.135	513.254	583.811	783.789	791.035	546.618	133.718	765.109	531.978	994.151	168.747	279.176	234.719	134.826	336.364	173.392	1081.08	236.963	729.481
hsa-miR-625-5p	0.434728	2.61342	0.984885	1.24941	3.35213	1.58741	2.02844	3.32159	1.61143	0.481763	1.10945	1.78621	1.5544	1.1881	2.35272	2.26631	0.984582	1.67011	0.566034	1.72984	1.39025	1.28929	0.41817	2.01592	1.77344	0.158816	0.52017	0.690104	1.13726	2.15528	0.92898	1.39503	1.14361	1.20676	0.99003	0.772424	1.33274	1.38795	0.788817	1.00541	1.54308	0.966008	0.961965	3.36643	2.27102	1.67367	1.37368	0.499922	3.21274
hsa-miR-625-3p	30.431	40.0055	16.743	34.515	27.236	26.5891	13.861	25.9499	20.5092	19.2705	28.4019	29.026	18.6528	45.544	23.0791	29.6779	28.3888	27.0001	33.9621	18.534	24.4683	22.5626	23.4176	31.7172	32.5131	40.1804	52.5373	56.2435	46.2487	49.5714	45.2878	36.0382	28.8761	21.4199	44.2214	37.3338	42.6477	38.5157	52.3774	30.3634	25.2404	43.6635	26.935	23.7333	36.3364	31.6323	39.8366	50.742	101.296
hsa-miR-589-5p	51.5153	35.1807	31.2701	29.5174	42.9491	31.7482	39.3856	32.5931	13.1845	32.3985	32.8397	42.6458	36.0339	47.9202	35.963	38.5273	35.7731	34.2372	41.6036	40.6512	29.6122	28.0421	36.5899	40.4528	50.2475	49.5505	45.0815	40.5436	40.5624	45.0649	54.3453	54.1735	47.1738	53.0973	47.1915	34.7591	51.9769	42.5061	41.1762	48.2598	44.7493	41.7315	38.4785	71.2	49.7102	35.4818	54.2602	37.7441	84.8541
hsa-miR-589-3p	0	0	0	0	0	0	0	0	0	0	0	0	0	0	0	0.323759	0	0	0	0	0	0	0.209085	0	0	0	0.17339	0	0	0	0	0	0	0	0	0	0	0.173494	0	0.402165	0	0	0	0.504964	0	0	0	0.249961	0
hsa-miR-576-5p	24.7795	20.1033	16.0044	19.9906	21.3698	34.3278	23.8342	19.3067	21.2416	25.6539	22.6327	18.9785	13.707	25.3462	23.4152	22.4473	19.0353	16.1444	15.849	13.0973	12.7903	20.1452	13.5905	15.4554	13.0052	15.4051	15.6051	22.6009	23.5035	19.9853	24.3857	13.6015	15.4387	20.2132	27.0608	22.9152	16.8814	16.1349	14.8297	31.771	11.022	20.093	30.4622	18.1787	31.2897	17.2388	22.3222	19.9969	20.0324
hsa-miR-576-3p	NA	NA	NA	NA	NA	NA	0.169037	NA	0.146494	NA	NA	NA	NA	NA	NA	NA	NA	NA	NA	NA	NA	NA	NA	NA	NA	NA	NA	NA	NA	NA	NA	NA	NA	NA	NA	NA	NA	NA	NA	NA	NA	0.193202	NA	NA	0.252336	0.167367	NA	NA	NA
hsa-miR-574-5p	903.693	1015.59	335.841	1132.43	676.405	717.302	1395.47	1451.86	1253.57	581.028	878.608	725.091	1709.63	1568.78	999.288	1709.63	2587.06	2141.47	7052.16	2239.34	523.693	440.344	545.484	999.288	865.702	725.091	692.009	1172.18	1568.78	1064.2	1232.6	631.995	269.796	432.778	406.204	800.411	661.283	1451.86	599.252	2465.31	1635.17	999.288	605.487	207.883	599.252	513.401	68.1142	146.561	209.769
hsa-miR-574-3p	4487.37	2046.7	761.815	1395.47	969.262	969.262	1321.06	1031.88	1132.43	781.23	1451.86	545.484	2046.7	1635.17	3483.55	3855.34	3140.74	2352.4	4487.37	4164.23	448.419	1781.66	1635.17	1568.78	1635.17	1865.05	1635.17	1172.18	1275.2	1275.2	956.034	1947.65	2239.34	3140.74	2919.31	761.815	771.522	1345.3	1709.63	1345.3	1506.19	3140.74	3306.92	1781.66	2141.47	942.806	4058.38	2465.31	2239.34
hsa-miR-556-5p	2.17364	1.40723	2.3391	2.96736	2.7236	2.38112	1.69037	3.73678	2.63689	2.28837	3.99401	2.9026	2.11964	2.37621	1.68051	3.34551	2.46145	2.92269	0.849052	0.49424	1.52927	2.0951	0.627256	1.20955	0.886721	0.317631	0.520171	0.172526	0.189544	1.56747	NA	0.465009	4.57443	0.905068	1.32004	0.772424	0.444248	0.86747	1.10434	1.40758	0.5511	0.772806	3.84786	1.51489	1.76635	2.5105	0.343419	NA	0.566954
hsa-miR-556-3p	0.217364	1.2062	1.47733	0.312353	0.628523	0.595278	0.169037	0.830397	0.292988	0.240881	0.443779	0.893107	0.706547	0.79207	0.78424	0.539599	0.492291	0.417527	1.13207	0.6178	1.25122	0.644645	1.04543	0.940764	1.47787	1.27052	0.866952	1.38021	0.758176	1.56747	0.46449	1.39503	1.14361	1.81014	NA	0.257475	0.666371	1.04096	0.47329	1.20649	0.44088	1.54561	0.64131	0.168321	0.504672	0.502101	0.343419	0.249961	2.64579
hsa-miR-550a-5p	4.78201	3.61859	3.07777	3.27971	4.81868	4.76223	1.8594	3.32158	3.95534	2.52926	1.99701	6.02847	0.706545	3.56431	2.57679	7.12269	2.46145	3.06187	7.64147	4.07748	2.08537	3.38439	1.67268	1.88153	3.54689	2.38224	2.08068	1.03516	2.84316	2.54714	1.62572	2.6738	3.85968	3.62027	3.3001	1.28737	3.33186	1.73494	1.89316	3.4184	2.53506	1.73882	4.48917	4.88132	3.53271	5.02101	2.40393	0.749883	3.02376
hsa-miR-550a-3p	191.498	187.363	209.165	245.041	150.846	201.204	192.195	142.621	214.467	114.78	234.981	232.208	112.482	278.016	192.811	265.158	122.909	158.382	198.112	92.4228	160.712	201.774	148.66	132.648	108.476	183.273	241.359	278.457	244.891	320.157	342.561	144.385	289.333	315.567	300.969	298.67	200.578	240.463	245.637	271.662	132.705	180.643	202.974	96.1116	167.804	308.457	271.645	137.978	310.88
hsa-miR-548j-5p	0.869456	1.2062	1.108	0.780883	NA	0.595279	0.338074	0.207599	0.146494	0.361322	0.887559	NA	0.141309	0.396035	0.336103	0.539598	1.47687	0.835054	0.283017	0.49424	NA	NA	0.209085	0.537579	0.295574	NA	NA	0.690104	0.379088	0.783736	0.232245	0.697513	0.857706	0.603378	0.66002	1.0299	0.222124	0.693976	0.788816	0.80433	0.44088	0.579605	0.320655	0.673285	1.26168	0.334734	0.343419	NA	0.566955
hsa-miR-548j-3p	NA	NA	0.123111	NA	NA	NA	NA	NA	NA	0.120441	NA	NA	NA	NA	NA	NA	NA	NA	NA	NA	NA	0.322323	NA	NA	NA	NA	NA	NA	NA	NA	NA	NA	NA	NA	NA	NA	NA	NA	NA	NA	NA	NA	NA	NA	NA	NA	NA	NA	NA
hsa-miR-548d-5p	1.08682	1.2062	0.984885	0.93706	0.838032	2.18269	0.676147	0.830396	1.02546	1.08397	2.44079	2.23277	1.27178	2.37621	1.90458	1.72671	0.820485	1.53093	1.13207	1.48272	1.39025	0.483483	0.836342	2.15032	2.36459	1.42934	2.60086	2.07031	1.7059	0.391868	0.46449	3.83632	1.85836	2.11182	1.65005	1.0299	2.66548	2.08193	1.10434	1.20649	1.32264	2.12522	1.60327	2.01986	3.02803	0.836835	1.7171	1.2498	0.755939
hsa-miR-548d-3p	3.91255	2.41239	0.738664	2.34265	1.88557	0.992132	1.52133	2.28359	2.05092	1.92705	1.55323	2.67932	1.13047	0.792069	1.79255	1.83463	2.13326	1.53093	1.41509	1.60628	1.52927	0.966968	1.04543	2.28471	1.47787	1.27052	1.21373	0.86263	1.51635	1.56747	0.696735	2.4413	1.57246	0.905067	0.99003	0.772424	1.11062	0.346988	0.47329	1.60866	0.99198	1.54561	0.320655	1.85154	1.26168	0.334734	0.343419	0.749883	1.70086
hsa-miR-545-5p	0.217364	NA	NA	NA	NA	NA	NA	NA	NA	NA	NA	NA	NA	NA	NA	NA	NA	NA	NA	NA	NA	NA	NA	NA	NA	NA	NA	NA	NA	0.195934	NA	NA	NA	NA	NA	NA	NA	NA	NA	NA	0.11022	NA	NA	NA	NA	NA	NA	NA	NA
hsa-miR-545-3p	4.56464	4.22169	4.06265	4.0606	7.75179	11.9056	3.2117	9.13436	8.05717	4.09498	1.99701	5.13536	4.80452	6.73259	3.47306	7.66229	3.44604	2.92269	5.94337	6.54867	4.58781	4.35136	3.97262	3.22548	4.4336	7.30552	8.32274	10.0065	7.58176	4.11462	6.03837	10.4627	15.4387	13.8777	5.28016	3.86212	4.22035	4.33735	3.94408	12.266	7.93584	7.14846	3.5272	7.0695	6.3084	4.51891	6.52496	5.7491	9.63822
hsa-miR-500a-5p	1.73891	2.81446	2.3391	1.71794	1.46656	1.78584	2.19748	3.11399	2.92988	1.44529	3.32835	3.34915	1.41309	3.56431	2.12865	2.91383	2.95375	2.92269	2.83017	2.10052	2.08537	3.70671	2.92719	2.82229	2.66016	3.33513	4.33476	4.31315	2.84316	6.26989	3.48367	7.09138	7.2905	4.52534	1.65005	3.60464	1.55487	3.64337	3.62855	1.20649	4.62924	4.05723	1.92393	2.86146	3.28037	2.34314	3.43419	2.74957	7.18142
hsa-miR-500a-3p	192.15	184.548	92.5791	131.345	140.58	149.018	76.5736	77.4345	180.774	90.3305	179.065	167.457	128.874	150.889	131.752	142.454	78.4384	133.33	166.131	107.991	98.0124	68.1712	104.961	94.3451	90.7411	95.4482	181.54	204.788	94.2034	141.465	160.481	63.0087	93.7758	83.5679	173.915	165.556	119.502	127.171	164.074	141.964	49.599	156.493	160.007	128.261	182.439	133.559	124.661	96.9848	83.9092
hsa-miR-499a-5p	1.30418	1.40723	1.35422	1.87412	0.419016	1.19056	0.50711	2.28359	1.46494	0.602203	0.665669	1.11638	0.706547	0.792069	0.784241	2.15839	0.492291	0.417527	0.283017	0.37068	1.1122	2.57858	1.25451	0.53758	NA	0.317631	0.34678	0.172526	0.379088	0.783737	0.696735	NA	0.428853	1.81014	0.33001	NA	NA	0.173494	0.315526	0.201082	NA	NA	1.28262	1.34657	1.26168	0.836835	NA	NA	0.566954
hsa-miR-499a-3p	7.17301	6.03098	3.32399	5.15383	6.70425	6.15121	5.40917	9.75716	6.29924	2.04749	5.76913	7.14485	5.93499	6.33655	4.81747	5.93558	5.5793	2.64434	5.66035	7.53716	4.17074	5.96297	3.76354	7.6605	8.57164	5.71736	4.33476	2.76042	3.0327	4.89835	3.71592	6.39387	6.86164	4.82703	4.62014	2.57475	4.88672	2.9494	2.9975	6.8368	3.96792	4.44364	4.80982	14.4756	6.81308	5.69048	4.80787	1.49977	12.095
hsa-miR-497-5p	34.3435	25.9332	29.7927	33.1095	21.1603	40.8758	37.6952	35.4995	37.2095	21.5589	22.6327	36.3941	44.9364	28.5145	24.8716	43.2757	28.2247	25.1908	35.0942	40.157	26.9708	36.2613	22.5812	45.8286	43.1537	26.9987	35.3716	30.7096	32.6016	68.577	42.0364	72.3089	81.1961	48.8737	33.001	37.5913	24.2115	32.2699	36.1278	44.2381	34.3886	35.9355	22.1252	35.1792	29.0187	38.9965	31.2511	28.2456	65.7667
hsa-miR-497-3p	22.3885	28.7477	12.8035	21.8647	36.0353	27.5813	30.0885	18.8915	17.8723	23.6064	38.8307	62.964	16.3919	20.1978	28.4567	29.57	34.7886	22.964	18.9622	28.4188	38.5098	28.3644	27.1811	31.4484	25.7149	20.646	28.436	28.6393	29.0002	32.1332	25.547	41.7345	29.8767	49.1753	29.3709	18.7956	31.3194	19.7783	16.0919	28.3526	29.4287	35.3559	23.4078	32.991	30.785	16.7367	25.7564	27.4957	80.3185
hsa-miR-490-5p	NA	0.402065	NA	NA	NA	NA	NA	NA	NA	NA	NA	NA	0.141309	NA	0.112034	NA	NA	NA	NA	NA	NA	NA	NA	0.134395	NA	0.317631	0.17339	0.172526	NA	NA	0.232245	NA	0.142951	0.301689	NA	NA	NA	NA	NA	NA	0.22044	NA	NA	NA	NA	NA	NA	NA	NA
hsa-miR-490-3p	2.391	4.42272	1.108	1.56177	2.09508	6.34964	1.01422	2.28359	2.19741	0.722644	0.443779	7.81468	4.09797	2.37621	3.9212	7.98605	15.9174	NA	3.96224	0.864919	1.6683	3.70671	2.71811	0.537579	2.06901	1.74697	2.08068	3.79557	2.84316	6.2699	1.85796	4.30133	1.85836	0.301689	0.66002	0.772424	1.55486	7.46025	1.26211	2.61407	1.32264	0.579605	3.20655	4.88132	6.81308	8.36834	2.74735	0.249961	1.70086
hsa-miR-485-5p	0.434728	3.21652	0.861774	2.81118	2.51409	2.9764	0.50711	1.24559	2.3439	1.32485	3.10645	2.67932	0.989165	1.1881	1.00831	1.61879	3.28194	1.1134	1.13207	6.54868	1.39024	0.966967	2.71811	0.806369	5.6159	1.42934	2.08068	1.89779	0.189544	1.95934	1.39347	1.04627	1.14361	0.905067	1.65005	1.80232	1.11062	1.38795	1.57763	0.804329	0.88176	3.47763	1.92393	10.0993	17.6635	0.836835	2.06051	1.49977	0.37797
hsa-miR-485-3p	1.73891	1.00516	0.123111	0.624707	1.25705	1.19056	0.676147	2.07599	0.878964	0.120441	0.44378	0.893107	1.41309	0.396035	1.56848	1.18711	1.31278	1.1134	0.849052	2.59476	0.973172	0.322322	1.04543	2.95668	0.295574	0.794079	0.34678	0.172526	0.189544	1.37154	0.92898	1.62753	0.571804	0.301689	0.66002	1.28737	NA	0.346988	0.788816	0.201082	0.33066	0.579606	1.28262	1.51489	2.7757	1.0042	1.03026	0.749883	1.32289
hsa-miR-483-5p	53.2542	25.1291	42.9656	45.6036	32.8927	44.2491	28.5672	21.3827	48.05	32.8803	53.9192	27.6863	22.7508	51.8805	37.1954	53.3123	33.804	46.6238	41.8866	21.1287	34.7562	47.2203	36.3808	23.5191	3.84246	38.1158	44.7347	64.3522	64.2554	41.3421	63.1707	23.1342	34.7371	43.7449	58.7418	46.6029	28.8761	43.7205	50.011	53.8901	21.7133	46.5616	54.8319	52.5163	54.2523	49.708	60.0983	22.9964	55.3725
hsa-miR-483-3p	0.217364	1.00516	1.108	0.156177	1.46656	1.38898	0.338073	1.038	0.878964	0.602203	0.887559	1.33966	0.989166	3.56431	0.448137	1.51087	0.656388	NA	1.13207	1.35916	1.39025	1.45045	NA	1.74713	0.295574	0.158816	0.866951	1.38021	0.379088	0.195934	0.46449	0.813765	1.14361	0.905067	NA	0.257475	NA	0.346988	0.315527	0.603247	0.66132	0.193202	0.320655	1.34657	1.00934	1.17157	0.686838	0.499922	2.07883
hsa-miR-455-5p	79.1205	66.1398	65.3717	82.4613	47.7678	77.3863	56.1202	46.7098	83.0621	52.8735	50.3689	78.5934	46.9147	77.6228	69.2372	90.9762	53.3315	74.7373	90.2826	54.8606	72.8489	68.3324	88.6522	62.628	116.456	156.275	148.422	145.094	177.792	121.479	131.683	132.063	182.119	151.448	168.635	108.912	176.144	153.195	164.232	173.534	126.422	156.88	76.3158	67.4969	79.7382	130.881	174.457	127.48	111.501
hsa-miR-455-3p	2.391	2.21136	4.30887	5.31001	4.39966	7.73863	4.05688	5.18998	3.80884	3.49278	4.43779	6.02847	2.40226	4.75242	4.70544	8.95732	3.44604	3.89692	2.54716	1.97696	9.45367	12.0871	2.50902	5.77898	4.43361	5.87618	7.45578	4.31315	6.63404	4.31055	5.57388	10.9277	11.579	9.05068	6.93021	2.0598	4.22035	5.37832	5.20619	4.82598	4.62924	2.89802	3.5272	2.69314	5.5514	1.67367	2.74735	4.74925	19.6544
hsa-miR-454-5p	0.217364	0.402066	0.615554	0.46853	0.419016	0.793705	0.50711	0.830397	0.73247	1.20441	NA	NA	0.423928	0.396035	0.336103	0.539598	NA	0.417527	NA	1.35916	0.556098	0.483484	0.41817	0.806369	0.591147	0.158816	1.21373	NA	0.379088	0.587803	0.232245	0.58126	1.85836	0.905067	NA	NA	NA	0.346988	0.47329	0.603247	0.33066	0.193202	NA	1.17825	0.504672	0.334734	0.343419	NA	1.13391
hsa-miR-454-3p	NA	NA	NA	NA	NA	NA	NA	0.207599	0.146494	NA	NA	0.893106	NA	0.396035	NA	0.10792	NA	NA	NA	NA	NA	NA	NA	NA	NA	0.158816	0.34678	NA	NA	0.195934	0.232245	0.581261	0.285902	0.603378	NA	NA	NA	0.173494	0.157763	0.201082	0.33066	NA	NA	0.168321	0.504672	0.167367	NA	0.249961	0.566954
hsa-miR-452-5p	21.3017	18.8971	46.782	51.226	76.8894	59.131	41.0759	55.429	69.1452	23.4859	175.071	139.994	131.559	23.366	19.9421	75.9754	117.001	30.0619	87.4524	84.2678	90.9221	39.1622	12.1269	121.493	29.2618	27.4751	91.7235	23.1185	17.059	113.054	15.7927	110.323	30.1626	21.1182	11.8804	13.3887	62.4167	17.1759	21.1403	25.7385	30.8616	37.4811	25.0111	209.56	180.925	57.7416	29.1906	69.989	99.5949
hsa-miR-452-3p	2420.35	1919.06	2406.93	1846.01	1351.53	1526.1	1466.9	1229.19	1787.37	1331.23	1209.96	2180.74	1201.13	2304.53	1991.63	1706.32	1077.79	1560.58	2070.56	1125.88	1102.47	1100.09	1522.98	1016.16	835.882	1607.85	1331.98	1449.05	1894.68	1210.48	1798.74	836.318	1350.03	1614.34	1729.25	1913.29	1633.94	1727.13	1269.99	2263.18	621.089	1503.69	2116.32	1222.01	1528.9	1719.36	1494.56	848.117	1161.69
hsa-miR-450b-5p	36.0824	28.9487	28.3154	25.9253	27.0265	28.375	25.5245	27.6107	30.0313	31.1941	31.7302	39.9665	22.0443	32.8709	24.0874	47.4846	26.2555	27.8351	29.1508	28.1717	36.4244	33.6827	30.1083	31.8516	9.75393	22.8695	20.1133	29.1569	27.2943	21.5528	23.9212	61.2649	40.0263	57.0193	34.6511	19.5681	20.2132	23.7687	18.6161	21.918	24.0279	23.3774	17.9567	23.9017	17.6635	15.8999	30.2209	32.7449	11.1501
hsa-miR-450b-3p	3.26046	3.61859	2.3391	4.37295	5.65671	5.55594	3.38073	4.35958	2.19741	2.28837	3.77212	3.7957	3.95666	5.54449	3.36103	3.02175	4.75881	3.61857	4.24526	4.57172	4.30976	3.38439	4.80896	4.43503	3.25131	3.17631	5.20171	4.6582	2.84316	5.68209	4.18041	6.97513	5.14623	6.03378	2.64008	4.37707	3.10973	2.9494	2.83974	3.21732	3.8577	5.40964	2.88589	4.713	5.5514	4.18417	3.09077	3.74941	7.55939
hsa-miR-3912-5p	0.434728	0.201033	NA	0.624707	0.209508	0.198426	NA	1.038	0.439482	0.120441	NA	0.446553	0.282619	NA	0.336103	0.755438	0.656388	NA	0.283017	NA	0.834148	1.45045	0.209085	0.403185	NA	0.158816	0.17339	0.172526	0.189544	NA	0.696735	0.813765	1.00066	0.603378	NA	NA	NA	NA	0.157763	0.201082	0.22044	0.386403	NA	0.168321	0.252336	NA	NA	0.249961	1.13391
hsa-miR-3912-3p	NA	NA	NA	NA	NA	0.396853	NA	0.415198	0.146494	0.361322	0.22189	NA	0.282619	NA	0.224069	0.755438	0.164097	0.139176	NA	0.86492	NA	NA	NA	NA	NA	0.317632	0.17339	NA	NA	0.979671	NA	0.348757	0.142951	0.301689	NA	0.257475	NA	NA	0.157763	0.201082	NA	0.386404	0.320655	NA	NA	0.334734	NA	NA	0.37797
hsa-miR-380-5p	1.08682	1.00516	0.246221	NA	0.209508	0.793705	0.169037	0.207599	0.878964	0.240881	NA	NA	NA	NA	0.448137	0.863357	0.984582	0.278351	0.566034	0.12356	NA	2.0951	NA	0.403185	NA	0.317631	0.17339	0.690104	1.51635	0.783736	0.92898	1.39503	0.285902	1.20676	1.32004	0.51495	0.444248	1.21446	0.631053	1.2065	0.44088	0.193202	0.64131	0.673284	0.252336	0.167367	1.03026	NA	1.51188
hsa-miR-380-3p	25.4316	22.9177	19.5746	19.5221	17.3891	13.0961	14.8752	12.4559	15.5284	13.2485	13.7572	19.6483	17.3811	25.7422	16.245	19.7493	7.54846	10.9949	22.9244	8.89631	13.9025	9.992	15.2632	13.1707	7.68492	16.0404	12.1373	14.4922	18.5753	19.3975	17.1861	15.3453	19.4413	20.8166	18.8106	15.9634	25.9885	13.359	11.99	20.7115	7.82562	13.3309	15.3914	8.41607	9.33644	19.2472	28.1604	8.49867	16.0637
hsa-miR-379-5p	1780.86	1667.77	2000.3	2054.5	1329.33	1572.13	1692.56	2449.67	1764.23	1286.31	1213.07	1575.89	1225.29	1884.73	1674.8	2754.32	1100.27	1722.16	914.146	1060.51	1757.27	2015.81	968.274	1241.94	809.281	840.77	761.877	992.887	1276.39	1002.99	1161.46	1469.89	1590.76	2608.71	1041.84	580.605	657.263	1100.65	1178.81	1372.39	1076.08	619.79	1281.01	1264.94	1552.62	1218.77	937.191	444.68	1333.29
hsa-miR-379-3p	0.434728	1.00516	2.09288	0.624707	0.838031	0.198426	0.676147	0.830397	0.878964	0.602203	1.77512	0.669831	1.27178	1.1881	0.224068	0.431678	1.47687	0.695878	0.566034	0.6178	1.52927	2.57858	1.67268	1.20955	0.886721	0.635264	0.866951	0.690104	0.568632	0.587803	0.46449	0.697513	0.857706	0.603378	0.99003	0.257475	0.888495	0.86747	1.41987	1.20649	1.1022	0.193202	1.28262	2.01986	1.26168	1.0042	NA	1.49977	1.70086
hsa-miR-376a-5p	1.73891	1.60826	1.72355	3.59206	3.35213	3.37325	2.87363	7.26597	3.80884	1.92705	1.77512	1.56294	1.97833	2.37621	1.79255	4.74846	1.14868	3.89691	0.566034	0.49424	3.61464	4.51252	2.09085	1.20955	1.77344	1.11171	1.04034	3.10547	1.32681	2.93901	0.92898	2.79005	2.85902	4.22365	NA	1.80232	1.33274	1.73494	2.9975	2.01082	0.99198	1.35241	2.56524	1.68321	4.28971	1.84104	2.06051	0.749883	2.07883
hsa-miR-376a-3p	2436.87	1625.55	1501.33	1595.03	1659.09	1451.69	1495.47	1260.96	2413.05	2618.02	2333.39	1091.6	1366.46	1933.04	1736.08	1810.35	1169.68	2198.42	2083.86	678.344	2489.51	2899.61	2192.26	939.957	454.592	666.708	1551.67	1423.86	1226.54	1058.83	2322.45	801.908	1124.59	1212.19	1505.51	1613.34	1793.2	1460.99	1282.46	864.051	984.815	1573.43	1358.61	605.789	1198.85	2481.72	1842.79	1425.78	1359.37
hsa-miR-374c-5p	NA	0.201033	0.123111	0.312354	NA	0.198426	NA	0.207599	0.146494	0.240881	0.22189	NA	0.282618	NA	NA	NA	NA	0.139176	0.283017	0.24712	0.556099	0.483484	0.41817	0.671974	NA	NA	NA	NA	NA	NA	NA	NA	NA	0.301689	NA	NA	NA	NA	NA	NA	NA	NA	NA	0.673285	0.252336	0.167367	0.343419	NA	0.188985
hsa-miR-374c-3p	0.869456	2.41239	1.72355	2.18647	1.46656	1.98426	1.35229	3.11399	1.17195	0.361323	2.44079	1.11638	1.5544	1.98017	1.34441	1.51087	0.820485	1.80928	1.41509	0.988479	1.1122	1.45045	1.67268	1.88153	0.295574	1.74697	1.21373	1.38021	1.7059	0.979671	1.39347	3.02256	2.85902	3.62027	0.33001	1.0299	0.666371	1.21446	2.05092	1.60866	1.76352	0.966008	0.961964	1.34657	1.76635	1.17157	1.37368	1.2498	4.34665
hsa-miR-374b-5p	107.595	102.326	102.92	145.244	102.868	149.018	108.184	150.302	133.017	97.3161	111.167	123.919	108.95	125.939	100.607	131.878	101.084	120.387	120.282	85.2563	61.0318	102.499	99.7337	81.1744	62.366	72.4199	84.7879	79.707	80.3667	152.437	93.3625	132.063	178.832	84.473	79.5325	75.44	73.745	82.7567	86.1387	94.9109	83.7672	72.4506	125.376	109.746	159.224	165.359	74.1785	46.2427	72.5701
hsa-miR-374b-3p	0.217364	2.01033	1.60044	2.96736	0.628524	1.38898	0.507111	4.98238	1.75793	0.481762	3.10645	2.23277	1.41309	0.396035	1.45644	2.37423	1.47687	2.64434	1.13207	0.6178	3.61464	2.25626	0.836341	0.940765	0.295574	0.476448	2.08068	1.55273	0.568632	2.15528	0.92898	2.55755	0.571804	3.31858	0.99003	1.80232	0	1.21446	1.57763	1.40758	0.99198	0.579606	0.961964	1.68321	2.52336	1.17157	1.03026	0.749883	2.07883
hsa-miR-369-5p	18.1995	1.62274	2.14895	14.9216	25.8289	54.3172	79.026	31.9001	36.128	44.8534	1	1	4.98499	1	20.3148	11.261	1	1	1	14.4545	11.9898	38.1423	27.4578	1	6.1642	1	1	19.321	36.5417	28.9559	1	30.0713	55.7591	10.2252	10.1223	18.3253	33.5055	46.4202	46.4202	36.4635	1	72.2667	70.8892	86.7266	32.4283	1	48.2738	64.4721	51.3472
hsa-miR-369-3p	18.1995	1.62274	1	14.9216	7.90896	2.41206	1	7.79623	1	1.29862	39.2574	1	11.0722	3.11368	34.7352	68.2324	21.7686	6.24047	40.3806	32.7657	1	21.1711	1	18.9571	28.5226	48.1861	6.94209	1	1	10.433	13.5007	64.4721	55.7591	73.8668	310.913	1	1	46.4202	7.47402	1	7.19757	25.3043	43.8239	60.9569	1	12.7495	10.887	26.0767	32.0222
hsa-miR-3678-5p	2.391	1.40723	1.108	1.56177	1.67606	NA	0.50711	NA	1.17195	0.722644	0.665669	0.893107	1.41309	2.37621	0.672206	0.431678	NA	0.695878	1.13207	0.86492	0.973173	0.322322	3.97262	0.53758	2.36459	1.11171	0.34678	NA	0.568632	0.391868	0.696735	0.348756	0.571804	0.301689	NA	0.772424	0.888495	0.86747	0.47329	0.201082	0.44088	2.31842	1.92393	1.00993	0.504672	0.502101	NA	0.749883	0.566954
hsa-miR-3678-3p	NA	0.603099	0.369332	0.156177	NA	NA	NA	0.622797	NA	NA	NA	NA	0.282618	NA	NA	0.10792	0.164097	NA	NA	0.12356	NA	0.161161	NA	0.403185	NA	0.158816	NA	0.172526	NA	NA	NA	0.232504	0.142951	NA	NA	NA	0.222124	0.173494	NA	NA	0.11022	NA	NA	NA	NA	NA	NA	NA	0.755939
hsa-miR-362-5p	6.0862	5.82995	7.50974	6.87178	12.1515	9.52446	17.4108	6.64317	7.91068	11.9236	10.8726	14.9595	7.91333	4.35638	7.17019	8.20189	5.4152	12.1083	11.6037	4.44816	8.61953	12.8929	8.15433	11.1548	13.892	16.0404	24.9682	29.3294	29.1898	40.9503	29.7274	31.2718	30.0197	52.7956	20.1306	20.598	39.0937	16.8289	10.2546	13.6736	17.7454	4.05723	5.77178	8.75272	4.54205	11.7157	25.0696	19.7469	30.0486
hsa-miR-362-3p	27.8226	23.1188	18.2204	40.4498	16.5511	27.1844	20.4534	58.3354	23.8785	8.18997	12.8696	32.3751	22.7508	24.9502	16.8051	22.6631	11.6509	12.1083	17.5471	22.2408	6.95123	13.5375	10.0361	11.4236	4.72918	2.54105	4.33476	11.5592	3.98042	5.48616	9.75429	4.76634	8.1482	4.22365	3.3001	9.01161	11.9947	4.68434	4.89066	7.23896	4.51902	7.14846	24.6904	29.9612	34.8224	20.2514	3.09077	5.49914	7.3704
hsa-miR-3622a-5p	NA	NA	NA	NA	NA	NA	NA	NA	NA	NA	NA	NA	NA	NA	NA	NA	NA	NA	NA	NA	NA	NA	NA	NA	NA	NA	NA	NA	NA	NA	NA	NA	NA	NA	NA	NA	NA	0.520482	NA	NA	NA	NA	NA	NA	NA	NA	NA	NA	NA
hsa-miR-3622a-3p	4.12992	3.01549	2.83154	5.15383	3.35213	2.9764	3.04266	3.11399	2.63689	2.16793	2.44079	4.24226	2.40226	1.98017	2.57679	2.80591	3.93833	2.78351	4.8113	3.089	1.25122	2.41742	3.34537	3.22548	2.06902	2.22342	1.38712	1.89779	1.7059	2.54714	0.232245	2.32504	1.85836	3.62027	1.65005	0.772424	2.22124	1.56145	1.41987	2.01082	1.54308	2.12522	4.16851	6.39621	3.28037	4.01681	4.12103	2.24965	1.13391
hsa-miR-3616-5p	NA	NA	0.123111	NA	NA	NA	NA	NA	NA	0.240881	NA	0.223277	NA	NA	NA	NA	NA	NA	NA	0.49424	NA	NA	0.209085	NA	NA	0.158816	NA	NA	NA	NA	NA	0.116252	NA	0.301689	NA	NA	NA	NA	NA	NA	NA	NA	NA	0.168321	NA	NA	NA	NA	NA
hsa-miR-3616-3p	1.52155	0.80413	1.35422	2.96736	1.25705	2.9764	1.01422	1.66079	1.61143	0.722644	1.10945	3.7957	1.97833	7.52466	1.12034	2.69799	1.80507	1.67011	1.6981	1.8534	1.25122	0.483484	1.04543	1.07516	0.886722	1.74697	2.60086	0.86263	1.7059	1.17561	0.92898	3.72007	2.43017	0.603378	2.64008	1.0299	1.11062	1.21446	2.83974	1.80974	1.1022	3.67083	3.20655	2.52482	2.52336	0.502101	2.06051	2.49961	3.21274
hsa-miR-361-5p	293.659	249.482	232.556	259.253	241.353	291.488	315.592	226.698	284.198	248.469	258.501	354.786	260.857	293.066	286.584	307.463	280.114	271.392	311.885	254.163	268.178	278.003	239.821	279.407	157.836	221.071	247.948	244.814	373.402	308.596	346.045	305.627	334.076	275.744	206.256	265.714	293.425	242.545	243.586	282.521	283.265	192.429	274.16	213.768	225.841	263.436	320.067	162.724	474.163
hsa-miR-361-3p	0	0.603099	0.738664	0	0	0.198426	0.169037	0	0	0	0.443779	0	0	0	0	0	0.164097	0	0	0	0	0.161161	0	0	0	0.158816	0	0	0	0	0	0.465008	0	0.301689	0	0	0.222124	0.346988	0.788817	0.402164	0	0	0	0	0	0.167367	0	0.249961	0
hsa-miR-3613-5p	24.9969	14.4744	19.2052	18.585	22.6268	19.6442	16.9037	27.6107	21.2416	18.9092	16.6417	20.3182	11.7287	27.3264	16.1329	22.1235	16.2456	22.1289	20.0942	9.88479	13.0683	17.0831	13.7996	17.8745	3.84246	10.323	11.097	9.48893	10.4249	14.4991	6.27062	17.4378	20.5849	11.4642	10.2303	14.1611	7.77432	14.4	15.9341	18.9017	16.4228	17.9677	16.674	19.5253	16.9065	15.8999	15.7973	17.4973	3.40172
hsa-miR-3613-3p	2.391	2.81446	0.738664	1.71794	2.09508	3.57167	1.8594	0.415198	0.878964	1.20441	1.10945	2.45604	1.27178	0.79207	2.12865	1.51087	3.44604	1.39176	2.54716	4.44816	1.1122	2.0951	2.09085	2.41911	5.6159	4.76447	3.4678	5.3483	3.22225	4.11462	0.92898	2.90631	2.85902	1.50845	2.31007	1.28737	1.55486	2.42892	3.15527	3.4184	5.40078	4.25044	0.641309	6.73286	5.29906	2.5105	2.06051	5.49914	0.566955
hsa-miR-3607-5p	3.47782	0.603098	1.60044	2.0303	0.628523	2.18269	2.70459	4.77478	1.02546	1.32485	0.665669	2.9026	1.27178	0.79207	0.896274	0.755438	1.14868	1.11341	1.98112	1.48272	0.834149	1.77277	0.209085	0.53758	NA	NA	0.17339	0.172526	0.758176	NA	0.232245	0.232504	0.142951	0.905068	0.33001	NA	0.222124	0.346988	0.788816	0.201082	0.5511	1.35241	1.28262	2.52482	2.27103	1.67367	NA	NA	0.944924
hsa-miR-3607-3p	112.595	132.883	88.5165	99.1722	160.692	171.242	126.778	132.656	99.03	88.6443	145.116	176.835	133.537	116.83	131.752	121.517	174.763	131.799	125.66	257.993	106.215	118.776	87.1886	164.096	265.13	191.849	189.689	200.82	176.086	224.933	195.086	270.751	174.543	217.82	172.265	170.963	177.032	157.706	161.076	166.496	227.163	234.16	121.207	388.149	337.373	102.931	212.576	235.713	516.495
hsa-miR-342-5p	6.30356	12.464	4.43198	3.90442	12.1515	13.8898	8.2828	6.02037	6.29924	6.14247	11.0945	12.5035	8.33725	13.4652	9.85902	14.6771	11.815	5.98455	7.07543	9.14343	9.5927	8.70271	7.73616	11.9611	8.27606	6.03499	6.76222	11.9043	5.87586	12.9317	7.66409	9.41643	5.71804	6.63716	4.62014	6.95181	5.33097	4.68434	5.36395	8.24437	6.72342	11.0125	4.48917	16.6638	16.1495	6.52731	12.0197	5.7491	24.379
hsa-miR-342-3p	0	0	0	0	0	0	0	0	0	0	0	0	0.141309	0	0	0	0	0	0	0.12356	0	0	0	0.134395	0.295574	0.158816	0	0	0	0	0	0	0	0	0	0	0.222124	0	0	0	0.11022	0.193202	0	0	0	0	0.343419	0	0.566955
hsa-miR-339-5p	15.6502	8.44337	9.3564	14.993	17.8082	18.8505	13.692	17.6459	17.7258	6.62424	23.5203	27.463	13.8483	12.2771	12.0997	20.8285	18.8712	11.5516	12.4528	8.40207	11.6781	21.7568	8.78158	19.3528	18.3256	24.9341	28.436	32.0898	26.3466	73.4753	41.8041	42.3158	53.7495	33.4875	28.3809	23.9451	19.5469	26.1976	30.2905	33.9829	16.6432	24.923	22.7665	24.2383	22.4579	28.1176	37.4327	25.746	57.4513
hsa-miR-339-3p	1.95628	3.01549	1.60044	0.780883	1.25705	1.58741	1.69037	0.830397	0.73247	1.32485	1.99701	1.78621	1.83702	1.58414	3.36103	3.23759	1.31278	1.25258	2.83017	2.96544	0.417074	0.805806	1.67268	1.61274	3.54688	0.794079	0.346781	0.517578	4.16997	1.95934	2.78694	0.930017	3.57377	1.81014	1.65005	1.80232	1.55486	0.86747	1.26211	1.40758	1.6533	0.772806	0.320655	4.03972	2.27102	2.0084	3.43419	0.749883	2.26782
hsa-miR-338-5p	1.95628	1.40723	1.96977	4.84148	1.25705	5.55594	1.52133	7.47357	6.00626	0.361322	2.88456	7.5914	2.11964	1.98017	1.23238	4.64054	4.26652	0.974229	1.41509	1.35916	1.94634	0.805806	0.836341	0.940764	1.1823	1.74697	2.60086	2.76042	2.65362	3.91868	1.85796	3.60382	3.57377	6.03378	1.32004	1.80232	1.11062	2.25542	1.26211	4.42381	1.43286	2.31842	0.961964	4.37636	3.28037	2.67787	4.80787	2.74957	6.61446
hsa-miR-338-3p	10776.5	10646.5	11893.2	17482.9	7482.99	14626.6	14990.7	22098.9	14422.9	8298.36	8530.77	12993.6	11564.2	11327.4	11511.4	14053	11031.1	12469.8	8819.11	11448.8	5818.04	10613.3	7505.75	9806.65	9298.75	10325.7	8765.06	13957	14994.3	19860.9	14751.3	14287	19578.3	11208.7	7429.85	7435.09	7597.07	9006.25	9217.48	15307.2	12588.9	9124.13	11507	17599.2	19298.9	14908	10940.6	6551.47	21308.6
hsa-miR-335-5p	34.7783	24.526	28.1923	49.6642	36.4544	32.1451	38.3713	62.4873	39.5534	26.1356	29.2894	27.6863	18.3702	22.574	23.9753	33.7788	31.8348	20.1805	34.5281	18.4104	42.6806	49.7988	40.5626	22.9815	14.4831	10.323	9.36308	10.5241	13.4576	21.5528	11.38	22.5529	40.3122	22.325	9.5703	12.8737	8.88494	8.8482	20.5092	9.65195	13.6673	17.1949	26.935	24.4066	45.1682	48.0343	16.8275	10.2484	6.99243
hsa-miR-335-3p	129.549	115.192	163.983	270.654	276.969	201.403	446.426	210.506	102.253	113.455	100.294	446.776	284.456	150.889	129.512	153.354	206.762	316.485	198.395	179.162	108.439	175.021	115.624	282.229	535.579	752.945	345.914	215.657	228.78	341.513	241.999	447.687	379.106	217.82	248.828	216.279	223.9	315.239	301.643	342.242	246.342	705.572	227.023	294.731	170.579	299.085	335.52	927.854	319.195
hsa-miR-331-5p	2.17364	2.61342	1.60044	2.0303	2.09508	3.17482	0.845184	2.07599	3.22287	1.92705	2.88456	2.67932	1.41309	0.79207	1.34441	3.12967	1.64097	2.08764	4.81129	3.95392	2.78049	3.06206	2.09085	1.20955	1.1823	1.27053	1.38712	1.72526	1.89544	5.68209	1.85796	1.51128	2.14426	1.20676	2.64008	2.0598	3.33186	1.56145	2.05092	1.20649	1.98396	2.89803	2.24458	4.54468	3.02803	2.17577	2.74735	1.74973	4.72462
hsa-miR-331-3p	49.1243	54.8819	72.7583	91.3634	54.891	64.2901	52.2323	118.124	55.8142	37.0957	54.8067	77.0304	39.9906	85.1474	51.7598	141.483	40.8602	67.5001	28.0187	31.2607	78.966	88.1552	33.8718	49.4573	20.9857	33.3513	31.7304	52.7929	55.1573	75.4347	50.3972	91.723	95.6342	115.245	36.9611	29.0946	27.5433	62.4579	58.5302	68.1669	29.5389	24.7298	46.8156	32.1494	59.0467	51.3816	48.0787	21.7466	58.5853
hsa-miR-324-5p	20.867	16.2837	11.0799	14.8368	12.361	17.0647	13.0158	11.8332	13.331	6.5038	15.7542	24.5604	11.7287	15.4453	8.5146	20.3968	16.4097	14.6134	11.6037	15.8157	7.50733	13.8599	12.336	17.2025	18.03	14.4522	21.5004	20.013	11.3726	25.6674	19.5086	22.4367	24.4446	19.0064	14.5204	10.5565	13.5495	19.4313	15.7763	18.4996	9.58914	14.8765	14.4295	31.9811	22.2056	17.4062	24.7262	15.4976	26.4579
hsa-miR-324-3p	40.2124	25.7322	23.8834	27.7995	17.5987	31.7482	15.2133	24.2891	34.8656	16.0186	27.2924	28.3561	24.3052	54.2567	23.8633	30.865	23.7941	17.8145	32.547	37.068	15.4317	19.017	17.3541	20.9656	33.3998	22.7106	32.424	33.125	24.0721	33.1129	19.7408	23.948	23.8728	22.6267	22.1107	30.6395	31.3194	27.5856	34.0769	28.7548	15.7615	34.0035	37.1959	62.279	44.4112	20.2514	29.1906	18.7471	35.7181
hsa-miR-323b-5p	NA	NA	NA	NA	NA	NA	0.169037	NA	NA	NA	NA	NA	NA	NA	NA	NA	NA	NA	NA	0.12356	NA	NA	NA	NA	NA	NA	NA	NA	NA	NA	NA	NA	NA	NA	NA	NA	NA	NA	NA	NA	NA	NA	NA	NA	NA	NA	NA	NA	NA
hsa-miR-323b-3p	0.434728	1.8093	2.46221	2.81118	3.14262	2.77797	2.36651	3.32159	2.3439	2.04749	3.77213	1.78621	1.5544	1.98017	1.56848	2.59007	1.64097	1.80928	2.83017	3.45968	2.2244	1.28929	3.76354	3.89745	2.66016	1.42934	1.38712	1.72526	1.89544	1.95934	2.5547	2.79005	1.57246	1.81013	1.98006	NA	1.55487	0.86747	0.631052	1.20649	1.98396	3.47763	2.24458	3.53475	3.5327	2.0084	2.06051	0.999843	5.29157
hsa-miR-3130-5p	10.2161	8.44338	13.419	11.8694	1.04754	NA	13.1849	16.8155	11.866	10.8397	NA	4.46553	15.544	6.33655	7.28223	6.36725	11.815	7.65465	NA	24.2177	6.39513	4.35136	3.13628	5.107	10.9362	5.71736	4.85493	5.52083	10.9936	7.83737	6.96735	4.06883	0.285902	0.301689	6.93021	4.37707	6.66371	6.76627	6.78382	4.42381	7.49496	2.89802	15.0708	24.7433	20.4392	6.19258	11.3328	NA	8.50431
hsa-miR-3130-3p	NA	NA	NA	NA	NA	0.198426	NA	NA	NA	0.481763	0.22189	0.223277	NA	NA	0.336103	0.215839	0.164097	0.139176	NA	0.24712	NA	0.161161	NA	NA	0.295574	NA	NA	0.172526	0.568632	NA	NA	0.116252	NA	0.603378	0.33001	0.257475	NA	NA	0.157763	0.402165	0.22044	NA	NA	NA	0.252336	NA	0.343419	NA	0.188985
hsa-miR-30b-5p	753.167	460.365	1085.47	1600.97	529.217	983.996	854.65	1461.5	1118.34	708.312	663.672	1239.19	758.973	1021.77	648.23	1091.82	660.654	1137.48	864.901	409.354	576.118	754.074	544.458	765.916	344.934	513.292	623.685	1272.9	853.327	1503.21	1307.31	673.449	2074.93	695.394	797.635	971.966	578.41	740.82	1294.29	978.467	887.05	699.003	851.338	594.343	962.158	1386.63	707.1	740.634	1269.41
hsa-miR-30b-3p	6.73829	14.6754	8.86396	10.4638	8.58982	7.5402	13.692	13.2863	10.8406	8.55129	11.982	12.0569	6.64154	10.2969	9.97105	11.6553	9.18943	10.8557	12.7358	7.29004	6.67318	7.73574	7.94524	9.00445	7.98049	12.3876	9.70986	9.83398	20.6603	17.4381	13.4702	10.2302	18.4407	12.0676	14.5205	10.0415	9.99556	10.4096	8.83474	16.0866	12.8957	10.0465	8.65767	6.73286	11.6075	15.7325	14.4236	8.49867	11.5281
hsa-miR-29a-5p	5.21674	9.64957	4.6782	6.7156	7.33277	6.74649	8.2828	8.51157	4.24833	5.05851	7.10047	7.81468	6.78285	2.77224	7.8424	7.12269	8.04075	6.2629	5.09431	6.54867	5.70001	8.70271	4.59988	7.39171	5.02475	9.21131	5.54849	7.07357	6.82358	16.6544	6.73511	11.044	10.5784	12.6709	11.5504	7.98171	4.6646	6.07229	7.41487	8.24438	8.59716	10.2397	4.48916	7.23782	6.05607	8.20098	12.7065	6.24902	6.99243
hsa-miR-29a-3p	3530.64	3654.98	6062.21	5948.61	2430.29	4452.89	4872.31	6643.38	5272.61	2525.88	2880.79	4338.26	5697.74	4536.58	3672.15	4150.69	3941.12	3878.27	3098.19	5461.22	2241.77	2936.68	2127.44	3689.81	4483.56	4443.34	4015.2	4340.58	5205.83	6185.64	4638.17	5067.32	7849.29	4790.52	3168.43	2763.99	3912.04	4050.91	4414.69	5241.61	5477.6	4585.25	4089.95	7172.85	6178.7	4961.76	4095.96	2528.6	5366.98
hsa-miR-296-5p	1.95628	2.41239	1.47733	4.84148	3.14262	1.38898	5.40918	3.32159	1.90442	1.32485	1.10945	7.5914	5.65238	2.37621	2.35272	3.02175	2.78965	3.34021	3.39621	4.44816	1.39025	2.41742	3.34537	3.76305	8.57164	6.82907	3.29442	1.55273	2.27453	3.72275	3.25143	3.37131	2.71607	1.81014	3.96012	3.34717	0.888494	2.9494	3.94408	5.02706	3.19638	5.79605	5.13047	9.08936	2.27103	6.86204	3.43419	5.24918	5.10259
hsa-miR-296-3p	4.12992	3.81962	4.30887	5.31001	2.30459	2.57954	5.40918	2.28359	6.29924	2.52925	2.2189	2.9026	3.95666	6.73259	1.79255	5.07222	2.95375	2.92269	3.67923	2.71832	2.22439	3.06207	3.13628	4.30063	3.54688	6.35263	5.02832	5.00325	8.71903	7.83737	7.89633	3.02256	5.43213	2.41351	3.96012	5.92192	2.44336	8.50121	6.78382	9.45087	5.07012	4.25043	2.88589	3.02979	7.82242	5.52311	8.24206	3.99937	6.99243
hsa-miR-28-5p	215.408	209.677	221.353	218.804	183.529	197.236	227.692	239.154	224.722	223.538	194.819	192.018	151.342	234.056	206.255	242.819	184.281	202.918	195.565	169.401	169.054	225.142	168.523	147.297	131.53	159.451	160.906	177.529	188.596	192.799	203.911	200.303	241.301	220.837	221.107	185.897	209.685	191.711	197.835	185.398	202.584	170.017	209.708	185.154	188.495	187.953	234.555	134.229	238.688
hsa-miR-28-3p	0	0.402066	0.615554	0.312353	0	1.38898	0.169037	0.415198	0.878964	0.722644	0	0	0.423928	0.396035	0.672205	1.72671	0.328194	0.835054	0.283017	0.6178	0.417074	0.805806	0.209085	0	0.591147	0.794078	1.04034	1.03516	0.379088	1.17561	0.232245	1.27877	1.28656	1.81014	0.66002	0.257475	0.666372	0.520482	0.946579	0.603247	0.77154	1.15921	0	0.168321	0.504672	0.502101	0.343419	0.499922	1.32289
hsa-miR-24-2-5p	7.82511	7.84028	10.0951	23.4265	9.21834	19.4458	20.2844	26.3651	12.8915	7.22644	9.31937	18.7552	16.8158	14.2572	6.83409	17.375	12.1432	16.2835	8.20751	10.5026	10.0098	10.1532	9.40884	21.2344	11.5274	12.8641	9.88325	16.2174	10.9936	31.9373	9.52205	25.9242	25.3023	12.6709	8.25025	9.01161	4.6646	9.54218	11.5167	12.266	12.6753	15.6493	13.7881	22.0501	22.7103	19.5819	12.0197	10.7483	40.6317
hsa-miR-24-2-3p	6149.01	3942.86	4045.04	5134.31	4910.23	5653.36	5236.76	5304.78	5073.67	5162.69	4291.79	6872.23	4160.29	5077.96	4678.1	5911.08	4835.94	4659.74	6518.17	3895.97	3690.69	4221.94	5246.79	6495.7	6691.2	6278.3	6925.56	8071.8	9951.82	10263.6	9516.01	9101.39	12395.3	9588.59	6575.12	5924.49	6334.52	6650.38	5919.75	8520.66	6491.51	6280.59	3931.87	4677.82	5867.57	7274.94	7863.27	6464.49	11668.1
hsa-miR-23a-5p	0.869456	1.40723	1.72355	2.96736	1.46656	2.57954	1.35229	1.038	1.31845	1.08397	2.2189	0.893107	0.989166	1.58414	1.00831	1.51087	1.31278	1.39176	0.849051	1.2356	1.25122	0.483484	0.836342	0.940764	0.591148	1.27052	2.08068	0.690104	0.94772	1.95934	2.5547	1.51128	1.14361	2.41351	2.31007	1.0299	1.33274	1.73494	2.05092	3.61948	1.43286	1.35241	3.20655	1.68321	1.00934	3.84944	1.7171	0.999844	3.21274
hsa-miR-23a-3p	102.596	111.372	87.4085	117.289	133.037	126.596	145.71	90.7208	92.7307	111.769	166.417	221.044	79.5572	115.642	121.669	141.375	122.58	123.588	114.056	81.9202	151.537	146.496	130.678	160.199	134.782	178.985	225.061	199.785	203.949	244.33	222.491	272.263	197.987	305.008	176.225	158.604	217.681	149.205	132.048	170.719	182.083	201.316	120.566	98.6364	116.327	137.743	260.655	200.469	387.986
hsa-miR-2355-5p	34.1262	17.0878	33.7323	20.9277	18.2272	32.7403	29.7505	27.4031	27.8339	20.4749	16.1979	34.8311	27.414	21.3859	18.3736	30.1096	16.902	23.3815	19.2452	11.8617	19.6025	31.7488	18.3995	31.314	24.5326	34.463	51.3235	38.6458	38.2879	48.0039	51.5584	48.7097	47.1738	36.8061	44.8814	36.5614	35.984	41.2916	33.288	49.6673	34.6091	63.1769	38.4785	20.3669	25.7383	35.4818	58.7247	40.9936	50.0809
hsa-miR-2355-3p	8.69456	3.61859	3.20088	2.81118	3.56163	4.56381	4.22592	4.98238	3.66235	2.89058	3.55024	5.58192	3.53273	4.35638	3.9212	6.0435	1.96916	3.06186	1.6981	1.35916	3.19757	3.70671	3.34537	2.41911	2.36459	1.90579	4.85493	3.45052	2.46407	5.87803	2.78694	4.99884	7.0046	3.01689	2.31007	1.54485	2.88761	3.46988	2.68197	7.23896	2.42484	5.60285	5.13048	2.86146	6.3084	6.02521	4.80787	2.74957	0.755939
hsa-miR-2277-5p	0.434728	0.402065	2.21599	0.624707	0.419016	0.595279	0.676147	2.07599	0.146494	0.120441	0.665669	0.893106	1.97833	1.1881	0.672205	0.539598	NA	0.695878	NA	0.741359	0.417074	0.483484	NA	0.134395	0.886721	0.158816	0.17339	0.172526	0.189544	0.195934	0.92898	0.581261	0.857706	0.905068	0.33001	0.514949	NA	0.693976	NA	0.201082	0.22044	0.193202	NA	1.17825	NA	1.67367	0.343419	NA	0.188985
hsa-miR-2277-3p	0.434728	0.402066	0.615553	1.09324	NA	0.396853	1.01422	NA	0.292988	0.843085	NA	0.446554	0.282619	NA	0.672206	0.863356	NA	0.417527	NA	0.6178	0.139025	0.322322	0.209085	0.671974	NA	0.158816	0.693561	0.690104	0.568632	0.195934	0.232245	NA	0.428853	0.301689	0.66002	1.0299	0.666371	NA	0.473289	0.804329	0.22044	0.579605	2.24458	NA	0.252336	NA	0.343419	0.499922	NA
hsa-miR-221-5p	2.82573	1.40723	2.83155	6.24707	2.51409	1.78584	2.19748	6.85077	2.3439	1.92705	2.44079	2.67932	1.97833	1.1881	1.00831	1.51087	0.820485	1.39176	2.54716	2.59476	0.417075	0.805807	1.67268	2.6879	1.1823	0.158816	0.520171	NA	0.758176	0.783737	0.92898	0.465008	0.428853	0.301689	NA	NA	NA	NA	NA	0.603246	0.33066	0.386404	2.56524	5.5546	1.51402	4.01681	1.03026	0.499922	1.32289
hsa-miR-221-3p	36.9519	37.1911	42.7194	46.0721	39.8065	38.6931	43.9496	53.5606	30.4708	25.7743	40.3839	61.8476	74.6114	32.0788	46.2702	46.4054	71.8745	43.9795	64.528	105.644	25.8586	26.2693	34.9173	100.527	59.7059	50.821	39.8798	32.4349	50.9873	83.2721	45.0555	82.4228	66.7581	58.8294	25.4108	42.2258	47.7566	31.0554	29.6595	36.7981	85.8613	69.3593	27.5763	187.173	102.701	46.1933	66.6233	52.9917	140.794
hsa-miR-219-5p	64.709	48.4626	28.6199	4.597	34.6494	23.5565	33.1814	14.9216	9.56554	10.433	39.2574	65.1709	70.7571	34.6494	159.672	89.0777	25.0775	17.3177	122.201	68.4538	46.6208	21.1711	1	33.1013	17.4225	48.1861	81.4836	34.556	111.394	48.6761	93.1318	58.3796	55.7591	62.9204	168.028	57.4979	5.54123	9.9316	99.638	48.4626	65.2905	72.2667	83.7943	73.2123	76.4149	12.7495	91.362	47.2176	46.3096
hsa-miR-219-1-3p	42.7238	13.3825	80.0586	46.7109	55.6065	23.5565	91.158	45.7838	44.5465	53.9893	39.2574	6.1642	1	40.6418	32.5674	1	25.0775	1	7.59032	1	30.6094	38.1423	27.4578	1	1	1	6.94209	3.22998	71.5856	1	1	1	17.23	1	10.1223	1	1	9.9316	57.9025	1	1	1	1	1	32.4283	85.3682	10.887	4.71139	1
hsa-miR-2114-5p	NA	NA	0.369333	0.624707	NA	NA	0.338074	0.207599	0.292988	0.361322	0.22189	0.223277	0.706547	NA	0.112034	0.755437	0.164097	0.417527	0.283017	0.12356	0.139025	NA	0.627256	0.26879	0.295574	0.476447	NA	0.172526	NA	0.587802	0.232245	0.465008	1.42951	0.603378	0.33001	0.257475	0.444247	NA	0.157763	0.804329	0.66132	0.772806	NA	0.504964	0.252336	0.669468	0.343419	NA	NA
hsa-miR-2114-3p	2.17364	0.804131	1.47733	1.87412	0.628524	0.595279	0.169037	0.207599	0.73247	0.240881	1.10945	NA	1.27178	1.58414	1.23238	0.32376	0.328194	NA	0.566034	0.24712	0.417075	0.161161	NA	0.403185	0.295574	0.635263	0.520171	0.345052	0.758176	NA	0.232245	0.116252	0.285902	0.301689	0.66002	0.51495	0.888495	0.693976	1.10434	0.804329	0.5511	0.193202	1.28262	1.34657	0.757008	0.669468	1.03026	NA	1.51188
hsa-miR-19b-1-5p	0	0.402065	0.369332	0.156177	0.209508	0	0	0.207599	0.146494	0	0	0	0	0	0	0.10792	0.164097	0.139176	0	0.24712	0.139025	0	0.418171	0	0.295574	0	0	0	0.189544	0	0	0	0.142951	0	0	0	0	0.173494	0	0	0	0	0	0.168321	0	0	0	0	0
hsa-miR-19b-1-3p	16.3023	9.64957	13.5422	15.93	17.5987	13.493	20.1154	12.8711	19.3372	16.2595	13.3134	16.0759	8.05464	18.6136	15.6848	18.4542	12.6355	17.9536	22.3584	8.40207	14.1805	19.8228	16.3087	12.6331	20.6902	31.1279	27.3957	42.6139	41.5101	39.3828	35.5335	28.7143	50.4617	44.65	34.9811	32.1843	31.9858	40.2506	36.7588	40.0154	29.6492	30.5258	15.3914	8.24775	24.7289	24.2682	47.7353	90.9857	19.4654
hsa-miR-199b-5p	4.12992	1.2062	2.09288	14.8368	8.79933	8.3339	8.45184	30.5171	3.36936	2.04749	1.55323	7.81468	17.5224	4.35638	5.93782	7.77021	7.54846	3.20104	11.3207	10.6262	4.03171	7.25226	5.01805	20.2936	21.5769	30.175	9.70986	9.48893	2.65362	29.782	11.8445	84.9804	5.14623	9.95575	13.8604	11.0714	5.77521	18.7374	5.67948	22.7223	23.1462	10.8193	11.2229	6.22789	7.06541	11.5483	20.2617	21.9965	26.0799
hsa-miR-199b-3p	1903.24	1875.23	2276.31	2703.42	1885.99	2074.35	3959.69	4312.04	1995.83	1226.45	1288.29	2820.43	5199.76	2047.5	2226.79	2409.95	2317.71	2215.26	2618.76	5003.43	1631.87	2161.98	2468.88	3728.92	3797.53	2501.19	2227.03	1840.68	1545.35	4018.02	2220.73	5882.36	4807.15	3577.73	1917.36	2395.8	1905.6	2982.19	1626.7	2505.49	3187.34	3070.74	1904.05	3381.92	2508.98	2123.05	2050.9	2550.1	3067.98
hsa-miR-193b-5p	41.5165	35.9849	20.6826	26.55	54.2625	19.6442	21.4677	8.09637	19.3372	29.8693	45.4874	27.6863	14.2722	38.4154	31.4816	25.469	24.6145	35.6289	38.4904	30.5193	34.7562	34.8108	29.2719	23.7879	10.3451	19.2167	16.4721	27.6042	31.2748	24.0999	23.2245	8.0214	15.5816	22.325	34.9811	38.3637	21.9902	23.9422	27.7663	29.9613	12.014	27.6278	28.2176	21.5451	33.056	26.9461	23.3525	15.7475	17.5756
hsa-miR-193b-3p	203.453	144.14	152.165	204.279	243.239	182.155	136.751	86.7765	167.296	118.514	285.128	178.175	111.493	224.156	150.238	149.145	130.293	286.423	166.697	132.456	133.464	111.846	110.815	140.039	80.396	155.957	229.569	250.508	209.446	227.676	229.458	98.0006	100.637	132.14	239.257	245.631	214.571	209.407	352.443	228.832	116.723	209.237	222.855	162.43	346.962	177.409	207.769	191.22	248.515
hsa-miR-193a-5p	1045.52	942.24	840.968	802.28	773.503	636.75	720.604	432.844	621.721	472.248	905.31	914.318	581.488	1000.78	956.885	675.36	639.978	746.398	928.297	995.275	623.942	653.993	893.631	607.33	685.435	725.311	803.317	748.418	612.796	452.804	723.211	332.481	386.968	939.762	818.095	860.48	845.18	841.793	656.926	551.569	557.162	668.67	821.838	857.766	747.672	728.883	784.713	479.425	816.792
hsa-miR-193a-3p	21.7364	13.4692	14.4039	14.993	11.3134	18.6521	12.5087	15.1547	18.0188	9.75569	14.8666	16.7457	18.5115	16.2374	15.2367	15.9721	12.7996	17.6753	14.1509	17.0513	11.6781	9.34736	8.5725	17.7401	25.7149	20.0108	21.1536	14.3197	15.3531	18.4178	18.3474	19.6466	21.8715	25.6436	14.5204	13.9036	15.9929	24.8097	24.2955	17.2931	16.3126	19.7066	20.2012	19.357	19.1775	17.0714	18.5446	14.7477	15.6857
hsa-miR-1910-5p	NA	NA	NA	NA	NA	0.198426	NA	NA	NA	0.120441	NA	NA	0.141309	NA	NA	NA	NA	NA	0.283017	NA	NA	NA	0.627256	NA	NA	NA	NA	NA	NA	NA	NA	NA	NA	NA	NA	NA	NA	0.173494	NA	NA	NA	NA	0.641309	NA	NA	NA	NA	NA	0.188985
hsa-miR-1910-3p	164.545	146.553	133.452	149.149	122.143	158.146	124.073	149.887	159.532	115.382	162.201	133.519	89.3075	154.85	117.3	126.913	98.7864	155.598	177.169	83.1558	152.371	102.982	65.0255	89.5069	47.2918	136.74	127.615	136.295	122.445	110.115	127.503	74.6339	81.3391	73.3105	97.353	132.342	119.947	114.333	186.949	138.345	104.268	153.016	200.73	124.558	192.028	150.463	127.408	87.9862	167.44
hsa-miR-186-5p	273.661	285.466	260.133	274.559	334.165	393.479	316.606	361.638	302.217	286.047	365.23	326.877	298.587	368.708	330.053	362.178	336.235	283.083	319.244	359.559	293.064	318.455	322.828	315.29	289.662	240.765	306.381	261.204	278.63	343.669	304.938	319.926	287.76	319.489	217.477	215.764	259.662	258.68	259.363	257.184	213.496	291.734	306.225	381.921	429.476	308.625	267.18	282.706	492.494
hsa-miR-186-3p	1.08682	NA	0.492443	0.93706	NA	0.793704	0.338074	0.415198	0.439482	0.361322	0.22189	0.446554	0.565236	0.79207	0.448137	0.863357	0.492291	0.417527	NA	0.24712	0.417074	0.644644	0.836341	0.26879	0.295574	NA	0.693561	NA	0.189544	0.979671	NA	0.232504	0.714755	NA	NA	NA	NA	0.346988	0.315527	NA	0.11022	NA	0.320655	1.00993	0.252336	0.669468	0.343419	0.249961	0.188985
hsa-miR-181c-5p	8.4772	5.62892	6.64797	14.993	10.2659	9.12761	9.80413	19.3067	9.22912	6.14247	7.76614	18.0854	14.6962	9.90087	7.73037	13.2741	10.5022	8.48971	9.62259	15.9392	4.44879	5.64065	12.336	13.1707	42.267	23.9812	16.1253	12.7669	10.0458	21.7487	15.3282	25.4592	19.2984	14.1794	8.58027	11.5864	13.7717	11.9711	8.51922	15.6844	37.8054	22.7978	5.45113	19.8619	11.1028	8.03361	21.9788	17.9972	38.9308
hsa-miR-181c-3p	13.0418	11.8609	10.9568	15.7738	14.037	22.2237	15.7204	23.0435	13.9169	10.4783	21.5233	31.9286	16.9571	13.8612	10.4192	23.2027	15.7533	12.8041	11.8867	19.646	8.89758	9.18619	13.3815	15.321	24.8282	17.1521	15.2583	16.39	13.0785	15.6747	17.6506	28.133	17.2971	12.3693	12.2104	14.1611	8.21857	10.4096	7.57264	16.2877	33.066	24.7298	14.7501	28.4463	14.1308	11.2136	14.0802	18.4971	29.4816
hsa-miR-16-5p	689.262	654.161	676.123	773.856	761.77	896.292	639.804	972.187	829.449	601.601	517.447	852.023	591.662	775.832	644.309	728.133	532.987	666.233	751.694	752.727	520.647	570.672	564.74	619.022	329.565	385.922	409.028	572.959	391.788	517.854	350.458	537.318	709.036	436.846	280.179	373.338	340.515	353.754	377.212	483.201	378.495	485.129	654.135	1046.96	1017.42	611.391	371.923	379.19	1002.94
hsa-miR-16-3p	745.124	477.453	599.302	764.329	649.265	759.774	617.322	795.52	720.897	369.03	412.493	691.934	783.419	748.901	554.57	488.12	573.847	456.913	742.638	630.279	475.603	323.128	580.839	823.168	666.223	579.042	872.674	705.976	522.573	590.154	898.788	1369.33	991.65	552.393	631.97	679.733	867.392	614.69	540.497	887.376	526.741	984.168	528.759	1053.52	573.308	453.564	879.153	517.419	1468.03
hsa-miR-154-5p	5.65147	3.41756	4.92442	6.40324	7.75179	5.75436	5.24014	6.43557	6.00626	2.77013	2.88456	7.5914	3.25012	4.75242	5.04154	8.95732	2.46145	7.51548	3.67923	4.07748	7.64635	7.89691	4.80896	4.70382	5.6159	4.76447	3.98798	10.3516	7.39222	13.7154	9.52205	14.8803	18.5836	24.1351	7.92025	7.46676	3.7761	6.76627	9.15027	7.03788	5.29056	6.76205	5.77178	5.38629	6.05607	5.85784	6.18154	3.74941	6.99243
hsa-miR-154-5p	5.65147	7.43821	4.43198	9.68296	4.19016	4.96066	4.90206	8.09637	5.27378	2.77013	5.76913	4.68881	2.82619	9.90087	4.70544	13.7058	3.28194	5.42785	5.66035	3.089	6.25611	8.21923	2.92719	4.97261	5.6159	2.38224	3.98798	3.27799	4.35951	7.64143	5.57388	6.62638	5.00328	9.05068	4.95015	2.83222	1.33274	5.03133	6.15277	5.02706	3.8577	1.93202	5.13047	3.53475	6.81308	5.35574	4.46445	3.24949	7.3704
hsa-miR-154-3p	0.217364	0.402066	NA	0.156177	NA	NA	0.338074	0.415198	NA	0.240881	0.22189	NA	NA	0.396035	0.112034	0.431679	0.164097	0.139176	NA	NA	NA	NA	0.209085	0.134395	0.295574	0.635263	0.17339	NA	0.189544	0.195934	NA	0.348756	NA	NA	NA	NA	0.444248	0.173494	0.47329	0.402164	0.33066	NA	NA	0.336642	NA	NA	NA	0.249961	0.377969
hsa-miR-154-3p	532.759	672.656	535.777	636.576	498.419	603.216	862.594	878.767	604.727	446.714	531.426	854.033	677.579	608.309	605.769	567.225	748.282	674.166	512.545	717.018	493.954	870.11	624.538	891.172	795.389	774.226	607.56	609.707	899.955	1591.18	698.129	1332.37	1268.12	1004.63	447.494	381.577	495.78	676.28	562.111	988.923	690.748	833.858	603.472	1057.73	1021.2	804.7	911.091	620.903	861.77
hsa-miR-149-5p	5.86883	4.42272	5.66308	4.21677	11.7324	7.5402	4.90207	7.68117	10.8406	3.73366	10.8726	5.80519	6.35892	4.35638	5.26561	14.0295	4.26652	7.23713	9.90561	6.79579	6.95123	9.34736	7.31799	6.85413	6.79819	5.24092	6.41544	7.76367	9.4772	21.5528	15.0959	19.1816	24.4446	21.1182	9.24029	10.0415	5.99734	8.6747	8.67698	9.0487	5.29056	10.4329	8.01636	12.4558	5.5514	13.8915	10.646	5.49914	15.3078
hsa-miR-149-3p	0.217364	NA	NA	0.312353	0.209508	NA	NA	NA	NA	0.361322	NA	1.11638	NA	NA	NA	NA	NA	NA	NA	NA	NA	NA	NA	0.134395	NA	NA	0.17339	NA	0.379088	NA	NA	0.116252	0.142951	NA	NA	NA	0.222124	NA	NA	0.201082	0.11022	NA	0.320655	0.168321	0.252336	NA	0.343419	NA	NA
hsa-miR-148b-5p	1.95628	2.81446	3.69332	9.05825	9.00884	3.57167	2.53555	7.26597	2.92988	2.16793	3.32835	3.12587	4.80452	3.56431	4.14527	1.61879	6.72798	1.80928	5.09431	13.3445	1.94634	3.70671	3.76354	4.70382	15.3698	5.71737	3.6412	1.03516	2.08498	5.09429	4.18041	4.76634	2.85902	2.41351	0.33001	4.37707	4.6646	3.46988	2.20869	0.804328	1.6533	4.63684	1.60327	21.0402	4.54205	5.69048	4.46445	2.99953	5.29157
hsa-miR-148b-3p	65.644	68.1501	61.0628	139.934	138.485	89.8871	71.3335	125.805	67.8267	46.4901	72.7798	59.1683	115.874	62.9695	80.8888	60.1112	126.355	45.6496	121.698	293.702	52.9684	72.5226	109.77	127.406	459.321	204.078	135.938	72.2884	72.7849	184.374	124.483	196.466	90.0591	74.2156	79.5325	100.158	175.478	129.253	106.49	68.5691	142.074	208.851	50.6634	303.315	103.963	90.3781	181.669	156.725	148.92
hsa-miR-146b-5p	757.514	588.624	466.22	678.744	1539.88	944.112	806.136	931.705	458.233	643.515	504.133	1605.14	695.525	590.884	403.884	436.103	1519.05	793.161	967.354	910.389	803.284	1673.02	1859.4	1235.63	1320.03	874.598	462.605	185.465	451.683	1432.67	439.408	1695.65	880.578	636.866	498.975	305.622	416.926	353.928	534.029	386.48	521.23	840.427	631.369	1022.05	1212.73	1122.86	923.454	1623.25	1813.88
hsa-miR-146b-3p	335.61	354.622	347.172	691.238	1387.36	121.635	169.544	313.682	303.389	195.837	110.279	1045.83	113.33	141.384	74.7269	146.771	266.494	166.315	173.773	151.979	117.059	371.155	411.689	233.981	381.29	588.888	163.16	36.2304	118.086	474.553	146.779	633.342	1074.99	146.319	613.819	143.156	116.615	110.863	255.734	112.405	212.504	250.969	234.078	195.926	223.822	232.305	2183.46	256.21	801.295
hsa-miR-141-5p	0.869456	4.42272	0.984885	2.0303	2.51409	1.19056	4.22592	1.66079	0.292988	0.361322	0.665669	1.78621	6.35892	0.396035	0.560171	2.15839	1.96916	1.39176	2.54716	0.6178	2.08537	4.996	0.418171	5.37579	4.13803	4.76447	0.693562	1.20768	0.379088	3.91868	2.09021	9.18393	2.28721	1.50845	3.96012	2.0598	1.11062	2.25542	0.473289	1.00541	2.64528	1.93202	0.641309	2.69314	1.26168	4.51891	15.1104	0.249961	3.02375
hsa-miR-141-3p	1434.82	1589.97	1172.87	1460.56	1125.06	1404.46	1903.18	1773.1	1374.11	954.854	1292.73	2174.04	1925.34	1275.63	1550.78	1886.97	1419.77	1147.5	1694.43	2430.42	1002.92	1410.16	1310.13	2065.78	2252.86	1374.55	1198.82	1099.68	1173.09	2283.61	1666.13	2723.44	2249.9	1831.56	925.679	1141.38	1226.34	1147.32	947.211	1490.82	1648.67	1396.07	1121.65	2059.58	1411.32	1394.84	1485.63	1384.53	2521.81
hsa-miR-140-5p	71.5128	68.1501	62.7864	89.0207	78.5654	122.231	93.1392	90.9284	71.1961	59.3773	66.345	90.427	68.5351	89.1078	70.1335	106.517	65.8029	66.8043	71.8864	66.7223	63.2562	88.7999	72.7617	95.6891	38.129	52.0915	51.1502	53.8281	44.3533	74.6509	42.2686	82.7716	67.4728	66.0699	49.1715	44.5431	43.9805	50.3133	50.1687	70.9821	43.096	56.2216	89.7833	85.0024	105.477	81.0056	59.7549	37.994	68.2235
hsa-miR-140-3p	821.854	879.317	748.143	898.485	932.31	1159.01	1357.2	956.409	862.996	775.397	817.22	1215.96	933.349	912.068	898.739	1284.89	953.239	917.584	903.958	1189.26	865.845	1063.5	779.679	1315.86	1111.95	1217.48	1163.62	1115.73	1119.64	1302.57	1433.18	1764.48	1412.93	1539.52	909.508	958.32	1006.22	991.866	841.036	1189.2	1412.8	962.723	1002.37	1175.39	1109.27	997.005	1224.63	1148.07	3071.19
hsa-miR-132-5p	1.73891	3.01549	1.47733	2.49883	2.30459	1.38898	1.69037	5.39758	1.17195	1.68617	1.77512	4.24226	1.5544	0.396035	0.672205	1.51087	1.31278	0.556704	1.41508	2.84188	1.80732	2.9009	1.88177	2.5535	1.77344	1.42934	1.04034	0.690104	1.32681	2.35121	1.39347	8.0214	3.43082	2.41351	1.32004	2.0598	0.888495	1.90843	1.41987	1.80974	3.74748	NA	2.56524	2.18818	3.78504	2.84524	2.74735	1.24981	3.77969
hsa-miR-132-3p	39.3429	61.7171	40.6265	52.0068	50.0724	36.9073	65.4172	79.0953	37.2095	33.7234	40.8277	78.1468	48.6104	36.0391	57.3616	50.1826	46.6035	32.8454	48.679	63.7569	53.9415	73.0061	61.6802	85.7439	102.564	56.2207	45.9484	28.2943	40.3729	91.6972	63.6351	244.943	76.4787	87.7916	32.341	33.7292	52.4211	48.9253	37.7054	41.2219	79.9095	44.8228	38.7992	71.3683	47.4392	59.5826	91.0061	27.7456	129.266
hsa-let-7e-5p	638.833	496.551	902.4	823.207	1019.05	924.071	969.595	1205.11	588.466	725.294	647.474	744.181	812.953	559.201	751.078	855.694	802.434	755.584	759.619	1018.87	1719.04	1960.37	1506.25	1465.71	1093.92	364.005	637.209	500.498	555.743	580.945	589.67	1040.57	678.016	991.653	456.734	307.425	443.803	545.118	495.534	431.925	764.706	645.679	714.739	1094.43	767.607	909.974	468.767	608.904	1209.31
hsa-let-7e-3p	6.0862	7.03615	10.8337	9.68296	7.33277	9.52446	11.4945	15.1547	7.17821	4.81763	6.4348	12.0569	7.63071	11.485	5.48968	18.8859	6.23569	9.74229	7.07543	9.26699	8.61952	12.0871	10.0361	13.8427	7.98049	8.89368	9.0163	8.45377	12.6995	20.3772	13.238	18.4841	24.4446	15.0845	10.5603	7.98171	6.66371	11.6241	8.83474	15.0812	10.2505	8.88727	6.73375	11.6142	8.32709	9.87465	13.7368	3.99937	32.3164
[truncated: 375 more columns]
